# Supplementary material for: A novel lineage of candidate pheromone receptors for sex communication in moths
Source: eLife. 2019 Dec 10;8:e49826. doi: 10.7554/eLife.49826 (PMC6904214; doi:10.7554/eLife.49826)
Supplement: Figure 1—source data 2. [file elife-49826-fig1-data2.txt]

>EsemOR30/1-416
-------------------MDFNWAKDLFGFELS---------------------VAAER
RA-------AKSY-L-QFFDRLFRLGG----F---------L---P------LFD--G-T
------T----------------------APF-------LIANRIYN-----LF---VDV
VIVQMI---VLGIYD---AYV---RW--DGNYSSVAYN-MNTFVCYL---CLLT-MVA--
-SYQASTHRLISLRQ--FI-------------K---------------------------
---------------------TNFG------------------------------SA---
TVDVARERR----SRK-----ICT--GMCLYTSFGL--LIWV-L-DPLFFK---VFF-GR
ALT-------------------------------L---P---V----ELQYP--I---DV
-S----S--SSR-----TAIVFILQ-S-----I-SQCYM-ALTVANLTYVYLSFS-VVAL
QQLDVLCTSL----RNAW------------------------------------------
--------------------RVGALRGGLPPSRLHSIAYEENGDAIDFT---------LY
E-----------------------------------------------------------
-------DY------ILQ--------------------------EVNKCVEYHLH---IR
E--F--LMQLRVYFNIPMAAQIASLVFVITLALY--SAL---------------------
---ANA-----D-AK-----PIGYL-MVGSSHLFLFCYYGTVIYNE---ST----QP---
----------------------CEAAWE---AC-W--WSGTR---------RATRTLQLL
MVHA----ARPFQLTAGPFFDINLYNFISL----MKF---CFSL------YK-L-IGN--
---------------------------------
>EsemOR25/1-415
-------------------------------------------------------RPDTV
PCVLLSSNHDLIN-KFYLTMNIFRKMT----S---------W----------SKM--EGD
PSEIQNMLFLTLNVQRILGHQVLDPNWSLRKY-----LYRV---ILA-----IT---SIS
YGIIGC---IAFIFS---AGV---GV-NEKSEA------FAFFMISI---QAFV-KLV--
-TILHGRHNFKTLFE--FN-------------N-------NIFWPLI-------------
---------------------HGNA---------GL------------------------
ELVQIKKRL----REV-----VAIQLFFFFFTFVGV--VTYE-L-STIISY---------
------------------IN--GD----RI--SLF--KS---I----YTFLP--N-----
------T--FPY-----FEMGWVLQ-T-----I-FGLQM-AVTQICFEIVFTFNM-IMGC
LVVDVIVRML----RQVK------------------------------------------
---------------------------------------------NENN---------PM
K-----------------------------------------------------------
---------------REK--------------------------ALRFIHKYHVE---LI
S--Y--LRIVHELYRVPATSQMMVALGYITALLLGTELS------QL-------------
-------------SS-----FGTLI-IPAVGEVVVYCWYGQEIKSQ---GN----DL---
----------------------TNELIM---FD-W--VDLDA---------STRKSFKLI
TMFM----NKELRPGAVGSMDLSLNTMKLV----MQH---SYQN------FA-V-LRRFK
Q--------------------------------
>EgriOR4/1-391
----------------------MKLISGGFSTHA---------------------RTAGE
RH-------ELDR-ILSPILFLQHIFAFQVLI-------------P-------------E
-----------------------------WSW-----RNNAAKLICM-----LV---LVL
YAFFGT---IDFMHS-------------TTDFSLFADA-IFTLIIIF---QFVL-QVL--
-FFIYNRETFSEVYV--MA-------------K-------ESMFCMI-------------
---------------------EDVS---------PE-------------------RS---
VFLMKLFRN------------IVK--AIYVVLVIPT--LQYL---FPVFWH---YIN---
------------------GR--RV----TL--SPS---T--------SILMP--M-----
------T--SPT-----FEIGLYLHTL-----F---FVMVSIGVLIVNMWFVFLT-CFFC
EACDCAVRVL--------------------------------------------------
---------------------------------------RVEEDGGTLY---------AD
R-----------------------------------------------------------
---------------LNE--------------------------ALRTFYILHVK---II
Q--Y--LKTLNKMYKWPLLVPILGILSFTCVFLL-----------VS-------------
---TEK-----INWK-----LAMVV-FQGFVELSAYNVLGEKIKTK---AE----EI---
----------------------KTALIE---FE-W--TSLRL---------RDRRSYCIV
VCYA----NVGAGVRTALGADLSLLTLSSV----YKG---SYQT------YA-V-FNTMH
H--------------------------------
>OfurOR32/1-398
------------------------------------------------------------
---------MKII-PKGIIEKCTRTVGDRSEI---------DEVMRAILI-TQRA--VGN
-------------------------QILDPYW-------SWMKSLPH-----QL---VLG
AFMFYV---LIGTWE---FVG---GT---DDVKLIAEG-SFTYIVAA---LIPS-RYY--
-FFLMARKDFQKLYI--AF-------------K--------TTVCKF-------------
---------------------ITDD---------SE------------------------
EKMEQLLKK----TRS-----LVK--FMLFSSNFPM--AIYF-L-AAMWHY---VQG---
------------------EK--RT----IS--KTT------------SILMP--M-----
------R--SPY-----HEIGLFAHSF-----F---IFEAGFLILVPDMWFVVIM-LFFC
SACDSAAKFL------IV------------------------------------------
----------------------------------------EERRNESKL---------QY
A-----------------------------------------------------------
-------TR------LND--------------------------SLRKFYVAHVK---LI
D--F--LDVLNSVFKWLALLPLISVGVGICIILL--LIT---------------------
---QGV-----D-WA-----FLSNI-LPVMGELFVYNWFGEQIINK---AE----KW---
----------------------SLALLN---FD-W--INLSA---------KDKKCYYIM
VSYM----QKKFRMKTAIGSEFSLLTMSTC----VKG---GYQA------FT-V-LQSAT
HKRE-----------------------------
>SlitOR50/1-396
--------------------------------------------------MKIFSEKTIE
QY-------TKTI-GERNEVDKLVIVP----L---------FIQDILGHNVLNPK-----
-----------------------------WTW-----TTRIPQQLFI-----VF---LLV
YVILGT---QDYLKD-------------ATDINDIGEA-YYTLIIIL---FFPI-KYL--
-LFIQNRFTLQQLYAMAKT-------------T------------LL-------------
---------------------DMIK---------SD-------------------SN---
EKLEELFAK----IKL-----AVK--ILFGTIFWSI--SVYF-M-VAMWNY---AQG---
------------------TR--VT------------------LSKTTTILMP--M-----
------T--SPY-----YELGLAIHTV-----F---LFEMAFTYCVIDLWFVVLM-FSFC
TAIDSTINRL-----KIE------------------------------------------
----------------------------------------GKRPDETDE---------QY
M-----------------------------------------------------------
-------DR------LND--------------------------ALRIFYQNHSK---IM
E--F--LYILSETYKWPSIIPILGILLAFCLILL--CMS---------------------
---VEV------HWM-----FLSNL-IPTTTELFAYNWFGDQVKDK---GT----AL---
----------------------ILALSE---FD-W--PNMRT---------KDKKNYLIM
VSYM----NKEFKIKTALGYDLSLVTMSSV----FKA---SYQT------FA-V-LKTVD
H--------------------------------
>BmorOR79/1-333
------------------------------------------------------------
---------MAIL-TDKVLKKYIRTPG----Q---------W------------------
---------------------------------------NEIDEIMA-----PA---LLV
QRLFGQ-----QILD--------------PDWSLKKHA-SHQLFTIF---LVIY------
-VICGTLDFLKTTTD---------------------------------------------
----------------------------------QG------------------------
QIVEGYYTL-----------------IIISSFIVKY--PLFFVNRKPIQKS---VTL---
------------------SK--TT-----------------------SILVP--M-----
------T--SPF-----YEIGFLLH-A-----I-FMFEI-AFLLLVVDMWFVFFM-FFYC
IACDRLVEIL--------------------------------------------------
----------------------------------------EVKRDVGVY---------EI
E-----------------------------------------------------------
---------------LNR--------------------------ALKKFYIAHDN---QM
K--Y--LNIISAIYKWSTLIPLCTVLASICIIML--QMT---------------------
---EKI-------NW-----IFATNTVPTLAEIFAYNWFGEMVKTK---AE----NV---
----------------------TLALLE---FH-W--TGLRY---------KDKKNYQII
ICYT----NKAFGIRTAFGNDLSMSTMSAV----FKA---SYQA------FA-V-MKSMQ
N--------------------------------
>DpunOR1/1-395
---------------------MRLLTEETISKYT---------------------KTVGK
RT-------QIDE-IIKPIFLIQRLLG-------------------------QQT-LDPS
-----------------------------WTW-------RR-----------YI---WNQ
LFTVFL---LLYVIL---GTF--EILSQITDIKTIAEA-YYTLIICS---IFAI-KYL--
-LFVGQRGTLQKLYVTAKT-------------D------------LF-------------
---------------------DLIK---------QN-------------------SE---
EKASDVLDK----GKS-----LIK--LLFALITFPC--IAYL-V-IPLCYY---AGE---
------------------ER--VT------------------LSKTTSILMP--M-----
------T--SPF-----YEIGLILHMI-----F---MFNMAFSILVIDVWFVFLM-FMLC
MASDSLSQML-----NVK------------------------------------------
-----------------------------------------QNNNETDQ---------TY
S-----------------------------------------------------------
-------IR------LND--------------------------VLRQFHKAHQK---QT
K--Y--LSILSVMYKWASLVPLLQVFLFVCILLL--LMS---------------------
---EGF------DWA-----FASNI-LPTFVQIFAYNWYGEQIKIK---TV----NL---
----------------------NMALLE---FD-W--TKMQL---------KDKRSYYII
MTYM----NKEFGIKTAVGNDLSLFTMTSV----FKA---SYQT------YA-V-LNTMK
D--------------------------------
>EsemOR27/1-397
------------------------------------------------------------
----------------------LCLLD---------------------------------
------------------------------------------------------------
---------TIYMWS--------------EDVSKAIYT-LASFIIYM---DGFV-ILA--
-YFQFTNERLIEMFE--YV-------------K-----------KNF-------------
---------------------RYRS---------AR-----------------GMSV---
VTIQSHIAS----ARH-----MFY--AIEAVTLFAV--LQWI-L-DPILTK---TST---
------------------NGFRHM--------------P---L----DLWYVKNV---QD
---------SPQ-----YELAYMLQ-S-----L-SQIVV-AITYISIAGSYMSFA-MLLS
GQFAILCSNI----RNVC---------------------------HTGALRAGVPYDVLA
STDSCLLNDQHRDEGVEAFDCDYDCKDGEDFNVEKRSEDNFEPVFQYNAAAGIDFTLYEK
E-----------------------------------------------------------
---------------VMS--------------------------AIRESVKHHIL---LI
R--F--CEMQQTYFSPPLVIEVTSAVMSTTSALY--SSL---------------------
---EKF------EMK-----TFGYI-IGPMAHILGFCVTGSNVSTQ---SE----QL---
----------------------RGATWE---AA-W--WASGR---------LVRGALLMI
ANQA----EHVVIFTAGPFFELNLATFATA----CKM---TFSI------LA-L-LQSIK
---------------------------------
>EsemOR17/1-468
--------------------------MFKKKQRI---------------------MYCNE
PR-------PHHY-F-KFNKMMSIISG----F---------I---F------ITD--KHG
-----------------------------KFY-------RAINLGYF-----LF---LDL
VLFHIS---ILTLVD---FYT---KL--GRDLHETAYN-LITVTANV---CIFG-IQV--
-MMQFRHRQLEELFDFAEK-------------E-----------LRF-------------
---------------------RSAR---------GL-------------------SA---
VTLGPSLQS----ARR-----LSA--IITFSTLAGV--LQWV-V-DPLIET---IRT---
------------------GH--RI----LP------------F----DMQYP--F---DV
-----YL--TPW-----YQIAFTLQ-V-----A-NQLIV-VLSSTTMISIYITLA-SIVR
AQYLILCSNA----RNAC--------------------TTGALRSGVPYDVLARTCSMDV
RRNHELHELEGVEIGDCRFDCIEGKEIAVSQTGIDELSTDDIHDSNLPS---------ES
E-----------------------------------------------------------
------IDFSLYETLIME--------------------------AINDCGHHHRT---IR
E--F--CSLMENCIAEPIMLHILTVVVEIAVSLF--AAS---------------------
---LKF-----E-VK-----IGGYL-SLSAVYLYFYCLHGTTVQQE---SE----MI---
----------------------CDAAWE---AT-L--TGGGR---------RVDRALAVL
MTQY----ARPMKLKSSVFFHLNLESYTKS----IRT---SFSF------YT-L-LQAIK
EK-------------------------------
>EsemOR1/1-412
-----------------------------MVGNK---------------------FRQLS
ST-------KNLL-I-RCIRKISTFFG----I---------W---PLTED--MEI--K-K
-----------------------------RTW-------RS---IVI-----FF---LLA
LRLLSH---TTFLFT---HSS---AA---ISIKGMTFLWIMNAATDQ---IRIYKQVF--
-ENEKQAKSLRSFFETNHL-------------S------------QL-------------
---------------------EVQD---------DY-------------------SM---
KISSNTEKN----ARL----------AYVAYMALMT--TAFI---IPMIDD---MSA-NY
LA-----------GGFSTSM--NV----TI---VN---T---M----NMAVP--L---NV
-E----T--NPI---E-WFCTFFFY-F-----F-SMFFQMLILVPQQDFILFYIV-YHEL
IHWRILKSRM----LNIS------------------------------------------
-----------------------------------LIINNNNEDEAYVG---------SL
E-----------------------------------------------------------
-------KE------IYE--------------------------NLKECIRYHNF---IL
K--F--HKEIQNIYGFLFKTIYFLVVIYACCTAL--MLT------DS---R---A-----
---GNL-------NK-----YATLL-AATYIYLFSWTMFFSQLKHA---SG----EV---
----------------------GEVAYS---LP-W--SCMSK---------RCRQALAMM
VMRA----QTPVGFRVYGSIETSLETMVQI----VKG---SYSM------YA-T-LNNFN
---------------------------------
>EsemOR11/1-447
----------------------MNWISDLLSAMEVDEEDIDGASSKQKIDNFPLREDEIK
TT-------TLQY-Y-KILGTSMRFMG----I---------H---P------YDD--E-R
-----------------------------TFL-------KI---LNK-----IF---VVI
LCVYFM---IVFAWG---VKH---GI-SMGNFDDAAES-MVVGITLL---ISFL-IST--
-LCHAQSNRVRRLCR--RM-------------D-----------EEFIWI----------
---------------------ETAA---------EE-------------------HK---
KLFWQYQRM----VKI------GC--NVWNTLSVCL--VIFFYV-KGWYGI---WHA-H-
------------------QN--DL----PR---PL---L---H----KMYIG-LF---DI
-T----A--SPS-----FEIHAIIN-T-----Y-GSVLV-CFGLNSFVIFDLVLT-AYAC
YQFDFITMEL----KRLL------------------------------------------
----------------------------------------KEDASETDE---------VG
VDAAVVYDITAQTE----------------------------------------------
-------RA------TND--------------------------TIAMIVTRHCD---VM
E--F--CDEISTLMGLIMLVEIIMGSVMLCACAL--QIA------AD-LEN---------
---GKL-----S-WL-----FLLAF-FSTALQLFVSSFIGSVLITK---SG----DV---
----------------------SDVACG---CR-W--WRGGG--------ARVAVAMQLV
SLRS----QHATYISALGFANVSLETFTSI----MST---TGSY------FT-M-LRNMM
MEH------------------------------
>HmelOR40/1-407
-------------------------------------------------------MGIFG
NL-------GLDH---SDLRTLIENIG----I---------LFRGLTINI-DQNN--IRP
-----------------------------IPW-----IIYIFNVVAG-----TF---YIY
VYILSM---IWFVLF---RCP---EC---GDITICFLE-VSLGMCSA---SAII-KFFYI
-KLTTVRKLIYEYIKYDRL--------------------------VL-------------
---------------------PETR------------------------------FA---
DNIKKHLRI----VKR-----RAL--IIWITFMVNG--TIYI-I-MPFLMP---------
------------------GR--HL----TE--DLY--VI--------YGLEP-ML-----
------E--SPN-----YEIATMLM-I-----P-AIIIG-VFSLAVIVAFMVVIV-GYIE
AQMLALSEEL----LNLR------------------------------------------
----------------------------------QDSEIFCEKVTRQNN---------SL
S-----------------------------------------------------------
-------TIAIQNIFIKN--------------------------RLRDIIRFHIM---NI
K--L--RNNVENKFRIIYIIEFIFLFFAIVAELL--GGL------EN-------------
--------------------TYVQL-PYTFDQIFLDCLIGQRLLDA---SI----VF---
----------------------EKALYS---CE-W--ENFNV---------ANQKTVLLM
LRNS----QKTLTLSAGGIAVLSYPFLMHV----IKS---TYSA------YTTL-QSTVT
EVKY-----------------------------
>HmelOR35/1-414
-----------------MDRPALSSRPSVWTVVR---------------------KFELD
HD-------DFTT-IMENIHFMLRILTIN--I---------F----------NNS-NSIP
-----------------------------VIS-------YIFVIIGS-----FA---YFY
VYILSI---IWMAYF---YYG---------NWTAMAIV-LSLFACSI---TSFT-KLI--
-FMKLNSKNVKNLIE--RF-------------L---------------------------
---------------------QCHA---------QV--------------VPGTRFC---
KNLQKRLKI----VQQ-----RAI--IIWVFGMLNG--AIYV-L-LPFIIPGRHFTT---
------------------DL--YV------------------I----YGLVP-MF-----
------E--SPN-----FEIATTLN-I-----T-SIAFG-IYALVSIAAYILIVV-GYIE
SQLHALSEEL----STIW------------------------------------------
---------------------------------EDGTNFYNVSKNNCDG---------IG
E-----------------------------------------------------------
-------REDIINQFIEV--------------------------RLRDILQLHIA---NI
N--L--LHELDVELRMSLILEFSLITFAITAELL--GGF------KN-------------
--------------------TYLQL-SYTILQVYMNCLAGQRLIDA---GK----CF---
----------------------EHSLYS---CK-W--ENFNV---------KNQKTVLIM
LRMA----QKTLVLSAGGIAKLDFACLMEI----LKS---TYSA------YT-T-LNSTV
K--------------------------------
>HmelOR36/1-419
-------------------MIKFSFCSHIWKRLR---------------------KFGLD
YD-------DFPV-ILENVNSLLRNIT----I---------D---I------FKN--S-K
------PIS--------------------FIF-------YVLTVIGS-----SL---YFY
VYVFSM---VWLVCF---NYG---RA---GNWTAVAVV-LSLFSCSI---TSFT-KLV--
-FMKINSNDIKEIIA--KF-------------L---------------------------
---------------------QCHA--------------QVIPG---------TRFA---
NNIRKRLRI----VKR-----RAT--NIWLFGVING--GIYV-I-IPFLTT---GRH-FT
TDI-------------------------------Y---F---I----YGLVP-MF-----
------E--SPN-----FEIATVVN-I-----T-GIGFG-IYTQVTAAAYVLVTV-GYIE
SQMHALSEEL----QVVW------------------------------------------
-----------------------------------------DDSLNFYN---------EI
KHNLRDKVNAVDNKRRLMN-----------------------------------------
-------IF------IRV--------------------------RLRDITKLHIA---NI
N--L--LHELDKELRATLALEFTFIAFSITAELL--GGL------EN-------------
--------------------THLQL-PYTVLQIFMDCLAGQRLIDA---SN----NF---
----------------------EISLYN---CK-W--ENFSI---------KNRKTVLLM
LRVS----QRTLVLSAGGVAKLGFPCMMMI----LRT---AYSA------YT-T-LKSTL
K--------------------------------
>HmelOR38/1-417
---------------------MRNKERGIWGTLK---------------------TFGLR
HD-------DFPT-IMNNVAILLRALTINIYA--------------------SAK--PIS
-----------------------------LIL-------SILTLIVS-----FA---YIY
ECVISM---VWLVFF---YYG---RT---GQWDGICVA-LTLFSCTV---TCVT-KFV--
-YMKIFSKDVQKTVE--KF-------------H---------------------------
---------------------KCDA---------QV--------------IKNTRFA---
RNLRKRLRT----VKK-----RAT--LIWITLVVNG--GIFM-M-IPYVTP---------
------------------GR--HF----SL--DLY--YM--------YGLMP-VL-----
------E--SPN-----YEIATFIN-T-----L-SSIFC-SYTMVCVAIYVIVIV-GYTE
AQMYALGEEL----INVW------------------------------------------
-----------------------------------------NDSQNFYN---------AV
KHKVQDKIHIIDIKDKISN-----------------------------------------
-------DF------IKI--------------------------RLRDIIKFHII---NI
K--L--VQDLEEELRSTFALEFSIVAFSITVELL--AGL------EH-------------
--------------------TYLQL-PFSLVQVFMDCLAGQCLIDA---CN----YF---
----------------------EDAVYS---CK-W--ENFNI---------DNQKTILLM
LGTS----QRTLMISAGGVSKINFESLMVI----LKS---TYSA------YT-T-LKSTM
K--------------------------------
>HmelOR39/1-409
----------------------------MVETLK---------------------TFSLN
HH-------DFPT-MIDNVSILLRIIT----I---------D---I------YKK--S-K
------PIS--------------------LIF-------YIMTSIAG-----LG---YFY
VYTISM---VWMVFF---YYG---RA---AMWTEVAVV-LAFSSCSV---ICLT-KFI--
-FMKLYAKEIKDTVE--KF-----------------------------------------
---------------------LKCD---------AQ----VITN---------TRFA---
KNLLKRLRM----VKT-----RAS--IIWVSLVVDG--LVYL-L-IPLVTP---GRH-FT
NEI-------------------------------Y---L---I----YGLVP-ML-----
------E--PPN-----YEIALLVT-T-----V-TTGFG-VYTMASVATYVXVIV-GYAK
AQMHALSEEL----RNVW------------------------------------------
-------------------------------------FDSQHFYNEINC---------DI
DQVNIIDDKANITN----------------------------------------------
-------EF------IGI--------------------------RLKDIIKFHIV---II
D--L--VHELDREFRPTLALECSIMAFSIITELL--GDL------RN-------------
--------------------TYLQL-PFSLIHAFMDCLSGQRLIDA---CN----NF---
----------------------EEALYN---CK-W--ENFSI---------KNQKTILLM
LGLS----QKTLMLSAGGIAKLNFNCLMMI----LKS---TYSA------YT-T-LESTV
K--------------------------------
>BmorOR37/1-378
-------------------------------------------------------MELGC
SR-------HLKL-PCSLHPIGISKHG----N---------T---LSELL-IYFP--AIP
-----------------------------KIT-------YAILAVLL-----TV---YYY
IYLCSI---TWFVFV---RCP---QT---GDLAAASIV-FSLGVSSE---IGAI-KLF--
-IMYVYRAKLRDITG--EY-----------------------------------------
---------------------LQCE---------AD--------------MAPGRLR---
ARVGRSLRT----VRR-----RAF--VYWLVLVVNA--FAYD-L-MPAFLP---------
------------------GR--HL----SE--DVF--VI--------YGFEP-MF-----
------E--SPN-----FEIASTLM-G-----V-SVVFI-CYTAGSISAFLIVIV-GYSE
ATMLALSDEI----SCVW------------------------------------------
----------------------------------------DDACASECQ---------QP
N-----------------------------------------------------------
-------DF------IRA--------------------------RLGKIVAIHTK---QI
R--L--IREVEVVFRGALAGGFACVAFGLIAALL--GGL------EN-------------
--------------------TFLQL-PFCVIQISVDCFVGQRLRDA---NV----AF---
----------------------ETAVYN---CK-W--EYFDK---------SNMKTVLLI
LQNS----QKTMGLTAGGVAALDFTSLMTI----FKS---VY------------------
---------------------------------
>SlitOR39/1-421
----------------------------MKEAIR---------------------KFGLE
YC-------ELPD-MLSNVSTMLRTLT----L---------N---VDSRN-KTPI--L--
-----------------------------TIF-------YISMVIVS-----ID---YIH
VYVLSG---AWFSLW---RCV---KT---GELGPAMIA-FSLMSTSA---VPFI-KLLKK
VMVIYRRAKFKNLIDRYIA-------------C---------------------------
---------------------DSRT---------VK----------------GSRFS---
KNLSKALRN----VKK-----RGI--FYWLLLIINA--VLYV-L-RPMVTP---------
------------------GR--HL----TV--DTF--II--------IGMEP-MF-----
------E--SPN-----YELATLMF-M-----I-AVFFI-CFTVANVNCFLIMIT-GYTE
SQMLALAEEM----THIW------------------------------------------
---------------------DDANEYYQIMMNELSSYGSLYLDHKDFN---------RV
K-----------------------------------------------------------
-------EKEVLNDYVTE--------------------------HLKDIIQRHAF---NV
S--L--LEEIEDVMRGPNAVGFLFLIVGLVAELL--GGL------NN-------------
--------------------TILQL-PFTLSQMGTDCFLGQKIMDA---NI----KF---
----------------------EHAVYD---CK-W--ENFNQ---------VNKKIVLVM
LQNS----QKTMTLTAGGMATLSFSYFMNI----IRS---TYSV------YT-T-LRSNI
---------------------------------
>EposOR39/1-411
----------------------------MWKTVR---------------------KFGLS
HH-------DLPT-MVWNVAVMLRVVC----V---------RIDPR------NTK--PIP
-----------------------------PAL-------YILTGVCA-----IC---YLY
IYQISM---LWFVFV---RCK---ET---GDVVAAMML-LSTGTTSL---IGIT-KLF--
-YMYLYKERIQSMVA--AY-----------------------------------------
---------------------IEYD---------RL--------------PVAPAAL---
SLVDTSLRD----VKK-----RAL--IFGAVIIGNG--FVYN-L-QPLFKS---------
------------------GR--HL----MD--DDQ--IL--------YGLEP-ML-----
------E--TPN-----YQIALINI-V-----A-SVNFI-CFIVSNITGLLIITT-GYSE
ARFHALSLEL----RNLW------------------------------------------
-----------------------QDAKQHYKENFDVDYKEDKYDKRAET---------EL
N-----------------------------------------------------------
-------KY------VKH--------------------------RLFHIQKSHST---NI
E--L--VKSLEDIFRGAIAVEFFLLTLSLIADLL--GGL------EH-------------
--------------------TYIIM-PFALMQVGMDCFTGQRLMDA---SL----MF---
----------------------EAAVYD---SK-W--EHFDA---------ANRKTVQLM
LQIS----QKTLILSAGGVTALSFGCLMSL----IRS---VYSA------YT-A-LRSSM
SF-------------------------------
>EposOR38/1-449
-----------------------------MEALQ---------------------RFGLK
HH-------DLPT-MLWNVTALLRVLA------------------LDVDG-RNRR--SIS
-----------------------------PVA-------YLFMTVTF-----IF---YFY
TYHLST---IWFVFW----------R-GGGELLFYILL-FSLSISSL---IGVI-KLI--
-YMYLNSKNLQKIAAEYLL-----------------------------------------
---------------------CDAA---------VI---------------PGSRLA---
ENIKLTLRK----VKR-----RAT--IYWWLIISNG--LVYV-V-VPLLTP---------
------------------GR--HL----TE--DDQ--IL--------WGLEP-MF-----
------E--SPN-----YEIAFTIM-S-----F-GVFLT-VYAPANITGFLIIIV-GYTE
AQMLALSQEL----LHLW---------------------------------DDAQNHYQR
IHGNGNSSMATSIRTSNLFTPRSKEPVIFRYRAFQRNSSIASSETSVDA---------VN
R-----------------------------------------------------------
-------EKTIINDFIKQ--------------------------RLVSIMKMHAI---NI
G--L--IKKIENIFQSAIAIEFCLLSGGLIAELL--GGL------EN-------------
--------------------TYVEV-PFALVQVAMDCITGQKLIDA---NT----AF---
----------------------AEAVYD---CQ-W--ENFDV---------SNMKLVMVM
LQNA----QKTMKLSAGGVNHLNYSTLMSV----IKS---IYSA------YT-A-LRSTM
NKHN-----------------------------
>BmorOR38/1-412
-------------------------------------------------------MNLSQ
SV-------NEQA-NEYVKMRLERISKIHSPM---------L---P------FED--I--
-----------------------------QDF-----RELCCIPLAVYAVTGSITASYVY
AFLISL---LWFLFA---RCT---DP---EDFQVAMVV-FSLGISSE---IGST-KFF--
-NSIIYIKELRKLFKDYLL-------------Y---------------------------
---------------------DATC---------PA----------------QGRLR---
LHLLTTLRY----VKR-----RAI--IYWLVIIGNG--FIFA-I-KPLLVE---------
------------------GR--HL----AQ--DDL--VL--------IGLEP-MR-----
------Q--SPN-----YEIAYAIM-T-----M-GVCFI-CYPPAHVTMFLIIIV-GYTE
AQMLALSEEL----KHLW------------------------------------------
-----------------------------------------NDAIEHYE---------KH
S--------------------------------------------------------RTE
READAAMKSKILNSFVNF--------------------------RLVQIIKSHST---NV
N--L--IGRVENVFRGSLAVGYVFLIVGLIAELL--GGL------EN-------------
--------------------TYLQV-PFALIQVAIDCFIGQRVNDA---NI----DF---
----------------------EKAVYD---CK-W--ENFDK---------RNMKIVLLL
LQNA----QKTVSLSAGGIAKLNFSCFMSV----IKS---IYSA------YT-T-LRTTM
K--------------------------------
>EgriOR18/1-416
---------------------------------------------------MFESIQKFG
LS-----YCDFPT-LLSNVTFFLRTLS----L---------NVDPR------NQT--RTP
-----------------------------ILY-------TAVDIIFT-----AS---YCY
VYLVSM---FWFIFW---RCT---ET---GDVLLALII-FSLGTSSQ---IGLQ-KIV--
-FMFYHRLKLTDLAR--QC-------------L---------------------------
---------------------DSYE---------AV--------------APGSRFM---
INLTNTLRT----VKK-----RAI--VFWSVIMGNG--CLYI-L-KPLILP---------
------------------GK--HL----ME--DDF---I---F----LGLEP-MF-----
------E--TPN-----YQIAFTLT-A-----M-GDIVT-VYFPSNATAFQIVIS-GYIE
AQILAWSEEL----LNLW------------------------------------------
-----------------------------------------EDANKYYA---------EY
RTIERNGTNSNLEHCKNQKDIIIN------------------------------------
-------DY------IRN--------------------------RLKYIIKTHAT---NL
N--M--FKGLEEAFQGVIAVEFGLLVVGLIAELL--AGL------KN-------------
--------------------TYMEV-PFGLMQVGMDCFIGQKVADA---SL----GF---
----------------------ERAAYA---CN-W--ERFNQ---------VNMKVIVTI
LMVS----QRTLTLSAGGITTLNFVSLLAI----FKM---IYST------YT-T-FSAMI
T--------------------------------
>EgriOR34/1-412
-------------------------------------------------MLSSLRKFGLA
YC-------DFPT-MMDNVAFFLRTLS----L--------------------NVDPRDQT
-----------------------------RIP-------VFYTAIGI-----LFSLSYCY
VYVISM---LWFVFW------------RCTETGDMLSA-LIIFSLGTASQIGPF-KMI--
-FMFYHRVKLSSLVG--QC------------------------LDSF-------------
---------------------ALAE---------TE-----------------SRFL---
TNLTKSLRC----VKR-----RAI--MFWCVIIGNG--FLYA-L-KPIILPGRHLME---
------------------DL--YI------------------L----LGLEP-MF-----
------E--TPN-----YQIAFILT-F-----M-GICVA-VYFPSNATVFQIVLI-GYVE
SQMLAWSEEL----LNLY------------------------------------------
----------------------------DDANKHFIQLKTEQTININSS---------PN
E-----------------------------------------------------------
-------IDAVTNKYINT--------------------------RLKSIIKGHAT---NL
N--L--LIELEKVFKEAMAVEFSLLMVGLVAELL--AGL------QN-------------
--------------------TYMEV-PFALMQVGMDCLTGQKIIDA---SI----IF---
----------------------ERAVYH---CK-W--ECFNK---------SEMKLVVMM
LRSS----QKTLTLSAGGITKLNFVSLLAI----IKM---IYSA------YT-T-LSATM
N--------------------------------
>DpunOR19/1-409
----------------------------MWERLR---------------------ILQLD
YC-------DLPT-MLSTLSFLLRAYG----L---------NIDKR------NKK--PIP
-----------------------------VIL-------YILQIAMS-----FN---YFY
VYLLSM---IWYVFV---RYP---------ETGDLVSA-MVFASLGISTEIGIM-KLF--
-YFHFNCGKIRDIVE--EY-----------------------------------------
---------------------LACD---------AQ-------------VEPGSRYA---
NNIFKKLRV----VKK-----RAM--VYWLVIMLNA--IFYV-T-TPLMKPGRHMTE---
------------------DH--MV------------------I----YGLEP-KY-----
------E--TPY-----FEIGFFIT-C-----I-SVFFI-CYAVAHISAFIIIIN-GYTE
AQMTALSEEM----INIW------------------------------------------
----------------------------------------DDATKHYHDAVKYSVSEESY
D-----------------------------------------------------------
------TKKTIINDYVRE--------------------------HLKLIIKGHAK---NI
N--M--LRHVEAVLKHCVAIGFVCLILGLLTELL--GGL------EN-------------
--------------------TFLQL-PFTLIQVGMDCYTGQKVIDA---SE----VF---
----------------------SAAVYD---SK-W--ENFDK---------SNMQMVLLI
LLNS----QRTMKLSVGGLTTLSFGSFMSI----LKS---TYSA------YT-A-LRTMV
---------------------------------
>SlitOR35/1-408
----------------------------MWNKIR---------------------KFGLE
YC-------DLPT-MIWNVAVFLKVLT----L---------NVYGK------KKT--GIP
-----------------------------FIF-------YIVVVVAA-----LS---YLY
VYLICM---VWFVFV---R---------SRETEDLGAA-MVILSLGISSEIGTL-KLL--
-YMFLYIKDIRNLTD--AF-----------------------------------------
---------------------LDFD---------SH-------------MVPGTRMY---
TNLLRYLRD----VKK-----RAI--FYWAVIMGNG--TLYV-T-MPMLRP---------
------------------GR--HL----TE--DML--VI--------YGLEP-MF-----
------E--SPN-----YEIAWFMM-A-----A-SVATI-CYISANVTAYFIVII-GYAE
SQMRALSDEV----THVW------------------------------------------
-------------------------------KDAEKHFEDLNYGTDLQD---------FD
R-----------------------------------------------------------
-------KKMIINEHVFK--------------------------NLKYIIKRHAT---IK
T--L--INQVEDVCSGPTAVGLTFLLLGLISELL--GGL------EN-------------
--------------------TFLQM-PFVFMQVGTDCFIGQRIMDA---GE----VF---
----------------------EWAVYD---CQ-W--ENFDP---------KNMKMILLM
LQIS----QKTSSISAGGMTKMSFRCLMGA----MRV---TYSA------YT-A-FRSIM
---------------------------------
>DpunOR26/1-430
---------------------------------------------------------MSA
DK-------WRTF-VTIIMWETLRKFG----LEYCDLPTMIWNVSVMLRMVTFNIDKRNR
-------------------------KPIPVIF-------YIVMSVGS-----CC---FIY
VYLFSV---SWLVFV---------RCKETGDRLLALIV-FSLSVSSA---MGQV-KLF--
-YIFIYRKEFTQIVT--KM-------------------------LSL-------------
---------------------DTIA---------TE-------------------GSRYS
RNLLKTLRD----VKK-----RAI--ILWLVLMING--FVYI-L-KPILLPGRHLME---
------------------DN--FI------------------L----YGLEP-IY-----
------E--TPN-----YQIAFIIM-V-----I-TCSYA-VYVPANVTAFLIVIM-GCIE
AQLLALSEEL----INLW------------------------------------------
--------------------------------ADAQHHYILNTDFDNKEPSVAGNDAIDK
E-----------------------------------------------------------
-------REEIINDYINK--------------------------HLKEMIKKHSK---LI
T--L--LKEIELVLRGAIAVEFGLSMIALIAELL--GGL------EN-------------
--------------------TYLEV-PFGLMQVGMDCFIGQRIIDA---SE----CL---
----------------------SNAIYY---CK-W--ENFDK---------YNMKTVFLM
LQIA----QKTLTLSAGGITVLNFGNFMTI----IKS---IYST------YT-T-LRTTM
K--------------------------------
>HmelOR37/1-413
-----------------------------MHVIR---------------------KFGLG
FT-------DLPT-LIWNVSVLLRVIT----L---------NIDGR------NRT--PIP
-----------------------------KAF-------HASTITLI-----SC---YFY
VYFVSM---IWYVFF---YCR---RT---SDWISAIIV-FSLGVASQ---IGVCYQFD--
-CIFFFRSSVRDVVA--EY-----------------------------------------
---------------------LTCD---------EL-------------LIPASRFE---
SNILKTMRH----VKK-----RAL--IFWIVIISNG--FVYV-T-KPLVIP---------
------------------GR--HL----PE--DEF--IL--------LGLNP-VH-----
------E--SPN-----FEIAYLVT-I-----A-GVMIT-VYLPSNITAFLIIIT-GYTE
AQMLALAQEM----QLIW------------------------------------------
-----------------------------------------DDAEIYYR---------NY
KNLRGNYPIEDHIKM---------------------------------------------
-------KKLIINNFIKY--------------------------RLKDVIKIHTI---NL
K--L--ISKVESVFRGAMAIEFTILIISLTAVLL--GGL------EK-------------
--------------------TYLEL-PFALMQVAIDCFIGQKVIDA---CE----IF---
----------------------EKSVYA---SK-W--ERFDK---------SNMTTVLVI
LQTA----QKKMTLSAGGMITLSYPSLMAI----LKS---IYST------FT-T-LRSTL
K--------------------------------
>HmelOR33/1-410
-----------------------------MDQIR---------------------KFGLE
YC-------DLPT-MLWNVSIMLRILT----L---------NIDKR------NTK--RIP
-----------------------------TLY-------YIFTAVVI-----TS---YIY
VYNISV---VWYSFF---YCR-------TTPTCYRLSS-IIVFSLGV---ASSIGVCK--
-LFFMYLDKIRDIAAECLL-----------------------------------------
---------------------CDAK---------TI---------------PGSRFE---
INILKTMRF----IKK-----RAM--IFWIVIISNG--VVYF-L-KPLLIPGRHFSE---
------------------DD--LI------------------V----LGLDP-VL-----
------E--SPN-----YEIAFALT-T-----A-GIFVT-VYLPSNITGFLIIVT-GYIE
AQILALSEEI----IQLW------------------------------------------
----------------------------VDAENNYINTVPVHNEELPRQ---------EK
N-----------------------------------------------------------
-------KEKAINEFINN--------------------------RLKDIVKIHII---NI
N--I--FHQVEDVFRGAIAIEFTLLMISLTAVLL--GGL------EN-------------
--------------------TYMQI-PFGLMQVAVDCFTGQRVIDA---CV----TF---
----------------------ERAIYS---CQ-W--ENFDV---------KNMKIVLLL
LQNS----MKTLKLSAGGLSTLSFPCFMSV----LNS---IYSA------FT-T-LHSTL
---------------------------------
>HmelOR34/1-368
------------------------------------------------------------
----------------ILFCITIIITS----S----------------------------
---------------------------------------------------------YVY
MYIFST---VWYTFV---------YCRRTDNRLSAIIN-FSVGVSST---IAFC-KFM--
-FMYLFEDKVREIIAGYLV------------------------CDSL-------------
---------------------IVPG---------SQ-------------------FE---
KNILKTMRF----VKK-----RAM--IFWIVIISNG--AIYM-L-KPLFTPGRHFPE---
------------------DD--FI------------------L----YRLDP-MF-----
------E--SPN-----YEIAIFLF-S-----A-SIGLT-VFLSSNITAFLIIIT-GYVE
AQLLALSQEI----LQIW------------------------------------------
----------------------------DDTKENSTNVETFEDLKQLED---------QN
E-----------------------------------------------------------
-------DNETINNLIRD--------------------------RLKNIVKIHVI---NM
N--L--IQQVEAVFRGAIAVEFILLFISITAVLL--GGL------EN-------------
--------------------TYLEL-PYSLMQVAVDCFTGQRLIDA---CV----NF---
----------------------ETAVYF---CK-W--ENFDT---------QNRQTVLLI
LHIS----QKTLTLSAGGLSTLSFPCLMSV----LNS---IYST------FT-T-LHSAL
---------------------------------
>OfurOR17/1-238
-------------------------------------------------------MEKSP
NF-----------------------------E----------------------------
---------------------------------------------------------FGY
ALVAAS---VWFLCY------------------------VPANVTSV---LIVFAGYI--
------EAQMLALTQ--EL-----------------------------------------
------------------------------------------------------------
-------------------------------------------L----------------
-----------------------------------------------HIWAD--------
---------AEQ----------------------------HYANINLNTLKRGTF-VDAK
YKKRVINEFI--------------------------------------------------
------------------------------------------------------------
------------------------------------------------------------
-------TM-----------------------------------RLHDIIRKHAT---NV
H--I--LHLLEEVFKGAIAFEFLFLIMGLIAELL--GGL------QN-------------
--------------------TILEM-PYAFVQVAMDCWTGQRVMDA---SA----EF---
----------------------AAAVYA---CN-W--EMFDV---------PNMKIVLLM
LASA----QKTMKLSAGGVTMLSFECLMSV----VKN---IYSA------YT-T-LRSAF
TINTHAH--------------------------
>BmorOR39/1-403
----------------------------MWSGAS---------------------KYGLR
YC-------DLPT-MLSNVGFFLRPLT----I---------IIDNR------RKE--RIP
-----------------------------LYW-------YAATGLSI-----AC---YSY
IYQISM---LWSVFS---YFT---RA------DDVLAG-IVIFSLGVSSEIGLV-KLC--
-FMYANIDKIQKITEG-YL-------------K---------------------------
---------------------SDAA---------SA-------------------RN---
SRFSKNILHTMQSVKK-----RGV--IFWLVIISNG--VVYL-V-KPIVTP---------
------------------GR--HF----ME--DQF--II--------LGLEP-KY-----
------E--TPN-----YEIGFFMM-A-----V-GVCVT-CYLPANITAYLITVA-GYSE
AQFLALGHEL----ANLW------------------------------------------
-------------------------------PDAQLHCRAMNLSQSVNE---------QA
N-----------------------------------------------------------
-------EY------VKM--------------------------RLRELVKIHST---NV
N--L--LRDIEGAFRGAIAVEFLLLIVGLIAELL--GGL------EN-------------
--------------------TYMQV-PFALIQVSVDCLTGQRVMDA---NL----AL---
----------------------ERAVYD---CR-W--EEFDA---------SNRRVVLLL
LQNA----QKVATLSAGGIATLNFSCLMAV----IKS---IYSA------YT-T-LRTTM
K--------------------------------
>SlitOR36/1-418
----------------------MLTFHEIIHEIR---------------------KFGLE
YC-------DLPT-MLENVSILLRVLT----V--------------------NID--S--
-----------------------------KYK-----KGITILSYIVTAVTAAC---FYY
VFLFSM---TWFVFW---RAR---IT-G-----ELVGA-MVVLSLGISSEIGPF-KLF--
-YMCYYMDKTHKIAD--GF-----------------------------------------
---------------------LECD---------AN-------------TIKGTRFH---
SNLMKCLRN----VKK-----RAM--LYWVVVAGNG--VLYV-M-KPVAMR---GRN---
----------------------------------L---P-ENY-FLIYGLEP-ML-----
------E--TPN-----YQIAYFMM-I-----A-SVFFV-CYVPASVTAFLIVIT-GYAE
AQMLALSEEM----LELW------------------------------------------
-----------------------------------SDAIKYAKTQTEDT---------SE
ELDVYNPKVKVIIN----------------------------------------------
-------QF------VER--------------------------RLREIIGRHAN---VI
N--L--LNQVEIVFRQAIAIGFVLLVLGLLSELL--GKL------EN-------------
--------------------TFLQL-PFALMQVSMDCFAGQRVMDA---ST----MF---
----------------------EASVYD---CK-W--ENFDK---------SNMKLVLVM
LQNA----QKTMTLSAGGVRTLSFSALMSV----FRG---IYSA------YT-A-LRSTM
K--------------------------------
>OfurOR9/1-323
------------------------------------------------------------
-----------------------------------------M------------------
-----------------------------LYY--------------------SQ---LTV
RRKVIK---------------------------NIVDG----------------------
-YLACDAQTLKS------------------------------------------------
---------------------DRFR-----------------------------------
QNLLKGLRI----VKK-----RGL--IFWMVIIGNG--TIYI-M-KPIVTP---------
------------------GR--HI----ME--DLF--II--------YGLEP-MF-----
------E--SPN-----YEIGFLLT-A-----G-GVICT-CYLPANITALLTVLI-GYTE
ATMLALSEEL----VHLW------------------------------------------
-----------------SDAQEHYNKYLLETQVDNAGALVTPNDDIKNQ---------II
N-----------------------------------------------------------
-------KY------IKQ--------------------------KLEEIVKIHTT---NI
N--L--IQQIEHVFRGAIAVEFLLLITGLISELL--GGL------EN-------------
--------------------TYIEM-PFALMQVAMDCLTGQRMMDA---CD----KF---
----------------------ENSVYD---CK-W--ENFNV---------ANMRTVLLM
LQNA----QKTMVLSAGGMTQLSFTCLMTV----IRS---IYSA------YT-T-LRSMM
A--------------------------------
>SlitOR55/1-414
---------------------------------------------------MMETLRRFG
PQ-----YCDVET-MLWNVSVMLRGLT----L---------NIDSR------NRK--PIP
-----------------------------IIV-------YIISISIC-----LA---YFY
VYLVSM---SWFVFY---RCQ---QT---GDLLAAIIV-FSLGVSSE---IGTV-KLI--
-FMFLHIGKVRRIVS--EC-----------------------------------------
---------------------LACD---------AL-------------VVAGSRFS---
ANLLSTLTL----VKK-----RAL--VFWVVIIGNG--VVYV-A-KPIILP---------
------------------GR--HF----TE--DKF--IL--------YGLEP-ME-----
------E--NPN-----YQIATLMT-V-----A-GVIFT-CYLPANITAFLIVVT-GYIE
AQMLSLTEEL----LHLW------------------------------------------
----------------------------------------EDAESHYYI---------TH
QTNAILEESIENTMIRNKVIN---------------------------------------
-------EY------IES--------------------------HLKDIIKTHGR---NI
N--L--LHQVESVFSGAIALEFVILGVGLVVELL--GGL------EN-------------
--------------------TYLEI-PFALAQVGMDCFTGQRVMDA---SL----KF---
----------------------ERAVYD---CK-W--ENYSI---------SNMKIVLTM
LQSS----QKTMKLSAGGIIMLSFSCLMQV----FRS---IYSA------YT-T-LRSTM
K--------------------------------
>BmorOR35/1-412
--------------------------MKLWQSIR---------------------EFGLE
YC-------DLPT-TLQNVASLLRAIT----L---------NIDSR------HTA--RIP
-----------------------------FIC-------YVMTVVIT-----LS---YFY
VFLVSM---AWFVFV---RSA---ET---RDYLAAMVV-LSLGISSE---IGTL-KFF--
-YTFIYIKKVQRIVR--EY-----------------------------------------
---------------------LECD---------HM-------------VVPESRFA---
DNVLKTMRN----VKK-----RAI--LYWVVVIGNG--VVYV-T-KPLFMS---------
------------------GR--HH----ME--DRY--IV--------YGLEP-MF-----
------E--SPN-----YEVAYFLM-M-----F-GLCFI-CYPPANVTVFLIVVV-GYTE
AQMIALGEEM----LRIW------------------------------------------
------------------------------EDAVAHYNNKYHTVGALTN---------SS
E-----------------------------------------------------------
-------KNKIINQYVKF--------------------------RLTEIIKMHTT---NI
Q--L--LRQVEFVFRSAIAMGYVFLVLGLIAELL--GGL------EN-------------
--------------------TYLQI-PFALIQVLVDCYTGQKVMDA---SS----LF---
----------------------EQAVYD---CK-W--ENFDK---------SNMKTVLLI
LQNS----QKSMRLSVGGITVLGFSCMMSV----MKS---IYSA------YA-T-LRTTM
S--------------------------------
>OfurOR16/1-421
--------------------------MSLWSTIR---------------------KFGLG
YC-------DLPT-MLWNVSFMLRALT----L---------NIDSR------YKK--RIP
-----------------------------LIF-------YI---IFA-----LVAASYFY
IYLISM---AWFVFW---HSR---ET---GDLVAAMVV-ASLGISSE---IGTA-KLI--
-YMFLYRNKVRELVD-MYL-------------D----------CDAL-------------
---------------------VKPG---------SR-------------------FA---
NNLTKTLRN----VKK-----RAM--IFWIVIMGNG--VVYV-L-KPLLISGRHIME---
------------------DL--FT--------------P--------YGFDP-VY-----
------E--SPN-----YEIVFLLM-T-----A-GVLFT-CYLPANITAFLIIIT-GYTE
GQMLALSKEM----LNLW------------------------------------------
-------------------------------SDAQQFYLDHRTFDLDTTRPVVTLDSEQI
T-----------------------------------------------------------
-------KKKIVNEYVKK--------------------------RLHEMIKIHTT---NI
N--L--LNHVERVYRGAIAIEFGILVLGLIFELL--GGL------EN-------------
--------------------TYLEV-PFALMQVAMDCLTGQRVMDA---SK----AF---
----------------------EDAVYD---CK-W--ENFDV---------ANMKTILLM
LQNS----QKTMRLSAGGVTTLSFSSLMMV----FRS---VYSA------YT-T-LRTTM
NK-------------------------------
>BmorOR49/1-373
------------------------------------------------------------
-----------------MVSLIQQFVG----I-------------RNMFGDENS------
-----------------------------SFS-------ILSLLKML-----LFGGSFVY
VGSLSQ---LIYLVR---VFP---------DKMETFKA-LNCISATC---VPLS-KYV--
-FMWSVRTRLRTIFV--MS-------------K---------QGLSA-------------
---------------------IESD---------TT-------------------GY---
SKMIRTLKT----ARS-----ASW--FVIINQSVTH--VIYL-L-IPFLFT---IFG---
------------------NI--RY--LPTT--------P-GET----YGLTP-KY-----
------E--TPY-----YEITFMLT-C-----F-ATIFS-AVNQTGYIVLFINLL-AHEL
GHFYVITDVL----NGIF------------------------------------------
-----------------------------------------EKNDADRD---------PV
F-----------------------------------------------------------
---------------IDR--------------------------KLKFCAKHYQY---LL
K--F--HNEIKNLYKIIFGAHFLMMTIVLVTTLQ--TMN---------------------
---SWD-------IR-----NTVLTAVTGIMPLFIYCFGGELLITA---GM----DM---
----------------------STAIYQ---CG-W--EKMGV---------KQAKVVSVI
LCLS----QRPLCLTAANVFVMNRETFGGI----AQV---VYKI------YA-V-FN---
---------------------------------
>PxylOR39/1-409
----------------------------------------MKILSFKRRLFRRFVRDDED
PI-------DASK---KMISLIQGLVG--------------ISDVFGDRERSFTP-----
-----------------------------AAF-------SCLSIVGI-----VLTTTFVY
VGNVSQ---VMYLLR------------VLPDRLEAFKA-CNCISATS---VPLS-TFV--
-FMWTARNSLQKVFAMCRL------------------------GLTF-------------
---------------------ASKE---------SL------------------AHA---
ALLRTLHKS----QRL----------AWLVIANQGFSHFIYL-V-APLLLT---IFGNGR
YLP---------------TTPGDT-----------------------YGLSPKYE-----
---------SPF-----FEITFILT-T-----I-ATAFS-AINQTGYIILFITLV-GHEL
GNFYAISETL----NNLH------------------------------------------
--------------------------------------ETMLDRNIPED---------EK
R-----------------------------------------------------------
-------TT------IHD--------------------------TLVFCIKHHQF---VR
K--Y--HAMLKDLYQTIFGAHFLMMTIVLVTTLQ--TLN---------------------
---AWD-------VR-----NTILTGVTGILPLFLYCFGGELVISA---GE----EM---
----------------------AAALYS---CG-W--ELMPA---------TQARLVLMM
LRVM----QKPLHLTAANIFVMNRETFGDV----AQT---VYKI------YT-V-FN---
---------------------------------
>EsemOR8/1-436
-------------------------------------------------------MGIRE
KF-------TYPF-SLGAASLDNQIWHIDSML---------W----------TTG--V--
-----------------------------SIY-----KKFG---LLSALRFAAFVGTTMY
SLQLGC---AMYWWR---VAR---PS---DDPTKTTLV-IYVAATGA---IPFS-KII--
-WFYMHRKSIQNILR--EV-------------K--------IYSDRI-------------
---------------------TRGS---------DR-------------------RT---
RNLTHHLRT----TRF-----LTL--ANYVMTPTGC--VTYL-T-VPFLEEGRTLPE---
------------------KH--AI------------------F----LGLEP-MS-----
------E--SPN-----YQICYLINIT-----F---VVTTALFNMAYECIYITLL-GHTA
SCYRVMASEL----DSLL------------------------------------------
---------DDVLTLTADMKNHQRGFQELPPTSSDEDQLKSKEKLPGNHFPTVNISSAAS
Q-----------------------------------------------------------
-------QF------INH--------------------------RISFIIHRHVE---QL
F--I--MKKAQQMYSFILGYDVFLLVVCLATFLLNLNAI------DW-------------
-------------MT-----MIGYT-GFSFVQLSLYCFVGQQLIDG---GN----AF---
----------------------EMSLQQ---CG-W--EIFPR---------SQKKKILTA
LIVA----QRPARILAFSIIPLNHFTYKNV----LEV---CYKV------YT-T-FQSM-
---------------------------------
>DpunOR3/1-386
------------------------------------------------------MMGFFQ
IV-------KRIM-KEDTCVNLIAILN----F--------------------LPT-IAGF
-----------------------------SLQ-----SEKFDVKFWI-----IHTFLYLY
VHVVGT---VVYQIY------------DAEGFIDSINS-FFNISLCI---LICN-CSW--
-WLLYKRADLKELLY--YV-------------Q---------RNDDL-------------
---------------------VRDS---------GR-------------------FL---
DKQEKLLHK----MKL-----IVL--ACYVFHFVDA--VIIY-IPSRIMKL---------
------------------DD--FS--------------V-ATC----VGLEPLTV-----
---------SPN---REICMAVLAA---------QELTA-VLAVSSYDAILLFLF-CHIT
ATFQLLNEDM----IDFN------------------------------------------
---------------------------------------HLADEYEANS---------EL
A-----------------------------------------------------------
-------SD------IDA--------------------------RLKNLIIRHSF---TL
K--T--VKKLQEIYNTAVGIGLGLDAISMCLFFV--LPI---------------------
---DVC-------LN-----FAPLI-YHSFFVFFLYCYQGQRLTTA---SE----RF---
----------------------EMSVYC---CG-W--EKIQV---------KHQKSILLM
LMKA----QKPVIIYAASVVPLRLYTFAST----MQS---IYKF------VA-V-FKL--
---------------------------------
>SlitOR4/1-386
---------------------------------------------------------MVN
TF-------RGRL---LNIRDRLKQNSCGNLV---------WLINFLPNLAGFPLLSQKF
-----------------------------KFF-------FWIVHTIL----------LFY
VYLLGT---AMYQTY------------FAEDFVDSINS-FFNISVFI---LIGN-DSW--
-WLISKRNDLNDLLK--MV-----------------------------------------
---------------------KKND---------DL-------------IIESGRFQ---
DVHQKLMKS----IKI-----IVI--MCYMFHFVND--VMIF---IPSRTIGMDDFS---
------------------TV--SC-----------------------VGMEPLTS-----
---------SPN-----RQACMVVL-A-----L-QELTA-IVAVCSYDVALLFLF-SHTT
AVFQILYQDM----TEFA------------------------------------------
--------------------------------------NISKSHETYYV-----------
------------------------------------------------------------
---------------VED--------------------------RLKNIVFRHVL---AL
H--T--VRKLEDIYSVAIGIGFGLDAISMCLFFV--LPL---------------------
---DVC-------LN-----FAPLI-YHSLFIFFLYCFQGQRLTTA---SE----KF---
----------------------EMAVYC---CG-W--ENLRV---------KERRQVLLM
LKQA----QKPVIVYAARVIPIRIHTFAST----MQS---IYKF------VT-I-FKV--
---------------------------------
>BmorOR55/1-388
-------------------------------------------------------MCFLK
IK-------QQII-DIQKHFKDYSLNGS---L---------WIVNLLPRLMGFNL--RAD
-----------------------------KVG-------VFFWTIYI-----LL---LVY
VFGIGI---FVYLWK------------HVDTMSGLMKS-YLNLSLIL---VIVN-NSC--
-WFLSKRSLLNKVLK--KI-------------H------------LI-------------
---------------------EDLS---------CE-------------------SE---
HALAKYRRV----FKI----------VTHLLLASYV--LFYF-T-EIYFMF---LFR---
------------------NY--DL-----L--EDYSLAP---C----VGLEPLSS-----
---------SPN-----SEICLIIV-L-----I-HEFIS-TTVMMSFAALFLVLI-AHTA
VMFLVLAEDM----TKLT------------------------------------------
-------------------------------------------DLINLA---------DH
R-----------------------------------------------------------
-------KM------IRE--------------------------SLRSLIHRHSL---LL
Q--I--VYELRLLYSVPLGINFISNAMSILVLLC--LPI---------------------
---HEW-------PS-----FLHII-GYCFFAFFLYCFLGQNVINA---SE----KF---
----------------------IDAIYC---CG-W--EHFGV---------AEKKLVHVM
LRQA----QKPVEIIALGMISVNMNTYVEA----LQL---IYKF------VT-V-LKI--
---------------------------------
>EposOR37/1-389
---------------------------MGLFNYF---------------------RENMR
AS-------KAKL-SENSLDSLVWLVN----I---------I---P------GIV--GFD
-----------------------------IFR-----EKIFIPFWIL-----HI---FLL
TYVYGV---GSVVYQ---ARD---AE-VASDFIKSFVN-VSILALTA---NNSY------
-WFLTKRQLLRSILK--KV-----------------------------------------
---------------------KEND---------NF-----------------VVQS---
GLFAEKHARSLFLIKR-----ILL--IFYGLNLTNE----FT-VYLPKRVD---LHK---
------------------ET--FS----MT----L---C--------VGLEP-LT-----
------S--SPN-----REICKAFL-G-----I-HELTI-VCVVLNYQTMMLLLI-AHTA
VMYQLLSDEI----MTFN------------------------------------------
-----------------------------------------TELEDHRN---------YE
S-----------------------------------------------------------
---------------VQE--------------------------SLTVIIRRHAL---IL
E--I--TDDLKLLYNMPMGVNFGSNAVCMCFFFF--LTL---------------------
---EEY-------LG-----FMPVL-VYCFLVFFLYCFLCQRLTNA---AE----VF---
----------------------ARAVYS---CG-W--EKMEI---------KEQKAIYTM
LLQA----QKPVELLAADLIPVNMYTFGST----IQA---IYKF------TT-V-VKL--
---------------------------------
>OfurOR11/1-386
-----------------------MEFIKRNYREF---------------------RSRMQ
DY-------SYDS-LLSIVNFVPSLVG----F---------S---I------LGN--KIS
-----------------------------APF------------WIL-----HL---SLL
FYIYGV---GCTVYQ---VKY---AG-DARDFIKCYVN-VTLLLLIA---NNSH------
-WFLLKRPLLKSILQ--EI-------------S---------QSDAL-------------
---------------------ATAN---------EA-------------------FR---
GKHKRAVQR----IKR-----ILF--MFYGFNLTNA--MFVY---LPNRMD---VKN---
------------------SY--SM----TP--------C--------YGMEP-LT-----
------A--SPN-----KEICSALL-L-----I-QEISI-MMVVLNYQALLVVLI-AYTA
LLYRLLSEEI----MTLN------------------------------------------
----------------------------------------NYDRQTYFN---------NP
I-----------------------------------------------------------
---------------AKT--------------------------MLHELIKRHVI---LL
S--I--IDQLKSLYSGSIGINFGSNAVCMSLFFY---LP----FQEW-------------
-------------LQ-----FMPVV-VYCFLVFFLYCFLCQRLTNA---AE----YF---
----------------------EQCVYS---CG-W--ENFDV---------KEKKAIYFM
LRQA----QRPVEILAADIIPVNISTFATT----LQA---MFKF------VT-V-VKV--
---------------------------------
>EgriOR2/1-390
--------------------------MSLICSQL---------------------KVSFK
KI-------KNIF-TESSFESLIAIVN----F---------V---PNLAG-FSIR--R--
-----------------------------KKI-----AAPF---WIL-----HL---SLL
LYVYGV---GCLVYQ---IKV---AD-GAEDFIKNFVN-VSLLILIF---NISW------
-WWLNKRPLLLETLQ--LI-------------E----------NSDV-------------
---------------------EART---------TE-----------------ENLR---
EKHNKMLHR----IKI-----IVL--IFYMTNCTNA--ACIY---LPNRIN---VSN---
------------------EY--SM----AL--------C--------VGLEP-IT-----
------V--TPN-----GQICSALL-C-----I-QELTI-MIAVLNYQTLMLFII-SHTA
TMYHMLAEEL----MSFN------------------------------------------
-------------------------------------------VYTNLA---------EN
Q-----------------------------------------------------------
-------AL------VKE--------------------------RLPIFIKRHSM---IL
S--T--CDNLKSLYSLSLGVDFGSNAICICLFFY--LSL---------------------
---QEM-------VK-----YMPIL-IYCVLAFFLYCFLCQKLMTA---SE----VF---
----------------------ERAVYS---CG-W--ENFAL---------NEKKMIYVM
LRQA----QKPVIILAADIVPVNMYTFATT----LQT---LFKF------VT-V-VKL--
---------------------------------
>BmorOR54/1-387
----------------------------MGLNTI---------------------KEFFV
NV-------KRRF-QDVSIDSLLWIVNIVPSL-------------AGFSI-RSDR--VSA
-----------------------------PFW-----IVHW-----------SL---LVY
VYAVGN---AVYQWK---FAN---------EAIDYITS-FINVSLLI---LIGN-NSW--
-WFLANRRLLKSVLHKIEV-------------N-----------DEL-------------
---------------------SRRS---------EQ-------------------SR---
LKHKKLLKI----IKR-----IVL--VFYMSNYVNA--SFIY---LPNRVD---VLN---
------------------NY--AM----TP--------C--------VGMEP-LT-----
------V--SPN-----RELCLTIL-C-----M-QEFSI-MTVVLNFQALLLCFI-AHTA
VMFQILADEI----MALN------------------------------------------
-------------------------------------------NYENLE---------EH
Q-----------------------------------------------------------
-------AY------VKE--------------------------MLPIFVKRHSL---TL
S--A--VDNYKSLYSVPLGVNFGSNALTILLILY--LPV---------------------
---LEW-------FK-----FIPIF-VFCFMLFFLYCFLCQKLVNA---SE----AF---
----------------------ETAIYC---CG-W--ENFAL---------REMKMIYVM
LHQA----QKPVELLAADIVPVNMNTFATT----LQA---MYKF------VT-V-VKF--
---------------------------------
>HmelOR54/1-388
-------------------------------------------------------MKFID
NI-------KDYF---IETRFQLRDNSLENII---------W---LVNLV-PSKA--GFS
-----------------------------ILK-----DKISAPFWIL-----HL---SLL
FYVYGV---GSVVYQ---IKF---AQ-GASDFIKSYVN-ISILILTA---NNSY------
-WFLMKRPLLKVVIE--QV-----------------------------------------
---------------------TRND---------SL-----------------SKET---
VFLKDKHGKLLSVIKK-----ILF--IFYGFNLLDA--LFIY---IPHRVD---VSN---
------------------DY--YS----MT--------P---C----VGLEP-LT-----
------M--SPN-----REICHVIL-F-----S-QEISI-MTVVLNYQALLLFLI-AHTA
AMYQMLAAEM----LAFE------------------------------------------
--------------------------------------------EYENS---------DI
N-----------------------------------------------------------
-------IV------VKE--------------------------HLPSLIERHAL---TL
S--I--IDNLKALYSMPMGVNFGSNAVCICLFFY---LS----LHEW-------------
-------------IT-----FAPVL-IYCFLVFFLYCFLCQRLINA---SE----VF---
----------------------ENAVYS---CG-W--EKFNM---------KEKKTIYVM
LLQA----QKPITLLAADIIPVNIYTFAST----LRA---MYQF------IT-V-VKL--
---------------------------------
>DpunOR12/1-335
------------------------------------------------------------
-----------------------------------------M------------------
----------------------------------------------------VL---LLY
VYGIGC---IVYMLR---DAK---TA-G-----DYIKN-FVNISLFC---LIAN-NSW--
-WFLTKRPLLKEALKKTKE-------------N-----------DGL-------------
---------------------AHQN---------VT-------------------LR---
SKQKKILRR----IRL-----MIL--TFLIFNYMDE----FF-IYLPHRAD---VMN---
------------------DN--YS----MT--------P---C----VGLEP-LT-----
------S--SPN-----REVCLIIL-G-----L-QEITI-ATVVLNYQALMLFLI-GHTA
VMYQMLAYEM----ISLN------------------------------------------
-------------------------------------------DFTNLK---------DH
Q-----------------------------------------------------------
-------LF------VKQ--------------------------KLPSLIYRHSL---TL
D--V--TYKLKSLYCVPMGVNFGSNAVCISLFFY---LP----FEEW-------------
-------------LQ-----FIPIL-IYCFLVFFLYCFLCQKLINA---SE----IF---
----------------------ERAVYS---CG-W--ENFDL---------NEKKLVYVM
LRQA----QKPVEIMAADIIPVNVYTFATT----LQA---MFKF------VT-V-VKF--
---------------------------------
>SlitOR46/1-386
-------------------------------------------------------MNLIN
DLKKLVMYMKGRI-QENSYDSILWLVD----I-VPKISGFSY----------RKD--KVS
-----------------------------AWF-------WY---IHM-----FL---LFY
VYAVGN---FWYQWK---FAH---GA---GDFIKSYVN-ISIIVIIG---NNSV------
-WFVKQRPLLRTVLK--KI-------------E---------QSDEL-------------
---------------------SRRS---------SF-------------------LM---
RKHEKLMKI----VKR-----IVL--IFYGFNYIDA--FFIY---FPHRVD---LRN---
------------------NY--SM----------T---P---C----VGLQP-LT-----
------A--SPN-----REICMTIL-T-----L-QEFTI-NIVALNYQALLLFLI-AHTA
AMYQMMAYEM----MALN------------------------------------------
---------------------------------------------DYKK---------EN
L-----------------------------------------------------------
-------GQ------VKK--------------------------KLSSLIERHCL---TL
D--V--VDNLRSLYSVPLGVNFGSNAVCISLFFY--------------------------
---LPL----RECLQ-----FMPVF-VYCSLVFFLYCFLCQRLINS---AE----VF---
----------------------ARAVYC---CG-W--ENFGL---------KEKRLVFVM
LRQS----QKPVELLAADIIPVNIYTFATT----LQA---MFKF------VT-V-VKF--
---------------------------------
>EposOR51/1-390
-----------------------------------------------------MADTLKA
TH-------PQKY-YLRVVSRLMFYFGFGT-Y---------W----------YEG--SPT
-----------------------------RYP-------RLYAAWCI----------LIQ
SYIFIV---VMNLVM---AII-------RPDLREEEKSEVVQLGFSQ---LLVVLKLI--
-IIILQRHRIRAGFK--KL-------------L---------------------------
---------------------EEDR---------DI-----------------FCSL---
EVEKQSVKT----AKA-----FFLPFIIGSYSHLSTTLVRWI-F-VSVMNGTPIQTQ---
-----------------------------------------------ITYFP-TP-ALAG
---------FPY---NVLRILIIAH-W-----W---LY--VTIMITSDCLCCLPI-FFIA
AKFKQVRMYF----ENLG------------------------------------------
-----------------------------------------ESDLREWT---------AD
D-----------------------------------------------------------
---------------FMK--------------------------AIVNGIKLHQN---AL
W--S--ASNIQSAMGILYGVQILLTVILAGISLF--QLA--SLERTF-------------
---MNM-------AS-----GAVYI-ICISFLTGAYMINSGVITYE---AE----AV---
----------------------ATAMFH---CG-WQRVPAER---------RLRTLLVVA
IQRA----QMPVYMTAFGVINLSHESYVTV----LRA---AYSF------FA-L-VY---
---------------------------------
>PxylOR81/1-395
-------------------------------------------------------MKMKK
EI-------SDKL-FAKGVCRSLFVFGLGD-C---------W----------YEP-MDLS
-----------------------------RVQ-------KI-----------LY---AIW
MFISNA---YLIIVV---FSE--VLANLRSDLTLKENNDCIQFSMAH---TTVLGKFL--
-VVYLNRFKIRKFYQ--RL------------IE---------------------------
---------------------DTRT---------TF-------------------SA---
SSEAAAVRK----SKV-----YIG--IVTLSMILCL--SMTT-V-DGIMFH---FRE---
------------------GI--P---------------V-RTL----VTYWP-KN-----
------ED-YGW---FVSLARVATQFH-----W---WYL-IAVMVASDSVCITAL-IYLG
FKFRSLRLFFLSLKTNFE------------------------------------------
----------------------------------------ENVSEKNQS---------EL
V-----------------------------------------------------------
-------DE------YLE--------------------------GFVKGIQLHDR---IL
W--C--AKNLQTALGNVYSFQVVQSITLLSMCLI--KLV------SG-------D-----
---RSF----TFILA-----NTAFI-LCLLALTGTYMMAAGEITCE---AS----LV---
----------------------PVCIFQ---SG-W--ERCGG--------APLRPLLVMS
LMRS----QAPVVMTAFGIFDLSYRNFISI----LRS---SYSF------FA-V-MY---
---------------------------------
>BmorOR17/1-401
----------------------------------------------------MREDKMEI
NN-------SQKF-YTKMIFRYLYSVGLGD-W---------W---Y------QHE--D--
-----------------------------RSD-------SHRKLYCL----------WAV
ISNAYI---FLNICN---ELL---AN-FRKDLTDVEKNDAIQFSFAH---PLIFAKIA--
-SFFFNRKKIREVFG--RL-------------L---------------------------
---------------------EENR---------SV-----------------YSCG---
ELEKESMKQ----IKR-----YSL--AFIGVSYMTL--VMST-I-DGLRAH---FKE---
------------------GI--PI----RT--------E--------VTYYP-SP-----
-----SN--SGV---IVNILRFLVEFH-----W---WYI-VSVMVAIDSLAVASF-VFVT
FKFKLLQRYF----KDMG------------------------------------------
------------------------------------LTVRRDQSNMTDE---------AL
A-----------------------------------------------------------
-------DK------FRR--------------------------DFIVGVKLHEN---AL
W--C--AENVQKAFGWVYSVQVFETVALLVMCLV--KLV--TTNHNM-------------
---IFL-------LA-----NFAFM-LCVIILNGSYMMPAGDVTYE---AS----EV---
----------------------PTSIFL---CG-WELVR-QT---------DLRFLVVVA
IQRS----QVPVIMKAFGIMTLSYSNFIAV---SLFK---FYVQ------FQ-INLF---
---------------------------------
>SlitOR54/1-400
----------------------------------------------------MDVPSLKK
TH-------PQKH-YFKALCKFMFYLGMGD-L---------W---Y------EEN--G--
-----------------------------ASY-------ISKKVYTA----------WRI
IANGYI---IIILID---ELL---SY-ARTDLTDREKNDLVQFSFAH---PLIYCKVL--
-TLYIWKDRIKVVME--RL-------------L---------------------------
---------------------EGSR---------PI-----------------FHSL---
ELERLSVKQ----FSR-----HCF--SLTSASYVTL--CSAT-I-EGIRLH---FIE---
------------------DI--PI----RT--------E--------VVYFP-NR-----
-----SE--TGF---FINVLRFFVEFH-----W---YSI-VAMMATMDCLALCSL-LTVG
HKFRVLRLYF----RELR------------------------------------------
------------------------------------TRIMEHRGKKTRE---------QL
N-----------------------------------------------------------
-------EE------FKK--------------------------GFVVGIKLHVD---AL
W--C--ARNVQQSMGPLYSIQVMESVALLVMCLV--KMV--VAERTL-------------
---TYL-------IA-----NFAYI-MVLIILTGSYMMAAGDITHE---AS----EV---
----------------------GTAIFH---SG-WEHCDGRA---------DLRTLAVVA
LQMS----QVPVYMTAFGVITLSYTNFISV----LRS---SYSF------FA-V-MY---
---------------------------------
>EsemOR21/1-425
---------------------------------------------------------MHK
IF-------DQDL-F-PTIYRLLTIVGVGRFY---------A---PSNNDEVAAT-----
-----------------------------IQH-------SFRYRIFS-----WM---VVI
STLIFT---IFELIG---------TFTMDISHARFMFG-LTFCFGHA---MLFF-RLY--
-AFMFKAQAIMDIIHDLVI-----------------------------------------
---------------------TLPS---------VY-------------------SN---
HVLRKQATV------------SSNRNCFLLLCFVSI---------VPVVLILDECEQMKK
ENR---------------SF--SL------------------M----VMWWP--Y-----
------D--SSN---TLSNIVRIPF-T-----W-AVFFSSVLDYVTLNLVTFYLL-NHSR
VQFKQVQDYF----ENIC------------------------------------------
------------DIVRMKIDYGDVTITTTDARNDILNFVADAQQKTPLS---------TE
F-----------------------------------------------------------
-------EKVNFEKNILK--------------------------ELNNVVRFHCM---VL
R--C--TELLQDALGLSFLFSIVQNIVLLSTILA--RMM---------------------
---MDH---SPSVVC-----TGIAMIMAQITELGCYTWNAGDITHE---AL----SI---
----------------------STSAVR---WS-W--LERDV---------RVRRVLVIV
LARA----QRPVVLHAARFIDVSHETFVWV----CRR---AYSA------FA-I-LF---
---------------------------------
>PxylOR38/1-379
-------------------------------------------------------MNSRS
LL--------------RDYCKYAYYTGIGD-Y---------W----------FEP-LYPE
-----------------------------TAW------------YRV-----CF---YLS
FTIYLS---LILFEN---LAA----W--FGEFPDVEKNSSVMFAVIH---SIVLTKMF--
-LVVFRKEAVKQINI--EM-----------------------------------------
---------------------ANVG---------SD-----------------LEEA---
ALMRRQYSK----VRS-----GIL--CYMLSVYASL--GTYA-A-ESARRS---IVE---
------------------GT--PF----------Y---T---V----VTYYP-KY---ED
------TS-TTA---DVFRVLFYI--I-----W---VVM-MMPMIFADCFPITHV-IILS
FKFITLRRHF----ERVR------------------------------------------
-------------------------------------EVFDEDLLMKRS---------DA
V-----------------------------------------------------------
-------ER------MRD--------------------------GFLQGILMHQK---LI
R--L--ADDIHRIFGIIMSLQVCESSAVAVLLLL--RLA------QS-------------
---PRM-----EVFN--AFMTYTFV-ASLFFLLGLNLWNAGEMTHQ-ASAS----LL---
----------------------STAMFQ---SG-W--HLAPG-----AAARAARRLALVA
CAQA----QKPLVLKSFGIQDLSYGTFVSV------------------------------
---------------------------------
>HmelOR8/1-396
----------------------------------------------------------MS
PS-------TKRL-L-TFFCKYVYYAGAGDFL---------C----------NGV--KES
-----------------------------KIY-------RI-----------YT---LIS
FSVYFI---MIFLEN---LAA---LI---GDFPEVEGK-SAVMFSAIHD-IILI-KMF--
-LIFYYKSSIIKLNN--EM-------------A-----------SVM-------------
---------------------SDIE---------EE------------------------
SVIKRQQNK----VLW-----GIG--LYVLTVYLSL--ISYG-V-ESLRKV---IVE---
----------------------------------G--TP---F-YTVVTYFP-SY--YDN
------S--FMA---STFRVFFYMT-W-----L-YM----MLPMIAADCMPIVHL-IIMA
YKFVTLCNYYDRIRRNFY------------------------------------------
----------------------------------------NNLKVMNNR---------SA
A-----------------------------------------------------------
-------RI------LKL--------------------------QCLRGILLHRK---LM
F--L--AEEIHRIFGIIMSLQVCESSAVAVLLLL--RLA------LS-------------
---PHM-----NLTN--AFMTYTFV-GSLFFLLALNLWNAGEITYQ---AS----LL---
----------------------SNAMFY---CG-W--HVCEM----EPTHNDIRCIILIG
CAQA----QKPLILKAFGIQDLSYSTFVSV----ARM---TYSV------FA-V-FYQRR
T--------------------------------
>BmorOR8/1-398
----------------------------------------------------------MS
LS-------TRCL-L-KDFCKYVYYAGAGN-F---------W---Y-------------E
-----------------------------DIY-------KETVPYKM-----YV---VIS
FFTYTV---MIFLEN---LAA---LF-GKLPEVEKNSA-VMFAAIHN---IVLT-KMF--
-LLLYHKRSISKLNC--EM-----------------------------------------
---------------------AAVG---------EN-----------------LEEA---
SIMRRQFRK----MRL-----GTA--LYFISVYLSL--VAYG-V-ESARRT---IVE---
----------------------------------G--AP---F-YTVVTYLP-DY---DN
------T--TVL---ASFLRIFFYI-T-----W---LYM-MLPMMSADCMPIAHL-ITMT
YKFVTLCRHFDQIREKFQ------------------------------------------
----------------------------------------INVKIMAKT---------EA
T-----------------------------------------------------------
-------EI------LKL--------------------------GFIEGIKMHQK---LM
Y--L--ADEIHRVFGIIMALQVCESSAVAVLLLL--RLA------LS-------------
---PHL-----DLTN--AFMTYTFV-CSLFLLLALNLWNAGELTYQ---AS----LL---
----------------------SNAMFY---SG-W--YFCDF---EKDWCRDIRRLVLIG
CAQA----QKPLILKAFGVLDLSYETFVSV----ARM---TYSV------FA-V-FYKRG
D--------------------------------
>EposOR8/1-399
---------------------------------------------------------MSL
IK-------TKQL-L-KQFCKYVYYAGAGN-C---------W---Y------EDI--H-H
------ET---------------------IMY-------KL-----------YS---FIS
FAIYTT---MIFLEN---VAA---AF-GSFPAVEKNSA-VMFAAIHN---IVLT-KMF--
-LLLYHKDSIKKLNR--EM-------------A---------------------------
---------------------TVGE---------NF------------------EEE---
KVMKKQYRK----VKY-----GIL--IYVVSVYLSL--IAYG-V-ESTRKA---VVE-G-
----------------------------------A---P---F-YTVVTYFP-YY--EDT
------S--MIA---AIFRVFFYLT-W-----L-YM----MLPMMSADCMPITFL-ICIA
YKFITLRRHF----ERIR------------------------------------------
------------------------------------EKFDEDMLTMDKK---------DA
A-----------------------------------------------------------
-------EN------LSK--------------------------GCLEGILMHQK---LM
F--L--ADEINRVFGIIMSLQVCESSAVAVLLLL--RLA------LS-PHM---D-----
---LTN-----A-FM-----TYTFV-SSLFILLALNLWNAGEITYQ---AS----LL---
----------------------SHAVFY---CG-W--HLCEP---GRRARRDVRRLVLIA
CAQA----QKPLVLKAFGIQDLSYSTFVSV----TRM---TYSV------FA-V-FYQRG
G--------------------------------
>PxylOR11/1-400
------------------------------------------------------------
---------MKDYLVLRRACEKIYYAGGGD-F---------W---FEEGTIGNDN-----
-----------------------------HIL-------YKAYTLSI-----FS---MCI
VMTVLE---ILAVFA--------------GDFPDDEHSDAVTFALSH---TMVLAKMS--
-SVVARKRVVRALCR--DA-------------A-----------RVC-------------
---------------------AAHE---------DP------------------------
QLMATKARI----IRM-----NVA--AYFACVYGSC--VFYI-F-EGLRKL---YFD---
------------------GT--HF--------------V-TIV----TYWPS--F-----
---------SDN---SASATAFRIICT-----L-VLNLM-MLPMIAFDSLAVTFL-IIIK
YKFITLRQFF----ERLE------------------------------------------
------------------------------------GEFCDVASRESLE---------AA
T-----------------------------------------------------------
-------EL------FEK--------------------------RVKEGIGMHQE---LL
R--I--TKELDKSFGILIALSVCLSFVSDISLLL--SLT---------------------
---LAE---QLPFTT--SLKIILFI-TALLFLLAEFLCNAGEITYQ---AS----LL---
----------------------SDALFH---CG-WQQLGGSG---------RGRRAARLL
VPAA-AAAQRPFVMKAFSMLQLTYATFLTV----VRS---MYSV------FA-L-ISSRK
KDH------------------------------
>EposOR9/1-396
------------------------------------------------------------
-M-------KNYY-ILKNLCQKIYLAGVGN-F---------W---YEEGXIGNDQ-----
---------------------------------------TLKYMMLC-----SL---MFF
IYICMT---ILEIIA---------VVFGDLPEDEKSDC-VSFAVSHT---IVLI-KLS--
-SVMANRKLVKELNY--KM-------------V---------------------------
---------------------EICQ---------QY------------------EDE---
KRVAENYKV----MKM-----NVY--AYVSAVYGSC--ACFI-F-EGVRKM---QTG---
------------------SH--FI--------------T---V----VTYWP-FF-----
---------EDN---SLPAVLFRFFTT-----W-VLCVL-MVPMISIDSFVMVTL-ITYK
YKFITLRLYL----ENLR------------------------------------------
------------------------------------EEFDKENNAGNEE---------SA
A-----------------------------------------------------------
-------NK------LQA--------------------------GLIEGIVMHRN---LI
R--L--SKDIDQSFGTVMALQVCLSSGTAVSLLL--QIA---------------------
---LSN---DLTFVA--GMKIIFFV-AALFFLLALFLCNAGEITYQ---AS----LL---
----------------------SDSIFY---CG-W--HACPM-----RRRSDLRRLVLMA
CASA----QRPIVMKAFKMLQLTYGTFLTV----VRS---TYSV------FA-L-FYAQN
E--------------------------------
>OfurOR36/1-397
------------------------------------------------------------
-M-------KDYE-ILKKHCKRIYLIGSGD-F---------W---YEDGTIGDDK-----
-----------------------------SWY-------YKVYSWSL-----LS---VYG
FMTILE---IMAAMI------------GDYPEDEKRDS-VTFAVSHT---IVML-KIF--
-SVHSNKQMIKAMNK--NM--------------------------VY-------------
---------------------ICEA---------HE-------------------EP---
TLMAEKYKI----VKI-----NVL--AYFSIVYGSG--LFYV-F-EGIRKI---FAG---
------------------SH--FV--------------T---I----VTYPP-SY-----
---------EDD---SLYSVAFRVSTT-----V-ILFMLLLTMIVSVDSLTMTYL-IMFK
YKFITLRNYFERLTEDFY------------------------------------------
---------------------------------------KMNDVNPREA---------AD
K-----------------------------------------------------------
---------------LTN--------------------------GLVEGIIMHKE---LL
R--M--AKDIDQAFGTVIALQLCQSSGSAVSLLL--QIA------LS-------------
---DQL-----TFVA--SMKIIFFV-AALFFLLGLFLCNAGEITYQ---AS----LL---
----------------------PDAVFY---CG-W--HACAR----QPPRRSARRIVLLA
CAQA----QRPIVMKAFKMIQLSYSTFLQV----LRG---TYSV------FA-L-FYAQN
K--------------------------------
>OfurOR40/1-431
---------------------------MHCLLQMLNENIVRVIFIKVNSTYYPLSVKIPK
TM-------NNYD-ILKNHCKKIFFSGSGD-V---------W---YEEGTIGDDK-----
-----------------------------SWY-------YRLYSWSL-----FS---MYM
FMTILE---IMAAMF------------GDFPEEEMRDS-VSLAVSHA---IVML-KIY--
-FLYSNKNLLKTMNQ--NM--------------------------VR-------------
---------------------ICEA---------HE-------------------EP---
SLMAHKHRI----VKI-----TLR--VYFGIVYGST--FCYV-I-EGIRKL---FDG---
------------------SH--FV--------------T---V----VTYYP-SY-----
---------EDD---SFWANGFRIFNT-----I-VLLMLMMTMIVSVDSLTITYL-IMFK
YKFITLRHYFKTCSQDFF------------------------------------------
---------------------------------------KLNDVDPRLA---------AD
K-----------------------------------------------------------
---------------LTD--------------------------GIVEGIVMHNE---LL
R--M--VKDFDQAFGTVMALQLFLSSGTAVSLLL--QIA------LA-------------
---DQL-----TLVA--SLKMIFFV-TALVFILGLLLCNAGEITYQ---AS----LL---
----------------------PNALFY---CG-W--HACVW----QPPRRSVRRLVLLA
CAQA----QQPLVIKAFKMFELSYGTYLQV----LKG---TYSL------FT-L-FYGQN
Q--------------------------------
>BmorOR22/1-401
-----------------------------------------------------------M
NK-------NHYI-L-KTYCDKIFLVGSGN-F---------W---Y------QKT--E-S
------RN-----------------DK--TLL-------YKIYSCVL-----FF---TYG
FMTVLE---IMAATM----GD---FP----DDEKRDSV-TFASSHTL---I-MI-KFI--
-SIIKNKELLKTLNR--KM-------------------------MMI-------------
--------C------------EAHE------------------------------EQ---
TLMDEMYRI----VKI-----NVV--AYCVAVYGSV--TFFV-F-EGLRKF----YD---
-------------GS--------------H----F---V---T-I--VTYYP-SK---DD
-D----T--MLA---SIFRIATTLV-L-----L---VMM-LSMIISVDTYTMAYL-IMYK
YKFITLRHYF----KRLR------------------------------------------
-------------------ENV------------------DELVAAGKA---------RL
A------------A----------------------------------------------
-------EK------LAQ--------------------------GLVEGIKMHNE---LL
S--L--SKDIHKAFGTVMALQLCQSSGSAVSLLL--QIA------LS-------DQLTF-
---TMG-------MK-----IFFFL-AAMYLLLALFLCNAGEITYQ---AS----LL---
----------------------SDEIFY---CG-W--HKCNSP-VLST-QRNIRDIVLIA
ILRA----QSPLVMKAFKMVELTYATFILV----VRS---TYSV------FA-L-FYAQN
K--------------------------------
>DpunOR29/1-398
------------------------------------------------------------
MK-------NYTF-L-KNYCNKIFFVGTGN-F---------W---F------EEN--G--
------KD-----------------DK--SLL-------YRMFSIIL-----FF---TYA
LMTILE---IMAAVI----GD---FP----EDEKRDSV-SFAVSHTI---V-MI-KIL--
-SVMLNKDLIKSLNK--KL-------------------------VSL-------------
--------C------------QYYE------------------------------EE---
LLMEEKYRI----IKM-----NVV--AYFVTVYGSA--ACFV-F-EGLRKV----GN---
-------------GS--------------H----F---V---T-V--VTYYP-SF---DD
-D----T--ILA---TVFRIFTTLV-L-----F---MLM-MTMIVSIDFLTLSHL-ILYK
YKFITLRHYF----QNLK------------------------------------------
-------------------NEF------------------DSINTLGEP---------ER
A------------V----------------------------------------------
-------ER------LEK--------------------------GLIEGIVMHGE---LI
R--L--SKEIDKAFGTVMALQLFQSSGSAVSLLL--QIA------LS-------DELTF-
---VAS-------MK-----IIFFV-VALFFLLGLFLCNAGEITYQ---AS----LV---
----------------------SDEIFY---CG-W--YACRPR--LPN-GRSVRKLVLLA
IMQA----RRPLVMKAFKMLELTYATFLLV----VRG---TYSV------FA-L-FYAQG
K--------------------------------
>HmelOR21/1-390
------------------------------------------------------------
---------MKDYLILKKICKKIFLVGSGN-F---------W---YEESEIGNDD-----
-----------------------------VIL-------YKIFNYIL-----FL---VYA
LMTLLE---IMAALI--------------GDFPEDEKSDSVTFAVSH---TIVMIKIF--
-SVIWNKELVKKLIQ--DL------------------------ISVC-------------
---------------------EIHE---------EE------------------------
YLMKEKYNI----MKI-----NVI--AYFITVYGSA--ACFV-F-EGLRKM---LTG---
------------------SHFVTA-----------------------VTYYP-SY---DD
---------NSL----LATITRIFM-T-----M-ALFMMMLTMIVSVDCFAVVIL-IMYK
YKFITLKNYF----QNLR------------------------------------------
------------------------------------LEFEAFDIQENCS---------GE
K-----------------------------------------------------------
---------------LLK--------------------------GLIDGIIMHEK---LL
R--I--SKDIDKAFGTVMALQLCQSSGSAVSLLL--QIA---------------------
---VTA-------MK-----ILFFV-IALFFLLGLFLCNAGEITYQ---AS----LL---
----------------------SDSIFY---CG-W--HLCPS---QFPQRRNLGRLVLQA
CAQA----QRPLVMKAFKMLELTYGTFLLV----IRG---TYSV------FA-L-FYAQN
Q--------------------------------
>EgriOR36/1-398
-------------------------------------------------------MKNYK
IL--------------KTYCRKIYLVGSGN-F---------W---FEDNKIGDDK-----
-----------------------------SLF-------YRLCSSLL-----FF---LYA
FMTVLE---IMAAVK------------GHFPEDEKRDS-VTFAVSHT---IVMI-KMF--
-SVITSKERIKVLNK--RM-------------I---------------------------
---------------------EICE---------RY------------------EEE---
KLMADKYRN----MKI-----NVV--AYFVTVYGSL--MCFV-V-EGLRKL---LEG---
------------------TH--FV--------------T---V----VTYYP-TY-EDNS
---------TPA---NIFRLVATLI---------FSVMM-MNMIISVDSFTMVYL-IMYK
YKFITMRRYF----EKLR------------------------------------------
------------------------------------ENFDELNQRGFKE---------EA
A-----------------------------------------------------------
-------EN------LIN--------------------------GLIEGIIMHNE---VL
K--L--SKEIDKAFGLVVALQVLLSSGTAVSLLL--QFA------LS-------------
---DQL-----TFVA--SMKIIFFV-FALFFLLGLFLCNSGEITYQ---AS----LL---
----------------------SDAIFY---CG-W--HLCPP----RVGRRNIRKMVHLA
MMQA----QRPLVMKAFKMLELTYGTFLQV----VRS---TYSV------FA-L-FYAQN
K--------------------------------
>SlitOR19/1-401
------------------------------------------------------------
-M-------KNHY-ILKTYCKRIFLIGSGN-F---------W---YKESEIGNDQ-----
-----------------------------SLL-------YRTYNAVL-----YF---IYG
FMTILE---IMAATM---GDF---------PPDEKRDS-VSFAVSHT---IVMI-KIF--
-SVIANKSLIKKLNH--KM-------------V---------------------------
---------------------TVCE---------RY------------------EEN---
TLMAEKYKI----MKI-----NVL--AYFVTVYASA--FFFV-F-EGLRKM---LTG---
------------------SH--FV--------------T---V----VTYYP-KF-EDDS
---------IGA---TSARVLATVI-L-----Y---ILM-ITMIMSVDSFTMIYL-IMYK
YKFITLKQYF----ENLR------------------------------------------
------------------------------------EEVNALNARREYD---------MA
A-----------------------------------------------------------
-------EK------MAA--------------------------GLVEGIQMHNT---LL
R--L--SGDIDKAFGTVMALQVCQSSGSAVSLLLQIALS------DQ-------------
---LTF----IASMK-----IIFFV-VALFFLLGLFLCNAGEITYQ---AS----QV---
----------------------SDAIFY---CG-W--HTCPL-RPKSAPRRNIRQLVLLA
VMQA----QRPLVMKAFKMLELTYGTFLLV----VRS---TYSV------FA-L-FYAQT
S--------------------------------
>HmelOR20/1-374
-------------------------------------------------------MIYET
NE-------TIKF-I-SIANKIWCFCGIHN-L---------W----------IEN--IFD
-----------------------------NKF-----TKYFNKIITF----------SLM
LFVSME---MGALFT---RTD--LTEKQCSDLYLFVPT-HCILGSYY---IGSQ------
-YYKKNIKRLLIMLS-IDM-------------K---------------------------
---------------------SVYN---------DS------------------------
EIEKQMIKR----ATY-----YSI--AYVMSASSAL--LSYG-F-HAFMEV---IFS---
------------------EG--SF--------------T-TVV----TAWPD-SE---DT
---------SVF---SSFARLFFYL-V-----W-WA----FMARISIGIVLTIIISVGIS
HQFKILQKYF----YSLN------------------------------------------
--------------------------------------DIFNNETIDSH---------EK
Q-----------------------------------------------------------
-------LK------YEQ--------------------------SLKVGIKVHSQ---AL
W--C--TSQCQLSCSFVFGGQMMVCVYALSFLML--QMM------NS-------------
---ERT-------LT--TAMVIATTSICVLICTGLIMWNAGDITAA---------LI---
----------------------PSAIFS---SG-W--HHCTG------------------
-DTL----RRVRTSIILGIAQGQVNCKRSI----MVE---RHWV------FK--------
---------------------------------
>PxylOR58/1-393
------------------------------------------------------MSNIEL
PN-------KTAL-FFYLVCKYMYLCTVGN-F---------W----------SHQ-----
-----------------------------LSWSRPVRTLMDRSKLLI-----DL---LLN
AFVISS---LLSFFT-----Q--KELTEKQASDRLMFC-ISHPILYF---SFLV------
-SVSLYRAKIIAIVE--QL-------------S----------LTLK-------------
---------------------AVYN---------DE------------------------
ATERQMLGR----AKL-----FGV--IYSVYVSMVF--VTFG-I-DGIFQV---ASK---
------------------GS--QP------------------FVTVVPVW-PGTT---DP
---------SAA---AGVARGILYL-L-----W-GLFLVRTSAIYLLVLLLTICL-SHQY
TNLQAYFRDL----NQIF------------------------------------------
----------------------------------------ESNLGQKAK---------EA
K-----------------------------------------------------------
---------------YER--------------------------DLKIGIRLHAE---TL
W--C--TQEAKKAFKILFSGQILLSISVLVLLML--QMM------MS-------------
---SRS-------VA--GVLAVLLLASSVLFITGMFMWNAGDITVE---AA----LV---
----------------------PAAMYS---SG-W--QHCRG-----GARHRVRRTLAAA
IRQG----QVPVVIKVLGVIDLSYSSYLTV------------TN------YS-K------
---------------------------------
>EposOR66/1-400
---------------------------------------------------MTFPKYQKT
KT-------TEFFFNLNRVIFFCSAIN----F---------WVZEI------GIP-----
-----------------------------TLF-------VKIYQNLS-----KLIHVAAY
LFIAFE---WGAFYT-------------QNSLTEKQKADRFLMSFSH---TILYSFTI--
-VITHHQERVRELLFTLAV-------------T---------LKEDF-------------
---------------------NDAA---------TE------------------------
RLMMKRTKF------------YTS--AFVVICGNAL--IFYG-I-DGIVQV---AYS---
------------------DG--TF-----------------------VTLIP--F-WPDV
---------GDHRAVAGAARIATYV-F-----W-WIFMARVTSAYLLVLAITICL-SHQY
INLQLYFKSL----EDIF------------------------------------------
---------------------------------------KQKYLTQRIK---------EG
R-----------------------------------------------------------
---------------YEQ--------------------------ALKVGVKLHAT---TI
W--C--TQQVQNTCGMVFSGQIIVNITVMVLLMS--QMV---------------------
---NSE-STMSNTLP-----IAATI-VSMLFSTGLIMWNAGDVTVE---AA----RL---
----------------------PTAMFL---SG-W--QHCQD-----KASRRIRRLLLIA
ITQS----QKPVIIKTLGVIELSYQSYLSI----VKT---SYSI------FS-V-LY---
---------------------------------
>OfurOR38/1-400
-----------------------------MENPG---------------------TSDET
NK-------ISRF-F-FQVCRLIYLLGLPN-F---------W---SKDFI-FSKS--F--
-----------------------------ITF-------YDSFTKIM-----NV---TTY
VFVVTE---WGAFYT---QQN---LN-EKQHSDRL----VFCISHPI---LASY-RLI--
--LTHHGEKLKELVYLLCL-------------D---------------------------
---------------------LKEK---------AN-------------------DE---
KIEKDTIRK----AII-----YAT--ALVGLCIISI--VSYG-I-DALANS---ISS---
------------------DA--TF----TT--------V--------VTAWP-DV--GDR
------S--TLA---GMARIMFYVI-W-----W---IFM-SRVFGAFIIMISIIV--ALE
HQYKNLGNYF----RNLS------------------------------------------
---------------------------------------KVFEQNLSPI---------EK
E-----------------------------------------------------------
-------KK------YEE--------------------------SLKVGIQLHAK---TL
K--C--IELAQASFGPIFGAQIILNTYVIVLLLF--QMV------SS-------E-----
---RTL-----GNVL-----ATIFTGLAMLLSTGFLMWSGGDITIE---AA----SL---
----------------------STDMYW---SG-W--QNCQA------STTGTRKLLALA
MLQA----QRPVMIKGLGVITISYPAYLSI----VKS---AYSV------FS-V-LY---
---------------------------------
>EgriOR6/1-403
-------------------------------------------------------MQSLH
KF----PNKTARF-FFKLCLICYYFGMPN--F---------WVASL------PFP-KRFD
-----------------------------SIY-----RKYS---RVI-----TI---FIY
AFILTE---LTSLFT-------------QNNLTQKQESNQMVFIMSH---PMLWSYSV--
-SFCRQENKVRKILT--DI-------------------------MKL-------------
--------K------------TVYN---------DL------------------------
DVEKRMMKK----SKY-----YST--AYCGMCVLSM--VMYT-F-DAVVQV---LNK---
------------------EG--TF--------------T-TVI----TVWPL--V---DD
---------MSI---YANLCRFLWNVL-----W-WSMMIRVLSVYAFVFSITSCM-SHQF
TDLQSYFYSL----ERIF------------------------------------------
---------------------------------------RNEGMDQRQK---------EY
Q-----------------------------------------------------------
---------------YIA--------------------------AYKIGIKLHAD---TI
K--C--VKLNKSICGWIFSGQIIFNITMLVILMT--QLL------KA-------------
---ERS----LMHVG-----AIGIAAICIVWGTGLCMCNAGDVTVE---AA----KL---
----------------------GNAMYL---SG-W--ENCQG-----KSSVTARKLVLTS
MVFA----QQPVVIKGLGIMMLSYESYVSL----VKT---TYSI------FS-LVFQQLQ
---------------------------------
>SlitOR21/1-402
-----------------------------MENFS---------------------GSYKQ
TK-------TTEF-L-INLNKFIFVFGLPN-C---------W---V------DNL--DFP
-----------------------------DIF-------MKVLNVLS-----IYGNWSVI
IMNISE---YGAIYT---QNN---LS-ERQKSDLM----LFLISHTI---INGF-RI---
-RICHQRDQIRNVMY--KL-------------G-----------IAL-------------
--------K------------AVHN---------DC------------------------
EAEQKMITR----SKF-----FSW--ALIFNCVMSV--IMYT-I-EGVLRV---IRT---
------------------GD--TF----NT--------V--------ITAWP-DV--HD-
------R--SVL---SNFGRTVIYITW-----W---IYL-TRIFSVYSLVICLTI--AVS
HQFKNLKSYF----YSLS------------------------------------------
--------------------------------------KIFENDNLTQT---------EK
E-----------------------------------------------------------
-------QE------YEK--------------------------AFKVGISMHSE---TL
K--C--TDEIQTICREVFSGQIIFNLTLLIVLMY--QMM------NS-------P-----
---RTF-----SNVL-----TLGLTALTILFSTGFFMWNAGDITVE---AE----GV---
----------------------PVAMFS---SG-W--ENCYH-----ESSVRVRKLIVIS
MSQA----QKAVALTGLGIIALSYQSYVSI----VKS---SYSV------FS-V-LY---
---------------------------------
>BmorOR20/1-400
---------------------------------------------------MIQASKYPN
SK-------TKEL-F-RKIAHIAYICGLPN-F---------W---IEELN-LPKS--F-I
-----------------------------RVY-----DKIV---RIF-----NV---ATY
FFLGIE---IAAHFT---QHH---LT-NKQKFDLLLYS-ISHPILNG---YGVI-VSR--
-QVGNVKKVLLDLIV--NL-------------K---------------------------
---------------------VKYN---------DP------------------------
VIEEAMIKI----SMT-----YSV--SFITNCVLSM--LTYT-F-DALLMV---YKK---
------------------GV--TF----NV--------I--------ITAWP-DV--EDT
------T--TEA---SIGRIGFHIF-W-----W-LFVTR-PFAVYVLVINLTTCL-SHQY
MNLQSYFFHL----EDIF------------------------------------------
----------------------------------------KENLSQNEK---------EA
K-----------------------------------------------------------
---------------YEA--------------------------EYKIGVMLHAN---TL
R--C--TRRCHMVWNGVMSGQIIFNISLIVIIMA--QMM------NS-------D-----
---RTL-----VNTF-----GTVLTASAILISTGFFMWNAGDVTVQ---AS----RL---
----------------------ATAMYC---SG-W--QNCRG-----KSSVSIRNMVMNT
IAVA----QRPLVLRGLGVIDLSYQSYLSI----VKA---SYTV------FS-V-IY---
---------------------------------
>DpunOR8/1-374
--------------------------------------------------------MGMP
NF---------------------------------------W----------IED--LLP
-----------------------------KKY-------EKLYNIYN-----IVNNGLIF
IFIGAE---LAGFYT---QTN---LT-EKQKSEQLLYG-LSHPILFT---FYLV-MTS--
-HKHKGKDVMYDLVV--EL-------------K---------------------------
---------------------KVYN---------DL------------------------
DVEQQMISK----LKS-----TLT--ALISFCAMSV--VFYT-C-DAILLV---IRT---
------------------GT--TF----NV------------L----ILVWP-DL--DDR
------S--NMA-----YLVRFVFYIF-----W---WIF-CSRVFAMYILIISVL-ACLS
HQYKNLVGYF----YGIS------------------------------------------
---------------------------------------EIFEEKINQE---------EK
E-----------------------------------------------------------
-------KK------YEE--------------------------AFRVGIKLHVD---TL
R--C--TEDCRTICGGVFSGQIIFNITLLVVLLS--QLV----STER-------------
---TIM-----NLFA-----AGITA-TAILVSTAFFMWNAGDVTIE---AS----NL---
----------------------ATAMYF---SG-W--YNCMG-----RSSVRIRKMVILS
MMIA----QKPVLMKGLGVIVLSYESYVSI----VKS---SYSA------FS-V-IY---
---------------------------------
>SlitOR37/1-402
-------------------------------------------------------METTT
TSYTRSKTTNFFY-KINFIVYIFGLPN----F---------W---I------QDL--KLS
-----------------------------KRF-------VKFYDKFS-----MFNNTLIF
LLIIFE---LCSYFT---QTQ---LT----ETHQSNRL-IYAISHPM---LFMF-RV---
-MMTSIKDRVKLVMY--SL-------------N-----------VGL-------------
--------K------------RVHN---------DP------------------------
EVEKQMIAC----TIM-----YLS--ALLLSCLMSM--LMYA-A-EGFGEV---IRH---
------------------GK--TF----------T---T---I----ITAYP-RV---ED
------A--SDM---ANVVRAICFI-I-----W---WIF-LTRIFAVYILVISLT-TCLS
YQYKNLQSYF----ISLN------------------------------------------
--------------------------------------DIFERNDLSQI---------EK
E-----------------------------------------------------------
-------EQ------YEA--------------------------GFKVGIKLHAD---TL
R--C--TQLTQSVCRGVFSGQIVFNILLLVVLMA--QMA------NS-------------
---ERT----LVNLG-----SAGFTACAVLISTGFYMWNAGDVTVE---AS----HL---
----------------------GTAIYF---SG-W--YHCQG-----LSSVRIRKLVVIT
MSEA----QRPVVLKGLGYIDLSYQSYIRI----VKS---SYSV------FS-V-LF---
---------------------------------
>BmorOR19/1-401
--------------------------MHEFVINV---------------------QNETT
KL-------YDQL---NIILYILGLQG----I---------W---V------DEI--KLS
-----------------------------RRF-------HV---FFK-----VV---TFI
LHIMCG---MFAGLQ---FFA---IF-TQNSLNSQQKSDVIVIGISN---PMAYIFCI--
-NFIRNRNEIKDLFY--HL-------------A-----------VVL-------------
--------K------------IYYN---------DV------------------------
EIEKSMVNK----IKS-----YLS--TYVFASITIL--VSNG-I-IAFFQT---INS---
----------------------------------D--EP---F-LGIITAWP------DK
TD----T--SKT---ASYARIGFYL-F-----W---CIH-FFRISTVFAVIVCIL-ISIK
YQYKFLCSYF----ESLN------------------------------------------
--------------------------------------KIFDDETSSHE---------VK
E-----------------------------------------------------------
-------AE------FEN--------------------------AFCNGIKIHTQ---II
W--C--VRRCQIMCRTVFSANIMLDTFVLVILML--AMV------NS-------E-----
---NDF-----YGLC-----SQMSSVLVTVVLMAFFMWTAGDINVQ---AS----QL---
----------------------PDAIYG---SG-W--YNCRG-----KSSARIRSLVTIS
MNKA----QQPILMWALGFVELSHKNFVAI----IKS---AYSV------FS-V-FY---
---------------------------------
>DpunOR59/1-401
------------------------------MEEI---------------------KPYKD
SD-------TTHL-F-DQLNILLYLNGYTN-F---------W---VQKVK--LPK--K--
--------------------------F--IKF-------YDYMNIVL-----HV---LCI
AFSIIE---FGSLFT---QNE---LT-TKQQADRNVIA-MSNP-MMH---VYSI------
-KYFLKRMETREVFY--YI-------------A-----------VLL-------------
--------K------------EVHN---------DL------------------------
DVERSMIRK----LKA-----YLI--AYAGSSFVAL--TLYG-V-YSTVKY---ITE---
----------------------------------D--AP---F-ITVITMWP------ET
HD----R--SNL---AEMVRIVFYL-F-----W---WIS-FYRDSAFYLIILSMQ-IGLG
HQYMNLQSYF----YNLQ------------------------------------------
----------------------------------------RIFDDSEMC---------QK
E-----------------------------------------------------------
-------KE----DKYVE--------------------------SFKYGIKLHTS---TI
W--C--TNQCQLICSEIYASQVLLLTIILINFLP--ALV------NSQ------E-----
---DTE-----LACA-----HFPPF-IFTLVTMGYVMWNAGDITVE---AA----KL---
----------------------PDAMYS---SG-W--ENCYD-----QSAVRVRKLVVIA
MTQA----QQPIVLTAFGVVELSYETYLAI----LKS---AYSV------VS-V-FY---
---------------------------------
>SlitOR34/1-409
-------------------------------------------------------MNFFR
NP-------EVPT-ELYKETDTTRMIDKYNKF---------WFLCCCPDFWVKKV--DYS
-----------------------------DSF-----TRVYRPSMLV----NHI---VMV
IFCSSC---FLSLWT---QHD--LSQ--SQKSDRLAYA-ASTPIITV---LYHF------
-VILYYTEDVKQVLY--KL-------------------------AVV-------------
---------------------LKVD---------HN-------------------DK---
NAEDEMIKH----SKL-----HNG--IFFSSCVCNM--VLVG-L-YNFYRA---VTT---
------------------DA--TF--------------I-TCI----SAW-P-DI---ED
------R--STL---AGLTRVVVYF-L-----W---FSH-VTRNMGVFLITHTAL-LLLS
QQYKNLQSYF----EDLN------------------------------------------
--------------------------------------RIFLEKELSQE---------EQ
E-----------------------------------------------------------
-------LK------FEV--------------------------RFKKGIEQHAL---TL
W--C--VDETQRIFQITFSSHVLLWCGLLISILP--DVL--NNDTHS-------P-----
---TML-------VS-----NAPRV-CAALVGLGYFMWPAGDITVE---AS----NV---
----------------------PHAMYG---SG-W--QCCHD------RSPRIRKLVVLA
MMQA----QRSIELKAFGHLTFSYETYVAI----VKM---SYSL------FS-V-LY---
---------------------------------
>SlitOR33/1-404
---------------------------------------------------MSNQIKMYT
PN-------EMTK-LLGKLNVICFIFGLKN-I---------W---V------EDV--KLT
-----------------------------NRF-----ISTRSCNRLL-----LF---AEI
FYIIFA---STILGS---LFT---QK-NLSEKQKTDQM-MFSITLPG---NIMF-HYI--
--LLYRRHEIRNLLY--HL-------------A-----------VVL-------------
--------K------------EHYN---------DE------------------------
DLEREMIKK----IKV-----FSI--SLCGLVGMVV--VSYG-L-SAFYRV---VTA---
------------------GE--TF----VT------------I----TSAWP-DI---HD
------R--STA---AGLVRVFVYF-W-----W---YPF-AARIMVTFLILVTML-VSIC
YQFKNLQSYF----YSLD------------------------------------------
--------------------------------------EIFSDGTQSQE---------QK
E-----------------------------------------------------------
-------KK------YEN--------------------------AFKLGIKMHSL---TL
W--C--KNQHQHVSKELFATEIFLFFGMLLSQLT--ALL------AG-------D-----
---RNM-----TQLG-----TMFITSVTTCLALGFFMWNGGDITLE---AS----KL---
----------------------SEAMYC---SG-W--QNCYG-----QSSVRVRKLVANA
LRQA----QNPVVYKTLGIVEFSYESYVRV----VKM---PYSA------VS-V-FY---
---------------------------------
>EsemOR4/1-424
-------------------------------------------------------MICQE
KM-------DTAM---IPLQRVLSLGL----I---------W---P------TEI--K-P
------DR-----------------TV--YLA-------NF---FYR-----WY---SIA
FYFLVP---IMETSY---AIQ---HI---NDMRECTEA-ACTLFTAI---VVEV-KLF--
-YLLIYQETLKYLIRTHLQ-------------K------------DYTTHMPFLHKVQQF
K----DEKF------------SELN---------AY-------------------LE---
DTMDKDLKQ----CRL-----LFI--SLVPSVVGTL--ILYQ-M-VPALTM---WYT-SV
YN-----------PD---NY--EL-----L----L---P---F----RFALP--F---DY
-E----D--STA---L-YTFAYSIH-I-----M-AGWLT-GHGFIYMDVIFGMVM-VMMI
RQCEVLARVL----RDQH------------------------------------------
------KYAVILAGEG------------------------------ATP---------KQ
I------------D----------------------------------------------
-------DQ------SYD--------------------------LLSQWIVHYER---IL
M--E--HSKIE-ALGPVFFSQFSGATLTICLLAF--KAD------ME-SHP---------
---ALL-------AT-----YFLHF-VSTAVQLMIYCWYGERLFHV---GQ----NL---
----------------------AEVAYQ---TP-W--EERSG---------RYQHALRMV
IRQG----HRYPRLTAIGFWELSLPTYRAI----FGT---AASY------YT-L-LQSVG
EEKE-----------------------------
>EsemOR5/1-419
-------------------------------------------------------MVYED
QL-------HAGL---KSLHNILRPGG----T---------W---P------SKN--T--
-----------------------------KFI-------HSVNKVFG-----VF---SVL
YYGGIA---VSELTC---IIN---NY---GDLHEMTEA-ATAFFTTF---TTSI-KLA--
-AMYIQQKKLQYIIS--VMIQSDYSTEIPIVNH---VHSSEFLTGSL-------------
---------------------QELK---------SF-------------------LD---
KSMDDAVKE----CKR-----LFN--TLGPAVNGTL--VGYM-F-TPLLAILYAYIK---
------------------KD--ED----FQ--RSL---P---F----PTYMP--F--NWQ
------T--NPW---L-YVVGYTLS-I-----P-AATYT-AQGYLGIDWIFGCTM-IMTN
RQFLILENII----KNID------------------------------------------
----------------------------------------VYARDINPD---------DV
E-----------------------------------------------------------
-------ET------CCR--------------------------LLYQCMEHHDR---LM
T--K--TKEINNTLGFPFLVQFLCGSLTYCLLAF--KTS--IELDRP-------------
---GRL-------VT-----YFAFF-FAISFQLLLYTYYGEKVITL---TL----NL---
----------------------ADAAYD---TN-W--PDHSN---------KFKNCIRML
MRQT----QRQSRLSALGFIDLCLPTFTSI----LST---AMSY------FT-L-LSSMG
AE-------------------------------
>EsemOR3/1-441
-----------------------------------------------------MAELYEE
DM-------KKSL---KPLYWMLSPGA----V---------W---P------CD---S-P
------HR-----------------WV--HIA-------HG---IHR-----FN---AAS
FYTFIT---ISEITF---MFQ---NL---DDFDVWTDA-AATIFTTL---TALI-KMC--
-FAFGKRHYLNRVFRQFLF-------------S------------DYGFFMPFVKEVHTN
QGLWEREKT------------GDFK---------KY-------------------LN---
DSMQDGLRE----CRF-----LFK--TLGNALGITL--VEYV-L-VAFFLT---LYY-HN
KE-----------GH---EG--RK----WF----L---A---F----RTAVP--W---DW
-E-------QPV---N-YALTMIMQ-I-----L-AAAVT-MQGF-GMDLLFGAVM-VMIN
RQYKILGNIV----ENLD------------------------------------------
------VFAEVYRTDSGRRLVD------------------GQEQTKEEF---------EA
S------------D----------------------------------------------
-------DA------CCK--------------------------LFVECVEHYDR---LL
M--E--CNLIDKKLGFVFLTQFVTSSLTLCLVTY--KAS------TE-QNI---------
---GNL-------CI-----YLVYF-VAACSQLLVYCYYGERMLEL---GE----HL---
----------------------GDLAYQ---TP-W--MDRSI---------KFQHSIRMF
IRQA----QRQMRITAWGFSDLSLPTFTSI----LSS---AMSY------FT-L-LRSMN
EPME-----------------------------
>DpunOR61/1-312
--------------------------------------------------MALRVIGSIL
KN-------NNHF-L-DFNIKCLLYMG----L---------W---P------SET--W-S
------KN--------------QKVLY--KIY-------EY---FLH-----IL---SLS
YLVLTA---VGTYNK-------------RHDITIVLSN-LDLTIFGY---NFFF-KTI--
-TFITVREKLRVLIN--QI-------------I---------------------------
----------------------------------DS-------------------KD---
TVSEVLGEM----MVK-----IVY--FTMIFTSLII--GVFA-A-MAVYGK---------
-----------------------------K----M---A---V----EAWMP--F---DP
-L----K--NQM---NLIMSTEILG-L-----G--VLPS-SFRAFSIQGIVCSII-MYLC
EHLMILQKEL----KSLK------------------------------------------
-----------------------------------------------NV---------DG
A------------N----------------------------------------------
---------------VRE--------------------------EFKRIVKKHIR---LM
R--Y--AKSLEVIFRYYFLIQNLAVTVEICLNAY--MIT------FI-GLK---Q-----
---KML-----V-AN-----FLACL-CLALLNAFIYCYLGNELILQ--------------
---------------------------------------------------------VTL
S-----------------------------------------------------------
---------------------------------
>DpunOR66/1-384
-------------------------------------------MVVAIFKMALRVIGSIL
KN-------NNHF-L-DFNIKCLLYMG----L---------W---P------SET--W-S
------KN--------------QKVLY--KIY-------EY---FLH-----IL---SLS
YLVLTA---VGTYNK-------------RHDITIVLSN-LDLTIFGY---NFFF-KTI--
-TFITVREKLRVLIN--QI-------------I---------------------------
----------------------------------DS-------------------KD---
TVSEVLGEM----MVK-----IVY--FTMIFTSLII--GVFA-A-MAVYGK---------
-----------------------------K----M---A---V----EAWMP--F---DP
-L----K--NQM---NLIMSTEILG-L-----G--VLPS-SFRAFSIQGIVCSII-MYLC
EHLMILQKEL----KSLK------------------------------------------
-----------------------------------------------NV---------DG
A------------N----------------------------------------------
---------------VRE--------------------------EFKRIVKKHIR---LM
R--Y--AKFLEVIFRDYFLIQNLAVTVEICLNAY--MIT------FI-GLK---Q-----
---KML-----V-AN-----FLACL-CLALLNAFIYCYLGNELILQ---SA----GV---
----------------------AQAAYD---SP-W--TSWPL---------NMQKDLLTL
MVVA----QKPFKITAGGVSVMSIQTFAET----LYN---GYSI------FA-V-LNDAM
K--------------------------------
>OfurOR42/1-345
-------------------------------------------------------NRLSN
RL--------------YRIYQYSLFIG---------------------------------
---------------------------------------------------------SFI
FLISTG---IGTYMS-------------KDDVIRLLSN-VDKVTITY---NYFF-KIM--
-IFLIKHEQIKSIIS--SI-------------L---------------------------
---------------------HSGD---------QI------------------------
DVNRKYLMK----IHV-----VMV--TLLVTSITGA--FQFL---AQIKGE---LIM---
-----------------------------------------------DAWFP--F-----
------EPKKNK---LTFLAATLIISI-----L-FVLPF-MFRAIAIQGIVCSVV-MYLC
DQLVELQRRL----KALK------------------------------------------
----------------------------------------------YSV---------ES
E-----------------------------------------------------------
-------TY------LRE--------------------------EFKDILKKHIR---LM
E--Y--SKSIKSAFNEFFLVQNLAITAELCLNALMMSLI---------------------
--GLEQ---KNHLVS-----FMAFL-MMALFNAFIFCHLGNNLIDE---SA----GI---
----------------------SLAAYE---ST-W--TSWPV---------DLQRDLLIV
ITVA----QKSLSLTAGGIADMSMQTYAQA----LYN---GYSI------FA-V-LRDVV
N--------------------------------
>HmelOR18/1-373
--------------------------------------------------MAVLKAISEQ
IL-------HRDL-F-DFNLKYLTFVG----L---------W---P------EN---W-N
------RD--------------KLFLY--KIY-------EI---NLH-----FL---SIM
FIVLTG---IGTYQY-------------RDDITIAMTN-LDKCLAAY---NFVF-KIF--
-FFVLKREKLRALIV--EI-------------R---------------------------
----------------------------------SS-------------------SD---
KVNDDRKML----MGI-----YVI--VITLVATILV--GAFT-L-VAQLKM---------
-----------------------------E----M---T---I----EAWMP--F---DQ
-Y----E--NRS---SLLMATQILA-V-----G-FVVPC-LFRAYAIQGIVCSII-MYFC
DQLEELQDGL----SNLD------------------------------------------
-----------------------------------------------YS---------EE
T------------D----------------------------------------------
-------RF------VRE--------------------------ELKNIIKKHVR---IM
G--Y--SKTFTSIFKEFFLIQNLAVTIELCLNAL--MVT------VV-SLQ---E-----
---KTL-----L-AS-----FLVYL-GLALVNAYIFCYLGDELISQ---ST----GI---
----------------------ANAAYE---IG-W--TSWPK---------DLQKDLLIL
IIAA----QRPLTLSAGGMSIMCIQTYSQ------------VKL------LY-I-LATIF
---------------------------------
>SlitOR43/1-362
--------------------------------------------------MVLSGLERFY
LI-------DDGF-F-SFNIKYLFFVG----L---------W---P------EKT--L-T
------RN--------------QKFLY--KIY-------EL---FIH-----AI---TII
FLIMAG---VGTYQN-------------KDDILIVLSN-LDKSLVVY---NFFF-KTI--
-IFLIKRDQLSDLID--EI-------------E---------------------------
----------------------------------AS-------------------GD---
EVTKERKKL----MAN-----YVM--AVTGMTAAVV--STFS-L-LALLEG---------
-----------------------------I----M---S---I----EAWMP--F---DP
-V----K--NSM---NLVLSLQIIA-F-----C--VFPG-LCRAFAMQGLVCSMI-MYLC
DQLIHLQKEL----RSLD------------------------------------------
-----------------------------------------------YV---------KD
T------------E----------------------------------------------
-------MI------TRI--------------------------KFKMIIKKHIR---LM
G--Y--SMKMESIFNEYFLVQNLAVTVELCLNAV--MVS------IV-GVQ---Q-----
---ITL-----L-FT-----FLAYL-VLALINAYVYCYLGNELIIQ---SE----GI---
----------------------ALAAYE---ST-W--TSWPV---------DLQKDLLIL
INAS----QRPLKLSAGGIALLSIQTFSQ-------------------------------
---------------------------------
>BmorOR18/1-375
-------------------------------------------------------MGDRM
VT-------RGHF-F-DFNIKYLFYVG----L---------W---P------SNE--A-K
------RI--------------EKIAY--KIY-------EY---QLH-----VL---SLI
FLVTTG---IGTYKN-------------HKDIIALLTN-LDKTLVAY---NFVF-KVI--
-VFVYKREELRKLIE--QI-------------V---------------------------
----------------------------------QS-------------------GD---
QITEDRKAL----MAK-----LVI--VLTGISTVII--TAFS-C-LALFEG---------
-----------------------------E----M---T---I----DAWMP--F---DP
-M----K--SKM---NLFAASQILA-A-----T-FVVPC-GYRAFAMLGIVCSLI-LYLR
DQLVDLQNKI----RDLR------------------------------------------
-----------------------------------------------FA---------TG
N------------V----------------------------------------------
-------EK------LRD--------------------------DFKLIVKKHVR---LL
G--Y--SKVIEMIFKEYFFIQNMAVTAELCLNAM--MVS------VV-GLE---Q-----
---KTL-----A-AS-----FLAFL-SVALLNAYIYCYLGNELIVQ---SE----GI---
----------------------AMAAYE---SS-W--ILWPV---------DMQKDLLIV
ITAA----QKPMKLSAGGMAVLSVQTYSQT----LYN---GYSI------FA-V-LNDIV
N--------------------------------
>EposOR25/1-376
------------------------------------------------------MFGNLF
EL-------SNNI-F-AFNLKYLFLAG----L---------W---P------SDK--W-A
------RE--------------NRFMY--KMY-------EV---SLH-----VL---AAI
FLIVTG---IGTYRS-------------RNDIMTLLGN-VDKSLVGY---NLIA-KVI--
-VFLYKRKQLEILIT--KI-------------S---------------------------
----------------------------------HS-------------------GD---
QISEERKKV----MLM-----HVV--VVTGLIMTIA--GAFS-C-LAFYNN---------
-----------------------------E----M---T---I----EAWMP--F---DP
-M----D--SKM---NLMLSMQILI-V-----M-FTVPC-VWRGIAMQGMVCSLV-MYVC
DQLVEVQERI----RALV------------------------------------------
-----------------------------------------------YS---------PE
S------------E----------------------------------------------
-------RA------MRE--------------------------KFKDIIKKHIR---LM
G--Y--SQAMTGIFKEYFLIQNLAVTLELCLSAF--MAT------IA-GLE---Q-----
---QSL-----L-AS-----FIAFL-CVALLNAYIYCYLGDELIVQ---SQ----GV---
----------------------ALSAYE---ST-W--TSWPL---------DLQKDLLVL
IRAA----QKPFKLSAGGMAAMSMQTYSQT----LYN---GYSI------FA-V-LNDAV
D--------------------------------
>EposOR21/1-408
-------------------------------------------------------MKILR
VF--------LTI---PASWPYEVFQG----S--------------------VHP-----
-----------------------------VYW-------FYRRCIIL----------WAL
LAISGE---VWFLVT----------NIKLLSFFEMGHM-YLTCFFAI---LGFV-RSLLP
-LFDKYGYILKSFLM--SF-------------H----------LMHF-------------
---------------------KHMG---------GR-------------------YQ---
EIYVKIERI----SYR-----FVS--ITMTLAMICA--FCFN-L-IPIVNN---VSSGAY
RDH---------------NKSIEL--------------A---V----YFSYP-HY-----
---------DPQ---DHYFFVTGWN-M-----F-IVVAC-SILIAGIDCILLLFI-LQII
GHIEILRHNL----SDFP------------------------------------------
---------------------KPEDVRAVKVDCKGSRKPVFVNVAMFTK---------EQ
N-----------------------------------------------------------
-------LI------IKE--------------------------NIKKCVQHHLF---II
K--F--TDNVSQFFGPVMAIYYLFHLVTGCLMLL--EMS------AG-------------
---DAA-----SLAR-----YGPVT-VVIFGQLVILSMVFETVNTR---SE----ML---
----------------------VDALYD---QA-W--DSMEL---------SNMRSACLL
LHRL----QNPIAIQALGVTPINVRTMVMI----LKT---SFSY------FA-F-LKTLD
V--------------------------------
>OfurOR5/1-424
-------------------------------MLF---------------------TRTKS
PL-------ALKY-F-KSIRTFMVAPG----A---------W---P------AEI--F--
------GE------------KI-SVLV--IFH-------RA---TLP-----YH---TS-
LIVVGK---FYYIWM---HMD---EL----SFLDLGHM-IITALLGT---LTAV-RSILP
-PLQNYHMLLLKFIN--VM-------------H------------LM------------H
--------S------------TNKG---------RY-------------------YN---
QMNDTVDKV----CSY-----YTK--FSLVITFFSC--LMFN-F-IPFYNN---VT---N
VFI-FKT-----ENY---T----L-----E----F---A---L----YYQYP-GI-----
-----DP--SDY-----FTITSIYN-V-----Y-LSYNC-AIMVFGLDLILFLII-FQII
GHVYILRYNL----ENFR----------------------------------------WP
KN-KVVFKL-G---DILKYKMN------------------ESITSEMFD---------AE
E------------N----------------------------------------------
-------EE------VRF--------------------------KLAECIEHHKE---II
G--F--TDELSALFGPILACTYLFHLVGCSLLLL--ECS------EG---G---Y-----
---GAM-------LR-----YGPLT-LLIYGQLIQMSVIFEMLGSE---TE----KL---
----------------------PDSAYF---LP-W--ECMDN---------SNRRTACIM
LHKM----QYKISLKALGLAAVGVSTMTGI----LKT---TFSY------YA-F-LQTMG
D--------------------------------
>OfurOR8/1-408
-----------------------------------------------------------D
PL-------ALNY-F-KIIRIFMVAPG----A---------W---P------ADV--FGE
-----------------------------KLS-----LLVRVHRALM-----PY---HTS
VIVIGE---LYYLYI---HKE---EL----DFLNMGHM-IIFTFLGV---LIAI-RSILP
-QLRKYHLLLTKFVK--VM-------------H----------LMHF-------------
---------------------KNKG---------PY-------------------YK---
QINETVDKI----SYH-----YTI--FVALLVTTAM--INFN-I-VPLFNN---VTNVLI
YKTENF------------TL--EF--------------A---L----YYNIP-GF-----
---------DPL---DYFTSTTIYN-V-----Y-LSYNC-SIMVSGIDLILFLII-FQII
GHVYILRYNL----ENSP------------------------------------------
--------------------SPKIKVVFKLKEILKHKGNEDISSEMFDA---------EE
N-----------------------------------------------------------
-------RE------VRL--------------------------KLQECIEHHKL---II
G--F--TDELSELFGPILAINYFFHLVCCSLLLL--ECS------EG-------------
---GAW-------IR-----YGPLT-VVIYGQLIQMSVIFEMLGSE---TE----KL---
----------------------PDSAYF---LP-W--ECMDT---------SNRRTACIM
LHKM----QYKISLKALGLAAVGVSTMTGI----LKT---TFSY------YA--------
---------------------------------
>OfurOR3/1-422
------------------------------------------------------MPAVHQ
NP-------STLS-YIITVKNALGPSG----I---------W---PSNIFEDKLQ-----
-----------------------------PLF-------FRIHRETL-----PY---HTM
LIVFGG---LYYLSD---NFR-------IMSFLDMGHI-ILSTFLAM---VTAM-RSVVP
-NLKIYVALLTKLGR--EI-------------H----------LMHF-------------
---------------------AHKG---------PY-------------------YE---
EINKTVDKA----SHI-----YTK--FIVVFMYMTM--MMFN-I-TPIYNISKNILSSKT
ENS---------------TQ--EY--------------A---L----YYSFP-GI-----
---------NPM---NYYPTTTVYN-F-----Y-LSYNC-GIMMCGLDLVLFLMI-FQLI
GHVYILRHNL----ENFP------------------------------------------
-----------------------------SPKNKVVLNIGDLPRYKNKENCIVEMFDAKE
N-----------------------------------------------------------
-------EE------VRV--------------------------RLAECIEHHKI---II
R--F--TDEISVVFGPILAFNYMFHMVGCCLLLL--ECS------AG-------------
---NQI-------IR-----YGPLT-TVVFGQLIQISVMFEMLGAE---TE----KL---
----------------------KDSAYF---VP-W--ECMNI---------SNRRTAHIM
LHKM----QDKISIKALGLAAVGVNTMMGI----LKT---TFSY------YA-F-LQTMG
D--------------------------------
>OfurOR6/1-421
-------------------------------------------------------MQQES
PL-------QLGY-I-KTIRFFLRPSG----S---------W---P------SDV--F-E
------GY-----------------LPLPIRI-------HR---ATL-----PF---HTT
IIVMGG---LYYITD---NFH---RL----SFLDMGHM-IITTFLAM---VTAL-RSILP
-NLQTYNSLLCKFIQ--EF-------------H-----------LMH-------------
--------H------------AYKG---------DY-------------------FE---
EVNKTVDKI----SSY-----CTK--FSTIIMYLAI--LFFN-I-TPTYNN---IRH-TL
ISK---------------TE--NY----SM---EY---S---V----YFSFP-GF-----
---------NPL---DHFASTTVYN-I-----Y-LSYNC-STLFCGFDLLLFLMI-FQII
GHVYILRHNL----ENFQ------------------------------------------
----------------------------------SPKNKITLNLRGDAL---------IT
NNTCTYEVFDAQEN----------------------------------------------
-------EE------VRL--------------------------QLAECIEHHKI---II
G--F--TDDVSGLYGPLLAFNYFFHMIACCLLLL--ECT------EG-------S-----
---YDA-----V-LR-----YGPLT-ILVFGQLIQMSVMFELLGSE---TE----KL---
----------------------KDSAYC---LP-W--EAMNT---------SNQRTAFIM
LHKM----QYKISLKALGLAAVGVNTMVGI----LKT---TFSY------YA-F-LQTMG
DR-------------------------------
>PxylOR73/1-403
------------------------------------------------------------
------------------MRRFIWWTG----F---------W---P------GEALGEKS
-----------------------------YLF-------VKWHKVQM-----IV---QHL
IAFLGQ---VIYVTV----------HFSHITFLEAGMI-YITASLTF---LVVI-RCCLP
-SLKKYNRFLKTFLT--EF-------------H----------LINY-------------
---------------------KQNG---------DY-------------------QI---
QVVSELNKI----SHY-----CVV--YHMAMILIIP--IAFN-A-APIYNS---YKA---
------------------GAFRGRSLEGLD------------LEFSTYFHFP-GF-----
---------NCF---DHFYTLTILN-L-----Y-LTSNG-CVAIFAIDCFLSLII-LQII
GHIRILTYNM----HNLS------------------------------------------
--------------------------RPKQEILVHVPGKMSNVSLSWYD---------ED
E-----------------------------------------------------------
------NKN------IRS--------------------------VLVEMIKHHKY---IT
R--Y--VGEVSSLFGLTLGINYIFHLVNLCVLLL--ECI------RC-------------
---EPD-----ALVR-----NLCVL-GVSLVNLVISSVFFEIVGAY---SE----KL---
----------------------IDAVYG---MP-W--ESMNV---------SNQKMLKLF
LSRV----QDPIRVTTMGVVSVGVQTMGAI----LRT---SLSY------CT-F-LLTLE
---------------------------------
>PxylOR80/1-403
------------------------------------------------------------
------------------MRRFIWWTG----F---------W---P------GEALGEKS
-----------------------------YLF-------VKWHKVQM-----IV---QHS
IAFLGQ---VIYVTV---HFSHI--TFLEAGMIYITAS-LTFLVVIR---CCLP------
-SLKKYNRFLKTFLT--EF-------------H----------LMNY-------------
---------------------KQNG---------DY-------------------QI---
KVVSELNKI----SHY-----CVV--YHVAMILIIP--IAFN-A-APIYNS---YKA---
------------------GAFRGRSLEGLD------------LEFSTYFHYP-GF-----
---------NCF---DHFYTLTILN-L-----Y-LTSNG-CVAIFAIDCFLSLII-LQII
GHIRILTYNM----HNLS------------------------------------------
--------------------------RPKQEILVQVPGKMSNVSLSWYD---------ED
E-----------------------------------------------------------
------NKN------IRS--------------------------VLVEMIKHHKY---IT
R--Y--VGEVSSLFGLTLGINYIFHLVNLCVLLL--ECI---------------------
---RCEPDAL---VR-----NLCVL-GVSLVNLVISSVFFEIVGAY---SE----KL---
----------------------IDAVYE---MP-W--ECMNV---------SNQKMLKLF
LSRV----QDPIRVTTMGVVSVGVQTMGAI----LRT---SLSY------CT-F-LLTLE
---------------------------------
>PxylOR78/1-403
------------------------------------------------------------
------------------MRRFIWWTG----F---------W---P------GET--LGE
-----------------------------QSY-----LFVKWHKVQM-----IV---QHI
FAFIGQ---LMYIKV---FFS-------QIPFLDIGMI-YITTSLTV---MVII-RCSLP
-SLKRYNKFLKTFLT--EF-------------H----------LINY-------------
---------------------KHNG---------DY-------------------QT---
QVVVEMDKI----SYY-----CVA--YHMAMILIIP--FAYN-V-APIYNS---YRAGAF
KRR---------------NL--DG--IDVE--LSI------------YYHFP-GF-----
---------NCF---DHFYFLTVLN-Y-----Y-LTLSG-SIAIFSIDCFLSLII-LQII
GHIRILTYNM----DNLP------------------------------------------
--------------------------RPKRDIVVDVPGEISNVTVGWYD---------DE
E-----------------------------------------------------------
------NKN------VHN--------------------------IIVEMITHHKY---II
R--Y--VEEVSSFFGLTLGISYMFHLVNLCVLLL--ECI----RCEQ-------------
---DAL-------VR-----NLCVL-GVSLGNLLVSSVTFEIVGAY---SE----KL---
----------------------INAVYG---MP-W--ECVNV---------SNRKMVKLF
LSRV----QDPIRVTTMGVVSVGVQTMGAI----LRT---SFSY------CT-F-LLSIE
---------------------------------
>PxylOR79/1-403
------------------------------------------------------------
------------------MRRFIWWTG----F---------W---P------GEA--LGE
-----------------------------KTY-----LLVKWHKVQM-----IV---QHI
IAFVGQ---LMYIKV---FFN-------QIPFLDVGMI-YISASLTV---MVII-RCSLP
-NLKRYNKFLKTFLT--EF-------------H----------LINY-------------
---------------------KHNG---------DY-------------------QT---
QVVVEMDKI----SYY-----CVA--YHMAMILIIP--FAYN-V-APIYNS---YRAGAF
KRR---------------NL--DG--IDVE--LSI------------YYNFP-GF-----
---------NCF---DHFYFLTVLN-Y-----Y-LTLSG-SIAIFSIDCFLSLII-LQII
GHIRILTYNI----ENLP------------------------------------------
--------------------------RPKSDIVVDLPGEISNVSLGWYD---------DD
E-----------------------------------------------------------
------NRN------VRN--------------------------IIVEMITHHKY---II
R--Y--VKEVSSFFGLTLGISYMFHLVNLCVLLL--ECI----RCDQ-------------
---DAL-------VR-----NSCVL-GVSLGNLLVSSVTFEIVGAY---SE----KL---
----------------------INAVYG---MP-W--ESMNV---------SNRKMVKLF
LSRV----QDPIRVTTMGVASVGVQTMGAI----LRT---SLSY------CT-F-LLTLE
---------------------------------
>PxylOR72/1-402
------------------------------------------------------------
------------------MRRFIWWTG----F---------W---P------GEA--LGE
-----------------------------KTY------LLVKWHKVQ-----MI---QHI
VAFVGQ---LMYIKV---FFN---QI----PFLDVGMI-YISASLTV---MVII-RCSLP
-NLKRYNKFLKTFLT--EF-------------H----------LVNY-------------
---------------------KHNG---------DY-------------------QT---
QVVVEMDKI----SYY-----CVA--YHMAMILIIP--FAYN-V-APIYNS---YRAGAF
KRK---------------NL--DG--IDVE--LSI------------YYHFP-GF-----
---------NCF---DHFYFLTVLN-Y-----Y-LTLSG-SIAIFSIDCFLSLII-LQII
GHIRILTYNI----ENLP------------------------------------------
--------------------------RPKSDIVVDVPGDISNVTVGWYD---------DD
E-----------------------------------------------------------
------NRN------VHN--------------------------IIVEMITHHKY---II
R--Y--VEEVSSFFGLTLGISYMFHLVNLCVLLL--ECI----RCEQ-------------
---DAL-------VR-----NLCVL-GVSLGNLLVSSVTFEIVGAY---SE----KL---
----------------------INAAYG---MP-W--ECMNV---------SNRKMVKLF
LSRV----QDPIRVTTMGVVSVGVQTMGAI----LRT---SFSY------CT-F-LLSIE
---------------------------------
>PxylOR77/1-405
------------------------------------------------------------
-----------------MMRKCMWLPG----F---------W---P------GEGLGEDV
-----------------------------PRF-------VKWHKVQI-----FL---QNV
IGFVGQ---VTYIVV----------FFDQIPFLDVGQL-YITASLTF---MMTA-RCSLP
-SFQKYQDILSRFLT--QF-------------H----------LVNH-------------
---------------------KHSS---------GY-------------------EA---
EVFAEMNKY----SYY-----CTL--YHMGIIAIVP--IAFN-A-CPIYNS---YKA---
------------------GAFRGFNLEGMD------------LELSIYFHYP-GF---NC
---------MDY-----FYILTVTN-V-----Y-FTFIG-GASVILIDCFLAVIV-FQII
GHIRILKYNM----ENLP------------------------------------------
-------------------------RPKQEMVVQVPGRTRNNVSIGWYD---------DD
E-----------------------------------------------------------
------NKY------INN--------------------------VLVDMIKHHKY---II
R--C--VREISSFFGPTLGLNYLFHLVNLCVLLL--ECI------RC-------------
---EPD-----DLVR-----NACLL-ASSLGNLLVVSVTFEIVSYS---SE----KL---
----------------------IDAVYS---MP-W--EYMNV---------SNRKYLMLF
LSRV----QDPIRVTFMGVVAVGVKSMGAI----IKT---SFSY------CT-F-LLQME
---------------------------------
>PxylOR66/1-405
------------------------------------------------------------
-----------------MMKKFMWMNG----F---------W---P------GEALGENV
-----------------------------PLL-------IRWHKVQI-----VL---QNL
IGFAGQ---IMYIVV---FFD--QIPFLDAGLLYITAS-LTFMIIAR---CFLP------
-NFQKYHEILKTFLT--EF-------------H----------LINH-------------
---------------------KHNS---------GY-------------------EA---
EVFAKMNQF----SFY-----CTM--YHLGIIVIVP--LAFS-A-PAIYHS---YQA---
------------------GAFRSLNLEGID------------VELAIYFHYP-GF---NC
---------LDY-----FYVLTIIN-I-----Y-FTYIG-CISIFTVDSFLSLIV-FQII
GHIRILKHNM----EYLP------------------------------------------
-------------------------RPKKVTTIQVPGRVKDNYIMSWYD---------ED
E-----------------------------------------------------------
------NKN------IHN--------------------------VLVGMIKYHKN---IT
R--F--AEEVSSFFGPILGLNYMFHLVNLCVLLL--ECI------RC-------------
---DQD-----ALVR-----NLCLL-GVSLGNLAVPSITFEIVGLY---SE----QL---
----------------------IDAVYG---MP-W--ESMNV---------SNRKCLKLF
LSRV----QDPIRVTTMGVVPVGVQTMGAI----LRT---SFSY------CT-F-LLTIE
---------------------------------
>PxylOR71/1-404
------------------------------------------------------------
-----------------MMKKIMWPTG----F---------W---P------GEALGEKV
-----------------------------PLL-------VKWHKIQM-----TL---QNI
VGFIGQ---VNYIVV----------FFDQIPFLDAGQL-YITASLTF---TMMA-RCCLI
-SLQKYQSILKLFFT--EF-------------H----------LINH-------------
---------------------KHSS---------GY-------------------EA---
EVFTKINKF----SYF-----CTV--YHMAMILIVP--PAFN-A-LPIYTS---YKA---
------------------GAFRSRSLEGID------------VELAVYYHYP-GF---NC
---------LDY-----FYILSFVN-I-----Y-FTFIG-CVAVFCVDLLLALIV-FQII
GHIQILKHNL----ENLP------------------------------------------
--------------------------RPKQETVVLVPGRNENVSMNWYD---------DG
E-----------------------------------------------------------
------NKY------INN--------------------------VIVEMIKHHKF---II
R--F--VDEVSSFFGPILGLNYMFHLVNQCVLLL--ACI------RC-------------
---EQD-----ALVR-----NLCLL-GGSMGNLLVTSITFEVVGAY---SE----KL---
----------------------IDAVYG---MP-W--ECMNV---------SNRKYLMLF
LGRV----QDPIRVTTMGVVSVGVQTMGAI----LRT---SFSY------CS-F-LLTIE
---------------------------------
>PxylOR76/1-404
------------------------------------------------------------
-----------------MMKKIMWPTG----F---------W---P------GEALGEKV
-----------------------------PLL-------VKWHKIQM-----TL---QNI
VGFIGQ---VNYIVV---FFD--QIPFLDAGQLYITAS-LTFTMMAR---CCLI------
-SLQKYQSILKLFFT--EF-------------H----------LINH-------------
---------------------KHSS---------GY-------------------EA---
EVFTKINKF----SYF-----CTV--YHMAMILIVP--PAFN-A-LPIYTS---YKA---
------------------GAFRSRSLEGID------------VELAVYYHYP-GF---NC
---------LDY-----FYILSFVN-I-----Y-FTFIG-CVAVFCVDLLLALIV-FQII
GHIQILKHNL----ENLP------------------------------------------
--------------------------RPKQETVVLVPGRNENVSMNWYD---------DG
E-----------------------------------------------------------
------NKY------INN--------------------------VIVEMIKHHKF---II
R--F--VDEVSSFFGPILGLNYMFHLVNQCVLLL--ACI------RC-------------
---EQD-----ALVR-----NLCLL-GGSMGNLLVTSITFEVVGAY---SE----KL---
----------------------IDAVYG---MP-W--ECMNV---------SNRKYLMLF
LGRV----QDPIRVTTMGVVSVGVQTMGAI----LRT---SFSY------CS-F-LLTIE
---------------------------------
>PxylOR70/1-405
------------------------------------------------------------
-----------------MMRKFTWWTG----F---------W---P------GEALGENM
-----------------------------PLF-------VKWHKYQM-----ML---QNV
IGLSGQ---VIYIVV----------FFHQISFLDVGQL-YITASLTV---TIMA-RCCLP
-MFKNYQNILKSFLT--DF-------------H----------LVNH-------------
---------------------KHDS---------GY-------------------DA---
EVFAKINKF----SYF-----CTL--YNIGMIVIVP--PAFN-V-APIYAS---YKA---
------------------GAFRGRNIENID------------VELAVYYHFP-GF---DC
---------MDY-----FYLLTFIN-M-----Y-FSFIG-CVAIFSIDAFLALIV-FQII
GHFQILKHNM----ENLP------------------------------------------
-------------------------RPKTETAVFIPGMLKNNVHLRWYD---------DD
E-----------------------------------------------------------
------NKY------INR--------------------------AIIQMMNHHKY---IM
R--C--VDEISSFFGPILGLNYMFHLVNLCVLFL--ECI------RC-------------
---EHD-----DLLR-----NLCVL-GVSLGNLLVQSITFEIVSAY---SE----KL---
----------------------IDAVYG---MP-W--ESMNV---------SNRKCLMLF
LSRV----QDPIRVTTMGVVPVGVQTMGSI----LRT---SFSY------CT-F-LLTIE
---------------------------------
>PxylOR75/1-405
------------------------------------------------------------
-----------------MMRKFTWWTG----F---------W---P------GEALGENM
-----------------------------PLF-------VKWHKYQM-----ML---QNV
IGLSGQ---VIYIVV----------FFHQISFLDVGQL-YITASLTV---TIMA-RCCLP
-MFKNYQNILKSFLT--DF-------------H----------LVNH-------------
---------------------KHDS---------GY-------------------DA---
EVFGKINKF----SYF-----CTL--YNIGMIVIVP--PAFN-V-APIYAS---YKA---
------------------GAFRGRNIDGID------------VELAVYYHFP-GF---DC
---------MDY-----FYLLTFIN-M-----Y-FSFIG-CVAIFSIDAFLALIV-FQII
GHFQILKHNM----ENLP------------------------------------------
-------------------------RPKTETAVYIRGMIKNNVYLRWYD---------DD
E-----------------------------------------------------------
------NKY------INR--------------------------AIIQMMNHHKY---IM
R--C--VDEISSFFGPILGLNYMFHLVNLCVLFL--ECI------RC-------------
---EHD-----DLLR-----NLCVL-GVSLGNLLVQSITFEIVSAY---SE----KL---
----------------------INAVYG---MP-W--ESMNV---------SNRKCLMLF
LNRV----QDPIRVTTMGVVPVGVQTMGSI----LRT---SFSY------CT-F-LLTIE
---------------------------------
>PxylOR68/1-405
------------------------------------------------------------
-----------------MMKKLVWWTG----F---------W---P------SEALGEKE
-----------------------------PLF-------VKWHKVQM-----IL---QNS
CGFVGQ---VSYIVV---FFE--KISFLDAGIMYITAS-LTFMVIGR---SCLL------
-FFDQYQEILKTFLT--KF-------------H----------LVNH-------------
---------------------KHSS---------GY-------------------EA---
EVFAKMNKF----SYF-----CTI--YHIGIIMFIP--LAYN-A-GPMYTS---YKV---
------------------GAFRTLNLEGID------------VELSVYYYYP-GF---NC
---------LDY-----YYIITIVN-I-----Y-FIFIG-SIAIFTIDTFLFFIV-FQII
GHFQILKHNM----ENLP------------------------------------------
-------------------------QPKQETVVNIPGGKRNNVTLSWYD---------DD
E-----------------------------------------------------------
------NKC------INK--------------------------LLVEMIQHHKY---IV
G--F--VDEISSFFGPNLGLGYMFHLVNLCVLLL--ECI------RC-------------
---EHD-----DLVR-----NLCLL-GVSLGNLFVTSITFEIVSTY---SE----KL---
----------------------IDAVYG---MP-W--ESMNV---------SNRKYLMLF
LNRV----QDPIRVTTMGVVPVGVQTMGSI----LKT---SFSY------CT-F-LLSIE
---------------------------------
>PxylOR67/1-405
------------------------------------------------------------
-----------------MMKRFVWWTG----F---------W---P------GEALGEKV
-----------------------------PLF-------VRWHKIQM-----ML---QNI
WGFVGQ---VTYIVV---FFD--QISFLEAGILYITAS-VTFMMLGR---CSLI------
-MFKKYHDILKRFLT--EF-------------H----------LVNH-------------
---------------------NHSS---------VY-------------------AS---
QVFEKINKF----SHY-----CAI--YHIVMFMTVP--IAFN-A-PPIYTS---YKA---
------------------GAFRSLNIEGID------------VEMAIYFHFP-GF---NC
---------FDY-----FYILTFVN-I-----Y-FTYIG-CISIFCIDTLLFLII-FQII
GHFQILKHNM----ENLP------------------------------------------
-------------------------PPKQKTVVEIPGRNINKVILSWYD---------ED
E-----------------------------------------------------------
------NKY------INK--------------------------ALVEMMQHHKY---IM
R--Y--VHEISSFFGPILGMNYMFHLVNLCVLLL--ECI------RC-------------
---EHD-----ALVR-----NLSVL-GVSLGNLLVTSITFEIVSTY---SE----KL---
----------------------INAVYG---MP-W--ESMNV---------SNRKCLMLF
LSRV----QDPIRVTTMGVVPVGVQTMGSI----LRK---SFSF------CT-F-LLTIE
---------------------------------
>PxylOR69/1-405
------------------------------------------------------------
-----------------MMKKFIWWTG----F---------W---P------AEVLGEKE
-----------------------------HVF-------VKWHKIQM-----ML---QNI
WGFVGQ---VSYIVV---FFD--QISFLDAGILYITAS-VTFMMMGR---CSLP------
-SFKKYHEILKKFFT--EF-------------H----------LVNH-------------
---------------------KHNS---------RY-------------------DE---
EVFEKINKF----SYY-----CTV--YHIGMFMIVP--VAFN-A-APIYTS---YKA---
------------------GAFRSLDIEGLD------------VELSVYYYFP-GF---DC
---------LDY-----FYILTVVN-F-----Y-FTFIG-SIAIFSIDTFLFLII-FQII
GHFQILKYKM----ENLP------------------------------------------
-------------------------QPKQETVVTIPGSLKNNVTVSWYD---------DD
E-----------------------------------------------------------
------NKH------INK--------------------------VLVEMMKHHKY---IM
R--C--VDEISSFFGPILGMNYMFHLVNLCVLLL--ECI------RC-------------
---EHD-----ALVR-----NLCVL-GVSLGNLLVTSITIEIVSTH---SE----KL---
----------------------IDAVYG---MP-W--ESMNV---------SNRKCLMLF
LSRV----QDPIRVTTMGVVPVGVQTMGSI----LRT---SFSY------CT-F-LLTIE
---------------------------------
>PxylOR74/1-405
------------------------------------------------------------
-----------------MMKRFIWWTG----F---------W---P------AEVLGEKE
-----------------------------HVF-------VKWHKIQM-----ML---QNI
WGFVGQ---VSYIVV---FFD--QISFLDAGILYITAS-VTFMMMGR---CSLP------
-SFKKYHEILKRFFT--EF-------------H----------LVNH-------------
---------------------KHNS---------PY-------------------EE---
EVFAKINKF----SYY-----CTI--YHIGMFMIVP--VAFN-A-APIYTS---YKA---
------------------GAFRRLDIEGLD------------VELSVYYYFP-GF---DC
---------LDY-----FYILTVVN-F-----Y-FTFIG-SIAIFSIDTFLFLII-FQII
GHFQILKHKM----ENLP------------------------------------------
-------------------------QPKQETVVTIPGSLRNNVTVSWYD---------DD
E-----------------------------------------------------------
------NKY------INK--------------------------VLVEMMKHHKY---IM
R--C--VGEISSFFGPILGMNYMFHLVNLCVLLL--ECI------RC-------------
---EHD-----ALVL-----NLCVL-GVSLGNLLVTSITIEIVSTH---SE----KL---
----------------------IDAVYG---MP-W--ESMNI---------SNRKCLMLF
LSRV----QDPIRVTTMGVVPVGVQTMGSI----LRT---SFSY------CT-F-LLTIE
---------------------------------
>PxylOR13/1-424
------------------------------MIQT---------------------GERSK
AL-------EVKY-I-KALSKFLWSIG----A---------W---P------GEE--F--
------GD------------SV-ALPI--RFQ-------RL---TLP---YQCA---GI-
--LAAQ---IYYLVN---HRT---NI----RFFDVGHV-IINCFLTL---ATGT-RTALP
-SFKGYTLIVKKFIN--DF-------------H------------LI------------H
--------F------------KDKG---------EY-------------------DE---
KVYKITDFV----SYY-----FTI--MQMTLMVCGM--TLFN-M-SPLYND---YRM-GA
FSR-HRP-----PNI---T----M-----D----F---A---V----FYEFP-GA-----
-----TQ--DEH-----FYAATFLN-L-----W-LSWNC-SVSVCSIDLLLSLMV-FQII
GHIRILMYDF----ENLE----------------------------------------RP
KSSESVKTEGE---E-----SL------------------VPVTVELFD---------RQ
E------------N----------------------------------------------
-------MR------VHR--------------------------KLIDMVIRHRL---IV
E--F--ADDISSFFGPLLALTYSFHLVSLCILLL--ECS------QN---D---P-----
---QAL-------AR-----FLPLT-AIIFGELVQISVVFEVVGYM---GE----KL---
----------------------IDSVYL---SP-W--ECMNV---------SNQKSMKFI
LSRI----QLPLQVTAMGMVPVGVETMTAI----IKT---TMSF------FA-I-LQSIN
D--------------------------------
>PxylOR83/1-430
------------------------------MIQT---------------------GERSK
AL-------EVKY-I-KALSKFLWSIG----A---------W---P------GEE--F--
------GD------------SV-ALPI--RYY-------YS---ILVNSLWGCQ---YLH
LALSTF---IYYLVN---HRT---NI----RFFDVGHV-IINCFLTL---ATGT-RTALP
-SFKGYTLIVKKFIN--DF-------------H------------LI------------H
--------F------------KDKG---------EY-------------------DE---
KVYKITDFV----SYY-----FTI--MQMTLMVCGM--TLFN-M-SPLYND---YRM-GA
FSR-HRP-----PNI---T----M-----D----F---A---V----FYEFP-GA-----
-----TQ--DEH-----FYAATFLN-L-----W-LSWNC-SVSVCSIDLLLSLMV-FQII
GHIRILMYDF----ENLE----------------------------------------RP
KSSESVKTEGE---E-----SL------------------VPVTVELFD---------RQ
E------------N----------------------------------------------
-------MR------VHR--------------------------KLIDMVIRHRL---IV
E--F--ADDISSFFGPLLALTYSFHLVSLCILLL--ECS------QN---D---P-----
---QAL-------AR-----FLPLT-AIIFGELVQISVVFEVVGYM---GE----KL---
----------------------IDSVYL---SP-W--ECMNV---------SNQKSMKFI
LSRI----QLPLQVTAMGMVPVGVETMTAI----IKT---TMSF------FA-I-LQSIN
D--------------------------------
>PxylOR50/1-418
----------------------------------------------------MIKVSVTN
VISSACSGGALRLGYIRIVRRFLWFPG----S---------W---PGRALGERVP-----
-----------------------------PLI--------RYHQYQI-----QV---QTL
LILVGQ---ILYLAE----------YHETMSFLTIGHV-YITTFLAF---LTSV-RVLVP
-LLPGYKKVVKTFLM--EF-------------H----------LFYH-------------
---------------------QHKG---------TY-------------------EK---
QIATYWDKY----SYV-----LTL--FQMAMVVLGM--TLFN-L-LPVYKS---YRA---
------------------GAFTAWDLTNKT------------LEYSIYYTLP-GF-----
---------NCL---DHFYIATTLN-L-----Y-LSYIT-SCSICTLDLLLILIV-FQII
GHIQILKYNI----ENIP------------------------------------------
-------------------------------------TPSRSVSIFVTE---------IS
P-----------------------------------------------------------
---------------SSN--------------------------SNVTVQETHNQ---MF
HSSF--ADRVSSLFGAMLAFNYLFQLVSGCVLLL--ECS------SM-------------
---DPD-----ALAR-----FGPLT-CIVFGELIQISIIFEYIGYI---SE----KL---
----------------------IDAVYC---MP-W--ESMDV---------SNQKTGKFF
LSRI----QTPIQLTAMGIVPVGVQTMLGI----LKT---TLSY------FA-L-LKSIS
E--------------------------------
>PxylOR47/1-398
------------------------------------------------------------
-V-------YLDY-V-RILRRFLWFNG----C---------W---PGQLF--GEE--V-P
------LF---------------------IRY-------HK---YHV-----LG---QFT
VNLMAQ---INFLWK---FHK---DI----SFLMMGHV-YITTFLTS---VSLV-RSSLP
-HFEEYRNIVNTFLT--EF-------------H-----------LYY-------------
--------H------------KQKG---------KY-------------------EA---
EISAYWDKF----SYW-----FSL--CQMALMLLGM--TSFN-V-LPIYKS---IQA-GA
FT----------------TR--DI----DR---DN---V---E-FAVYFAIP-GI-----
-D----C--YDY-----FYILTALN-V-----Y-FSYIT-ACSICVLDLLLSLIV-FQII
GHIQILNYNI----LNIP------------------------------------------
----------------------------------------MPEGLKYNK---------EE
N-----------------------------------------------------------
-------SV------IGK--------------------------HLISIIDQHRY---IV
R--F--AATISSFFGPMLAMNYMFHLVSGCILLL--ECA------RP-------D-----
---PET-----L-AR-----FGPLT-IIVFGQLIQLSIIFEFVGYI---SE----KL---
----------------------IDAVYC---MP-W--ASMDV---------SNQKTVKFF
LSRI----QTPIQLTAMGIVPVGVQTMLKI----LKT---TMSY------FA-L-LKSIS
AD-------------------------------
>PxylOR48/1-397
------------------------------------------------------------
-L-------SLDY-V-RTVRRFLWFNG----A---------W---PGEVF--GEA--V-P
------RF---------------------IRC-------HK---YLI-----LV---QFV
LGLIGQ---VNFLWK---FNK---EI----SFLMMGHV-YITTFLTS---VTLV-RSLLP
-FFQEYKNITEEFLT--EF-------------H-----------LYY-------------
--------H------------KTKG---------KY-------------------EA---
EICAFWDWF----SSW-----FAL--YQMALMVLGM--TLFN-A-LPVYKS---VQA-GA
FT----------------TT--DL----HN---AT---V---E-FAVYFDIP-GF-----
-H----C--YDH-----FYILTALN-F-----Y-FSYIT-SCSVCVLDLLLCLIV-FQII
GHIQILNYKI----ENIR------------------------------------------
----------------------------------------TPEGLKYNE---------DE
N-----------------------------------------------------------
-------MQ------VGK--------------------------TLIAIIDHHRD---IV
R--F--AASISSFFGPLLAINYMFHLVSGCILLL--ECA------RP-------D-----
---PET-----L-AR-----FGPLT-VIVFGELIQLSVIFEIVGYK---SE----KL---
----------------------IEAVYC---MP-W--ESMDV---------SNQKTVKFF
LSRI----QTPIQLTAMGIVPVGVQTMLKI----LKT---TLSY------FA-L-LKSIS
E--------------------------------
>PxylOR49/1-420
--------------------------------------MMKLKTPIISLYPPCIFLRKPR
AL-------SLDY-V-RVVRLFLWFNG----A---------W---PGDEL--GEH--V-P
------LF---------------------IRY-------HK---YHV-----LG---QFT
LGLAGE---VNFLRK---FYK---DI----SFLMLGHV-YITTFLTL---VTLV-RSSLP
-HFREYRNIIKIFLT--EF-------------H-----------LCY-------------
--------H------------KHKG---------KY-------------------EA---
KICAFWDWL----SYW-----FSL--YQMALMVLGM--TLFN-A-LPVYKS---IQA-GA
FR----------------TT--DL----HN---KT---L---E-FAVYYTTP-LF-----
-H----C--YDH-----FYLATTLN-L-----Y-VSYLT-SCSVCAQDLLLSLMI-FQII
GHIQILNNSI----ENIP------------------------------------------
----------------------------------------IAKGLKYNM---------EE
N-----------------------------------------------------------
-------TE------VGI--------------------------KLIAIIDHHRD---IV
R--F--AANISSFFGPMLAINYMFHLVSGCILLL--ECS------RP-------D-----
---PET-----L-AR-----FGPLT-VIVFGELIQISVIFEIVGYI---SE----KL---
----------------------IDAAYC---MP-W--ESMDV---------SNQKTVKFF
RSRI----QTPIQLTAMGIVPVGVQTMLKI----LKT---TFSY------FA-L-LKSMN
E--------------------------------
>PxylOR46/1-397
------------------------------------------------------------
-L-------DLQY-I-QILRRFLWFNG----A---------W---PGDVL--GEP--V-P
------LL---------------------IRY-------HK---YQI-----QV---QSI
LVLIAQ---VNYLWK---FND---EM----SFLMMGHV-YITTFLTA---VTLV-RCSLP
-FFQEYHNISKTFLT--EF-------------H-----------LFY-------------
--------H------------KHKG---------KY-------------------EA---
EICAFWDWL----SYW-----FSL--YQMALMVLGM--TLFN-A-LPVYKS---IQA-GA
FR----------------TM--NL----QN---KT---L---E-FAVYYTLP-VY-----
-H----C--ADH-----FYISTTMN-V-----Y-FSYVT-SCSVCVLDLLLSLIV-FQII
GHIQILLYNI----ENIS------------------------------------------
----------------------------------------VAKGLKYNK---------EE
N-----------------------------------------------------------
-------TA------VGK--------------------------KLIEVINHHRD---IV
R--F--AASISSFFGPMLAINYMFHLVSGCILLL--ECA------RP-------D-----
---PET-----L-AR-----FGPLT-VIVFGELIQISVIFEIVGYI---SE----KL---
----------------------IDAAYC---MP-W--ESMDV---------SNQKTVKFF
LSRI----QTPIQLTAMGIVPVGVQTMLGI----LKT---TLSY------FA-L-LKSIS
E--------------------------------
>OfurOR1/1-424
-------------------------MFKIENQDD---------------------INARQ
PM-------DLRY-M-KMLRNLLHLIS----S---------W----------PYK-LLGE
-----------------------------DVK-----PLPLRGTFYL-----FV---EWA
IVLVTG---LIYVKT---HIN-------KLSFFEMGNT-YVTVSLNV---VGLQ-RITIF
-WFKSYRQAIKEFVL--EV-------------H----------LFHH-------------
---------------------RHKT---------EY-------------------SE---
HIYQYIYKI----CAV-----FVV--AIHAETFFGV--LLFN-V-MPFVNN---VRH---
------------------GM--FN--EEMP--PDR---Q---FEHSINYSLP--F---NY
------H--TDL---VGYIVIAIVN-L-----I-LSYDC-LLAFCGFDLALSVIV-FHVW
GHLKILDHDL----RTFP------------------------------------------
-----------------------------TPAELRATRGRPEDEMSYTK---------EE
N-----------------------------------------------------------
-------QR------VRA--------------------------MLKDIIDHHRH---IM
H--F--MTQASDAFGPMLCVYYMFHQVSGCILLL--ECS--KMDPES-------------
---IGR--------------YAALT-VTLNQLLVQLSVIVELLGTQ---SE----TL---
----------------------KDAVYS---MP-W--ECMDT---------SNRRTVLFL
LYNV----QEPIRLKPMGVVTVGVTTMASI----LKT---SFSY------FM-F-LRTFS
---------------------------------
>OfurOR4/1-425
-------------------------MFKIANEND---------------------INARH
PM-------DLRY-M-KFLRMLLRMID----S---------W----------PHQ--QLR
-----------------------------DSK-----PVRFRDSRYL-----FI---EGA
GVGIGG---LLYVRS---HYK---VV----PFLEIGQT-YLTIFLSV---VATQ-RVTIA
-WFKSFREVITEFVL--KI-------------H----------LFYF-------------
---------------------RHKS---------NY-------------------TE---
NVYQRINRL----CSV-----FVA--FVAVEVTIGI--FLFN-L-MPFLNN---YKK---
------------------GM--FN--QELP--ANK---V---FEHSINYSLP-YV---DC
------Y--TNL---IGYIVMTLIN-I-----I-CSYDC-GMFFSSVDVCIAVIV-FHIW
GHLKILDHRL----RTFP------------------------------------------
----------------------------TPVQMRGHQPGEPGNDLMYTK---------EE
N-----------------------------------------------------------
-------MK------AAA--------------------------MLRDIIEYHGM---IM
R--F--MTKTSEAFGPTLCLYYVFHQVSGCILLL--ECS---------------S-----
---LDP----ESLGR-----YAGLT-VTLFQLLIQVSVIVELLGTQ---SE----TL---
----------------------KDAVYS---MP-W--ECMDT---------SNRRTVLFL
LYNV----QEPIRLKPMGIVSVGVQTMATI----IKT---SFSY------FM-L-LRTFT
---------------------------------
>HmelOR9/1-420
------------------------------------------------------------
-M-------DLQY-M-KRIKFYLNWLG----S---------W---P------FE------
-----------------------------DLY-----EVYKEEPKRLPLRNSKI---LII
YFICIL---LGGIMY---VKV---HK-NELNFFELGHN-YITLLMNV---VSLQ-RVTMA
-LLNSYRVMMAHFIL--NF-------------H----------LFHH-------------
---------------------KQRS---------KY-------------------AM---
KIYKQIDTL----CSW-----YTI--YLYSQMYVGC--ILFN-L-GPLINN---IMSGAF
ESN---------------AY--SA----EN--GTTPEFE-FSV----YLYLP--F-----
------TV-QNK---KQYGLISLLN-I-----L-LTSDG-ACIFCTFDVLMSIII-FHVW
GHLKILKYHL----ESFP------------------------------------------
----------------------------KPALAEREPGNRYTKVVMYTE---------DE
L-----------------------------------------------------------
-------PI------IFE--------------------------KLKENIEHHKL---II
E--F--MNLASNGFGVMICVYFIFHQVIGCILLL--EIS------AM-------------
---DME-----SFAS-----YGVLT-FVMFQQLIQISIIFELIGSK---SE----TI---
----------------------KHAVYD---MP-W--ECMDI---------KNKKIFLFF
LNNV----QKPIALKALGLVSIGVQTMASI----LKT---SFSY------FI-M-LRTLA
EN-------------------------------
>HmelOR10/1-420
-------------------------------------------------------KEISS
PM-------DLRY-M-KRIKFHLHFMG----G---------W---P------LN------
-----------------------------ELY-----DAYRENTKYIPLRHFKF---LLV
FWSTIF---INSLFY---LKF---NL-NKLDFFKLGQV-YIVIFMTA---VALQ-RVSMP
-FMESYRKTVADFVL--KI-------------H----------LFHH-------------
---------------------KQRS---------NY-------------------AM---
KVHKEVHKV----LEY-----LTT--WILIELYVGT--SSFH-L-IPLYNN---IRSGTF
TVN---------------DR--NV----NN--GTI--YE-YAM----YFYIP--Y-----
------E--QNN---IIFIFIFVIS-L-----I-LIFDI-GSAFCTYDLLMSTII-IHVW
GHLKILIHHL----ENFP------------------------------------------
----------------------------RPE-ADKYGNK--ENDFRYNK---------KE
S-----------------------------------------------------------
-------RV------IFD--------------------------MLKENIEHHKL---IM
G--F--MNSVSIAFGVMMFVYYIFHQITGCILLL--EIS------AL-------------
---NAE-----AFVT-----YGLLT-AFMYQQLIQTSFIFELIGSK---SE----VI---
----------------------KEAVYG---LP-W--ECMDV---------KNKKIVLFF
LYNV----QAPIRLNAMGLIAVGVQTATAI----IKT---SLSY------FI-M-LRTLA
DN-------------------------------
>HmelOR11/1-430
--------------------MFNSNSIIHFLFRN---------------------EEISS
PM-------DIKY-M-KIIKRHLHIMG----G---------W---P------FNE--L--
-------------------------YEEPKYI-------PLRNYKFL-----VV---FFT
AILLNC---LYYLKL---HIK---RL----DFFKLGQI-YIVLFMNV---VGLQ-RIAMP
-FMKSYRTTVADFVL--KI-------------H----------LFHH-------------
---------------------THRS---------NY-------------------AM---
KINNEVNKI----LKY-----FTT--WILLELFTGI--AAFH-V-IPLYNN---IQS---
------------------GV--FS--ASDH--SLENGTL---YEHAIYHYMP--F-----
------E--ENN---IIYAIIFILN-L-----M-LTFDG-ASSFCIYDLLMSIIL-IHVW
GHFKILKHHL----ENLP------------------------------------------
-------------------------------RPKAERSEGKANGIMYSK---------KE
S-----------------------------------------------------------
-------QK------IFN--------------------------MLKENIEHHKL---IM
E--F--MDSVLSAFGIMMCVYYLFHQVSGCILLLEMSAL------NT-------------
---EAF-------VS-----YSLMT-LVMFQQLIQTSVVFELIGSK---SE----VL---
----------------------KDAVYG---VP-W--ECMDE---------KNRKIVLFF
LYNV----QTPISLRAMGLVTVGITCMFQI----IKT---SLSY------FL-M-LRTLT
NN-------------------------------
>BmorOR5/1-417
-----------------------MLLYYPNTQVK---------------------EKVNN
VE-------EFTY-I-KFLKSFCKIMD----F---------W---P------ERE-----
-------E------------KNSKTRI--FRL-------RY---ILV-----LQ---FC-
FTLVAG---VLYLTN---SVG---KQ----TFYDLGHT-IITVLMNV---VSLS-RLILR
-CFKKYDVVGQQFIN--KI-------------H------------LY------------H
--------Y------------RNDS---------EY-------------------AM---
KIHTVVHKI----SHN-----MTY--IFSFCIIFGT--VTFN-L-TPIFNN---IGS-DA
YKN-PRP-----DNV---T----L-----Q----Q---C---V----YYALP--F---DY
-T---GN--FKW-----YLLVAIFN-V-----Q-KTFFC-TSLFILFELSLSLMI-ICLW
GHLRIFIHNL----NHIP----------------------------------------AP
------------------------------------------RNSFEYT---------KE
E------------R----------------------------------------------
-------QE------VDD--------------------------TLKKCIQHHTL---II
G--F--VRIMSETYGLAVLIYYAFQQVVGCLLLL--QCS------QM---E---L-----
---KTV-------TR-----FGFLT-LVLNQQLIQISVIFELLGYM---SD----KL---
----------------------QDAVYC---VP-W--EYMDT---------SHRKMVYMM
FRQS----QIPLQLKAMNMLSIGVKTMVSI----LKT---SVTY------YL-I-LKTVT
TD-------------------------------
>BmorOR7/1-419
-----------------------MLLYHPNTQVE---------------------EKVNN
VE-------EFTY-M-KFLKSFCKIMD----F---------W---P------ERE-----
-------E------------KNSKTRI--FRL-------RY---ILV-----LQ---FC-
FTLVAG---VLYLKN---NFG---KK----TFYDLGHT-IITVVMNV---VSVS-RLILR
-CFKKYDVVGQQFIN--KI-------------H------------LY------------H
--------F------------RNDS---------EY-------------------SM---
KTYKAVHKI----SNN-----MTY--IFSFSIFVCV--VTFN-L-NPVFNN---IGS-GA
YKN-PRP-----DNV---T----L-----Q----Q---C---V----YYALP--F---DY
-T---GD--FKW-----YMLVAIFN-V-----Q-KTFFC-TSLFILFDLLLSMMI-IHLW
GHIRIFIHNL----NHIP----------------------------------------AP
------------------------------------------RNSLEYT---------RE
E------------R----------------------------------------------
-------QE------VDN--------------------------TLKKCIQHHTL---II
G--F--VRIMSETYGLAVLIYYAFQQVVGCLLLL--QCS------RL---D---L-----
---KTI-------TR-----FGFLT-TMVNQQLIQISVIFELLGYM---ND----KL---
----------------------QEAVYC---VP-W--EYMDT---------SHRKMVYMM
FRQS----QIPLQLKAMNMLSIGVKTMASI----LKT---SVTY------YL-M-LKTIT
ANEA-----------------------------
>HmelOR3/1-415
--------------------------------------------------------GIEK
TQ-------DIKY-M-RILKRRLQILH----A---------W---P------SKA--I--
------GE------------EE-SKYC--LYG-------RI---YVF-----LV---FA-
LSLPPG---FLYLKN---NLF---VI----DFMELAHT-YVTVSMST---MATF-RVMLV
-FLKIYKNLIADFVN--CI-------------H------------LF------------N
--------H------------KDHS---------EY-------------------AM---
STHLLVHKI----SHF-----FTV--YIDILLVVGL--LLFN-F-TPLWKN---IYS-DA
FTN-YKT-----GNS---S----L-----E----L---S---I----YYQLP--F---DY
-K---HN--IYW-----YLVMFIFD-W-----Y-MSILC-SFCFCYIDLLISLMV-FHIW
GHMRIIINDM----VTFR----------------------------------------RP
---------------SNKVTID------------------ANIQDEFFS---------DE
E------------G----------------------------------------------
-------RL------VAR--------------------------DIGNIVQQHNK---IA
E--F--SARLISTFGPILLIYYLFHFVSGCVLLL--VCF------QK---N---A-----
---EAI-------ML-----YGPLT-FVVFQQIIQISIVFELLATV---SD----QY---
----------------------SNAVYS---LP-W--ECMKV---------GDRKKVFIM
LINS----QRPLPVKAMNIVNVGVQTMAAI----LKT---SVSY------FI-M-LNTFA
EK-------------------------------
>BmorOR4/1-424
-------------------MFKIIKNIIVENDAL---------------------KQVEK
PQ-------EFQY-M-KWVQYHLKYID----G---------W---P------NMD--M--
------NK------------KNVSKIR--FHK-------RH---LLV-----VE---QT-
ITFLSQ---MFYIVK---NYG---KL----SFFEIGHS-YITALMTI---VIFS-RSVVT
-ALGRYRKIARYFVS--SL-------------H------------LY------------H
--------Y------------KDIS---------EY-------------------AL---
QTHLLVHRL----SHY-----YTV--YLISLVVTGM--LLFN-I-TPLYNN---ISS-GV
FNS-PRP-----ENM---T----F-----Q----H---A---V----YLGLP--F---DY
-T---TD--IKG-----YFVVFILN-W-----H-LSHIA-ASYFCTFDLFLSLLI-LHLW
GHLRIILNNL----KTFP----------------------------------------KP
----------------------------------------YTNNSM-YT---------EE
E------------N----------------------------------------------
-------QV------VLL--------------------------KLQECIRYHNF---II
S--F--TVMMSNVYDVVIIVYYLFHQVTGCLLLL--QCS------TL---D---W-----
---ESL-------SR-----YGPLT-LIIFQQLIQVSMIFEILGFL---SD----KL---
----------------------PNAVYS---IP-W--EAMNV---------TNRKLVQVL
LQKS----QKPIQFKAMNMMSVGVQTMASI----IKT---SISY------FI-M-LRTIA
RD-------------------------------
>BmorOR9/1-418
----------------------MVARRPLQFHQG---------------------RNVDN
VE-------DFKY-V-KWLRNHLKTVD----A---------W---P------VHS--K--
------SK------------RKI-------QK-------RY---VLP-----IF---SA-
ACFISQ---TVYLKN---GIG---TL----SFVVLVHS-YICFLING---SCLC-RGILI
-ATERYKRLATCYLK--TV-------------H------------LF------------H
--------H------------KNRS---------EH-------------------AM---
KIHVIVHRL----SHY-----YTI--YLISLVFVGM--VLFN-F-MPIYNN---INS-GA
FKS-PRP-----ENV---T----F-----Q----H---A---M----YLALP--F---DY
-T---TN--IKG-----YFVVFILN-W-----Y-ISLVT-TSHFCTFDLFISLMI-IHLW
GHIKILMCSL----EDIE----------------------------------------GF
----------------------------------------VPGSSFKFT---------IE
Q------------N----------------------------------------------
-------RK------IYL--------------------------ILQECIRHHQF---TI
D--F--TNEMSSTFGLVILFYYFFYQVSGCLLLL--ACS------QM---D---I-----
---ESL-------SR-----FGPMT-FILFQQLIQLSIVFELISSL---SE----NL---
----------------------PNAVYN---VP-W--EFMDK---------NNRKMIQVL
LLQS----QKLIQFKATSMMNVGVQAMATI----LKT---SVSY------FI-M-LRTMY
QEH------------------------------
>BmorOR3/1-439
--------------------------MIFVDDAV---------------------IGIKD
PR-------EYRH-L-RVLRTSLRLLG----A---------W---PGHYLGEETG-----
-----------------------------SKY-------ECAPMFLL-----MF---IKI
ACLYLT---IVYLRN---NAD-------VLGFFELGHV-YLTIFMTF---VTLS-RGFSL
TWNPNYHKVVKKFIT--EM-------------H----------LLYF-------------
---------------------KDNS---------EY-------------------AM---
KTHRRVHKI----SHF-----YTV--FLKVQMIAGL--TLFN-V-IPMYNN---YRQ---
------------------GN--YA--S-DR--------P-ANITYDLSIYYE-TF---DI
------L--NTP---NGYIFICVFN-W-----F-ASYIC-CSFFCSFDLILSLMI-STVS
GHFRILIHNL----LTFP------------------------------------------
---------------LPEAITASKKFVDKHRCNGNRSEFVLEEAKLYSP---------AE
M-----------------------------------------------------------
-------WQ------VTD--------------------------RLRQCIDYHRK---LV
E--F--TGDISEAFGPMLFVYYLFHQVSGCLLLL--ECS---------------Q-----
---LNT----AALVR-----YGVLT-VVLYQQLIQLSVIVESVGTV---TG----RL---
----------------------KDAVYE---VP-W--EYMDT---------SNRKTVAIF
LMNV----QEPLHVNALGLAKVGVQSMAAI----LKT---SFSY------FT-F-LRTVS
E--------------------------------
>SlitOR11/1-435
----------------------MFNLDTYAGDAV---------------------VGISG
PM-------DYKY-M-KVLRFVLRIIS----G---------W---P------GKA-LGEK
-----------------------------TLK-----IEGMGHAYYN-----TI---LSL
IYLALG---IAYLKK---NAH-------RFGFLELGQL-YIVLLMNM---LSTS-RAFTL
CLSEKYRTVAKIFIQ--KV-------------H----------LFYF-------------
---------------------KDKS---------DY-------------------AM---
SIHVTVHRI----SYF-----AAI--YVSIMLSIAA--CLFN-L-IPMYNN---YAA---
------------------GN--FA--SFDN--LQNKTYE-QAI----SCLYPWNF-----
------E--TNF---KGYLVATLSG-W-----Y-GTVLC-GSSVSMFDLFLCLMI-FNLW
GHFKILIYNL----DHFP------------------------------------------
-----------------------RPATEVVDAEGEERSGRVIGSEMYSE---------SE
L-----------------------------------------------------------
-------EE------VAI--------------------------KLKDCIQYHML---IV
N--F--TNNMSDAFGMALFIYYSFHQITGCLLLL--ECS--QMTAAA-------------
---LSR--------------YLPLT-IIMFGELVLLSIIFETIGTM---SE----KL---
----------------------KDAVYK---MP-W--EYMDT---------KNRRTVLIF
LIKV----QEPIHVKAGGLVDVGVTTMASI----LKT---SFSY------FA-F-LRTF-
---------------------------------
>SlitOR16/1-429
-------------------------MSINFVFPF---------------------LSGIS
SP-------SQYI-YIKIVRFMLVIVG----S---------W---PRREIGEPEP-----
-----------------------------RYQ-------TIMLNSFF-----FC---VVN
AALYGS---ISYVYM---HTS-------ELSFLEIGHM-YIVILMSV---IDMS-RVFTL
TLSQKYRDLAKEFLT--KI-------------H----------LFYF-------------
---------------------KDHS---------PY-------------------AM---
VTHKKVHLI----CHL-----FSL--CLLSQMLTGL--SLFN-L-IPMYTN---YSS---
------------------GR--YA--SGGT--QNSTFEH--------SLYFPYPF---NT
------S--TDF---NGYVVACILH-W-----L-LSYLC-STWFCMFDLFLSIMV-FHLW
GHFKILINSL----NNFP------------------------------------------
--------------------------KPSAETHCELEGGININAEKYSK---------EE
L-----------------------------------------------------------
-------VK------VSQ--------------------------KLKECIDYHRE---IV
Q--F--TNAMSDVFGPMLFCYYVFHQTSGCLLLL--ECS---------------Q-----
---MTA----QALIR-----YVPLT-IILTQQLIQLSVIFELVGSE---SE----KL---
----------------------KDAVYG---VP-W--ECMDV---------SNRKVVAFF
LMNV----QEPVHIKALGVANVGVTSMAAI----LKT---SMSY------FT-F-LRSM-
---------------------------------
>SlitOR56/1-431
----------------------MGLRNFLFENES---------------------VHGIN
SP-------TDHL-YIKILRFNLRIIG----S---------W---PQKELGEKEP-----
-----------------------------VAL-------NTFLKYFY-----LL---ATI
GCQLGS---TVYLRA---YNS-------ELTFLEAGHT-YLMILMTF---IDIS-RIVML
TFSKEYRKVSKEFLT--KI-------------H----------LFYF-------------
---------------------KDRS---------EY-------------------AM---
KTYKRVHLM----SHL-----FTL--CLLSQMIFGL--SCFN-L-IPMYNN---YVA---
------------------GR--YK--SGGT--QNS---T---FEHSLYFKYP--F---DT
---------TDM---RGYVLSNIIN-W-----I-LSYLC-ATWFCMFDLFLSLMV-FNIW
GHFKMLIHTL----NNFP------------------------------------------
--------------------------KPRLDTSCLIEGGLTVTSAKYSE---------EE
C-----------------------------------------------------------
-------IE------VFK--------------------------KLKQCVDSHRM---IV
K--F--TNNVSNVFGPTLFCYYIYHQASGCLLLL--ECS----QMTA-------------
---PAL-------MR-----YLPLT-LISTQQLIQLSVIFELVGSE---SE----KL---
----------------------LSAVYS---IP-W--ECMDT---------SNRKFVSFF
LMNA----REPIHVKALGIANVGVMSMAAI----LRT---SLSY------FT-F-LRSI-
---------------------------------
>OfurOR7/1-423
------------------------MMFITDGSDL---------------------IGVTR
VL-------EIKY-M-VIIRSAFRVVG----A---------W---P------SKF--I--
------GD------------VQ-TTSD--VVV-------KY---IQL-----VL---NV-
VCQVAG---ILYLRE---NMD---KL----SFFELGHS-YITVLMSV---VSMS-RIITY
-CTEAYQEIFSLYVR--KI-------------H------------LF------------N
--------V------------RNDS---------EY-------------------AM---
EMHTKINKL----CYF-----LTF--FIHAFMTLGI--LMFN-L-IPMYSN---YIS-GK
FDR-ETGAFSGVSNA---T----M-----E----H---A---V----YFLWP--F---ND
-T---TD--PIG-----YAIIVVFN-W-----Y-ISLVC-SINYCTFDLFVYHLV-FHIW
GHLKILIHNL----ETFP----------------------------------------RP
-----I--------GAINEE------------------------QNDYT---------EE
E------------S----------------------------------------------
-------KQ------IYE--------------------------RLKKLVQHHNL---II
D--F--IARISDTFGLSLLVYLCYHQVCGCILLL--ECS------TL---E---L-----
---SAL-------IR-----YGPLT-AITFQLLIQVSLVFELLGSI---TE----SL---
----------------------MNAVYE---LP-W--EDMEV---------RHRRTVHIM
LRQS----QVSLNTRALNMVDIGSRTMIAI----IKT---SLSY------FV-M-LRT--
---------------------------------
>PxylOR59/1-404
--------------------------------------------------------EDIK
HI--------------KVVKWTLTSLS----S---------W----------PHPPHR--
-----------------------------RRR-------AYVEQFFL-----NL---QSF
LCIPFI---VIYLLR----------NTGKKDFFRMGHV-WITFFMNI---VAST-RLLLP
-LTKNYQTLTKSFIE--EL-------------H----------LFYH-------------
---------------------RHTS---------EY-------------------SM---
KIHLEIHKL----SHF-----FTM--YLTGMMVGGI--VLFN-A-TPLANN---IFSGAF
KKD---------------KP------------------PDLEFEHAVYYGLP--F-----
------DSETKY---SGYIPVFLYN-W-----F-ISYFC-SSCFCIYDLILSLLI-FHLW
GHLKILNYNM----RTFP------------------------------------------
------------------------------RPGCVAPHIKDTSRLRYDD---------EE
M-----------------------------------------------------------
-------VI------VGR--------------------------MLREQIDYHRF---IS
D--F--SDRMSATFGPMLAIYYSFHQVSGCLLLL--ECS------QL-------------
---DAD-----ALIR-----YGPLT-VILFQQLIQLSIVFELIGSS---SE----KL---
----------------------KDSVYS---MP-W--ECLDD---------KNRKILLLF
LKKV----QTPIHLKAMGIADIGVQTMAGI----IKT---SLSY------FA-F-LRSK-
---------------------------------
>BmorOR1/1-430
-----------------------MLLSFKDDSRS---------------------PDIQK
PQ-------NFQY-M-KILRFNLKIIC----A---------W---P------EKQ--L--
------NE------------IR-SLGH--SIH-------RV---ILP-----IQ---SV-
VCLACG---ILYIHF---HFN---EI----PFFILAST-FITVMMNL---VTCS-RTALV
MLFERYLVLTGRFIT--VM-------------H------------LF------------N
--------F------------QKNS---------DY-------------------AY---
KLCTFVNRM----SHF-----YTL--YVLFSMFMGL--GLFN-L-LPLYNN---YVS-GA
FSD-PYG-----PNV---T----F-----F----H---S---V----YFAFP--F---DY
-S---HN--FRG-----YIIMALFN-S-----Y-VSVTC-SIGLVMFDLLMCLMV-MHVW
GHLKILSHNL----INFP----------------------------------------RP
KASHVI--------TTPNGP---------------------TNVET-YT---------EE
E------------S----------------------------------------------
-------KE------VFA--------------------------RLRECIKHYGT---VD
D--F--ANDMSETFGVILLVYYGFHQVSLCMLLL--ECS------DL---S---T-----
---KAM-------LR-----YGPLT-LIMIQQLIQISIIFELLGSV---AD----RI---
----------------------PDAVYQ---LP-W--ECMDV---------KNRRVVYGF
LRRT----QNPVRFKAMGMLDVGVQTMASI----LKT---SISY------FV-M-LRTVA
T--------------------------------
>SlitOR13/1-434
-----------------MDIKLSSVKFFSDGSDL---------------------EGIEK
VE-------DILY-L-RILKKIMWVID----G---------W---P------KEA--H--
------KS---------------------QFF-------RY---YIC-----IL---DM-
VSLIPG---TLYLKI---NTG---KI----PSFELGHT-YITVFMNA---IAAL-RTVLV
-LTRNYNEIIFYFLK--EV-------------H------------LF------------N
--------F------------RRKS---------KY-------------------AY---
ETHILVHKI----SHF-----FTM--YVFMLMCCGI--LLFN-L-TPIYNS---YAA-GM
FRD-EPP-----PNA---T----F-----D----H---A---V----YFALP--F---DT
-S---TS--FKG-----YAIVSLYN-W-----Y-ICITC-STYFCIIDLTIFIMV-FHLW
GHMRVLSYNL----ENFP----------------------------------------KP
--ASVL--------AAANDTHA------------------YTACENKYN---------EE
E------------L----------------------------------------------
-------VE------VFI--------------------------RLRDCIQIHSL---VI
N--F--SSMMADSFGWTLLVYLFFHQVSGCLLLL--ECS------QL---D---T-----
---AAL-------AR-----YGPLT-IIIFQQLIQLSVIFELIGSS---ND----RL---
----------------------IDSVYS---VP-W--EYMDT---------ANRKNVFVM
LRQS----QRSMNLKACSMITVGVQTMIAI----LKT---SFSY------FV-M-LRTVA
DEEE-----------------------------
>EposOR6/1-435
------------------MSIARIFEYLKVKLDD---------------------GEKDS
AL-------KCSY-V-KKVELALSLIA----S---------W---P------HKE--F--
------GN---------PKLDASLAK-----Y-------NL---LLC-----FM---AT-
ILPISG---VTYMWY---YRD---II----TFFDMGHI-YLTILLNL---LYFQ-RIALS
-RTDRYRQTIKEFLE--KF-------------H------------LL------------Y
--------V------------KDKS---------KY-------------------AT---
ELYDQIDVL----SKI-----FTI--FVLSQMSCGI--FLFN-F-MPCFNN---YSK-GM
FGE-NRV-----PNS---T----F-----E----H---A---V----YYYSP--I---DD
-IYTTEK--GYW-----MLF--IFN-I-----Y-MSYNV-SCGLCAFDLLLSLIV-FQIW
GQLKLLKHNL----QIFP----------------------------------------LP
-----------------KMQDG------------------DNKQPLLYS---------NE
E------------N----------------------------------------------
-------EH------IRR--------------------------LLSENISHHKY---IL
D--F--TDKCSNAFSEYLFLFYAFHQVTGCVLLL--EVS------KL---S---P-----
---EAL-------AK-----YGPLT-IIMFQQLIQVSLVFEIVSAK---SE----QL---
----------------------VDAVYE---LP-W--EYMNT---------SNRRTVMIF
LHKV----QTTISLKACKVVPVGIQTMTGI----MKK---SFSY------FM-M-LTTFA
AGDRN----------------------------
>EposOR7/1-420
-------------------------------MDE---------------------GHLTN
VY-------DLTY-V-KMVRFTLNCIG----A---------W---P------NKD--L--
------GN---------SGRSAKILSI--YNY-------C-----LL-----IT---CS-
MAMVFE---FKYLKK---NTG---VQ----DFTVLGHT-YITLFMGL---LFVQ-RLTMP
-MQRGYCNVMKEFFT--KF-------------H------------LI------------H
--------S------------KTRS---------KY-------------------AD---
KMNTRVQKL----CFI-----FSI--MSHFQLYSGV--FFYN-L-IPVYKN---YSS-GM
FSE-IRP-----VNG---T----F-----E----Q---S---I----FYDLI--I---DQ
-Y---TD--TYW-----YLIVSIFN-V-----F-LSFTV-VCSYCCFDLLICLNV-FHIW
GHLNILKDNI----NNFR----------------------------------------KP
-----------------EKPAT------------------VES-PAWFT---------EE
E------------S----------------------------------------------
-------KL------VHQ--------------------------ELCAMIEYHKM---IT
E--F--MAQKSSAYSVFLYLYFIFHQVSGCVLLL--EVS------QM---D---A-----
---EAL-------GK-----YGLLT-FSQFEQLILMSIVFELISTK---GE----TI---
----------------------IDDVYA---LP-W--ECMDS---------KNRKTVAFF
LMNV----QKPMAIKAGDMVPVGVQTMFAI----IKA---SCSY------FV-M-LTAFA
QEED-----------------------------
>EposOR43/1-409
-------------------------------------------------------MDALE
LR------------YVQRIRITLGTVG----A---------W---PSHVFEDNPS-----
-----------------------------KKW---AVLRRYGYTSLL-----CI---LCS
LGMVGQ---AMYLKE-------------NKSTLQFIDLGQTCLTLLM---SCVFCQRTTL
PLLRTYRETMKDFFL--KF-------------H----------LSHH-------------
---------------------KYTS---------EF-------------------SL---
QTCNRVNRF----CEI-----ATI--IQHVQLYTSA--FLFN-IVHHYQNYKSGMFS---
------------------SD--KP--------------INGTYEHAVSYYLP--F---DQ
---------NTG---VWFTVICIYN-------F-FVSFN---LFCCHDLVICVIV-FHIW
GHMHIFEHNL----NFFR------------------------------------------
----------------------------------RPNAVNGVESLKYSC---------EE
N-----------------------------------------------------------
-------KQ------VEL--------------------------SLKEIVKQYIM---IK
E--F--LSNTSEAYSVTLCVYYGFHLVTDCVLLL--ECS------TL-------------
---DPS-----ALAT-----YGMTT-FVVYQQLIQLSVVFEIISSK---GD----AL---
----------------------IDAVYG---LP-W--ECMEN---------SSRRTVLIL
LQIV----QQPLSLKTCNMVPVGVQTMLAV----IKA---SFSY------FM-M-LRTFA
N--------------------------------
>EposOR41/1-413
----------------------------------------------------------MD
AM-------DLRY-M-KRLRFSLMSVG----A---------W---P------DHV--F-K
------D-----------STKLSVFKK--FGF-------SI---ILF-----II---CC-
VSIVAQ---LAYLII---NKK---VL----AFIDIGRS-LVPFLISF---VYAE-RTTLP
-MRSSYRSVIEEFVL--KF-------------H------------LI------------H
--------H------------KNKS---------EY-------------------TM---
KMSNKVNRI----CEI-----VTI--VQHLQLYVAG--FLFW-V-VPLCQN---YST-GM
LSS-DRP-----ANV---T----F-----R----H---S---V----HYALP--F---DQ
-----NS--AIT-----ITMVCIFN-W-----V-ASYNV-GCLLCCHDLQVCVFV-FHIW
GHLNIIKHNL----NNFP----------------------------------------RP
-----------------RVPVN------------------AKSVPLRYS---------NE
E------------S----------------------------------------------
-------KD------VAV--------------------------GLKEIIQHYIM---TK
D--F--VSKISNAYSISLCVYYTLHLVCDCVLLL--ECS------TL---E---P-----
---EAL-------AT-----YAFMT-LVMFQQLIQVSVVFELISTK---GD----SL---
----------------------ADAVYG---LP-W--ECMDN---------SSRRTVLIL
LQIV----QQSLAVKACGMVPVGVQTMLAV----LKA---SLSY------FL-M-LRTFA
NS-------------------------------
>EposOR45/1-421
----------------------------------------------------------MD
AM-------DLRY-M-KRVRFTLRSVG----A---------W---P------DHV--F-S
------GC---------PTTKLSVVKR--FGY-------TT---FLL-----VT---CC-
LSIVSQ---FAYLMK---NMA---VF----SFVDLGQS-VVPFMLSL---VYAE-RTTLP
-MRRTYRSVIEEFVL--KF-------------H------------LI------------H
--------H------------KNKS---------EF-------------------SF---
KMYNRVNKI----CEI-----ATL--IQHIQLFTAS--FMYN-I-VPFYQN---YSS-DM
LSF-ERP-----ENV---T----F-----K----H---S---V----NYLLP--F---EQ
-----NN--GFV-----YTLVCMFN-Y-----F-VSYNL-GVLLCCHDLQICLIV-FHIW
GHLKIIEHNL----NHFQ----------------------------------------RP
-----------------SIAVN------------------AKTVPLRYS---------NE
E------------S----------------------------------------------
-------KD------VAL--------------------------CLKNIIQHYIM---TK
D--F--VSKTSRAYSISMCVYHGLHLITDCVLLL--ECS------TM---D---P-----
---NTL-------AT-----YVLLT-LVMFQQLIQLSVVFELISSK---GD----SL---
----------------------ADAVYG---LP-W--ECMDN---------SSRRTVLIL
LQIV----QQPLSLKACGMVPVGVQTMLAV----LKA---SFSY------FL-M-LKTFS
NKNEHRTM-------------------------
>HmelOR6/1-397
-----------------------------FKILF---------------------IFRQP
PF-------NQKF-Y-RFIANMMSITT----V--------------------GNR-----
-----------------------------TNW-----GYKTYPKIYV-----FINIVAII
FAPAVMVSEIAYLCV---NFT-------KLDFEILIIA-FSIFPCIV---LGNV-NIFSS
-KTETYIRLSRSLLS--KI-------------H------------IY-------------
---------------------NIYK---------YN-------------------KN---
EFMKKKLIF----VEK-----SIRISSYYLICFYTSNWVSWI-L-MPIYNN---YKN---
------------------KE--AV--LNHT--VQLETCV--------YLWLP--Y---DY
------R--YDF---NVWIFVHTIN-T-----Y-IIFAG-AYAIMIYQIIFYILT-YNLI
GHIEIFKNKL----KTEF------------------------------------------
--------------------------------------------NEDLT---------DE
Q-----------------------------------------------------------
---------------VHF--------------------------RLVEIIKYHNF---TW
Q--V--FEDLQTTFGLNVAANYLENLVGNGLLLF--QLK---------------------
---YGG---KDKLLQ-----YIAMG-MTYTGGPIIMSIVIEDLRRR---TL----NL---
----------------------SELLYA---IP-W--ENMSI---------PNQKIVLLV
LQKM----QIVMDFKAFGGISAGVAPMISV----------SIST------IKHF------
---------------------------------
>HmelOR5/1-400
-------------------------------MLL---------------------IFRQP
PL-------NQMF-Y-RIIANMMSISTVGNRT---------N---W------GYK--T--
------Y-------------PKM---Y--VIM-------NI---VAI-----IF---AP-
TVIVSQ---VAYLCV---NFT---KL----DFEILIIA-FSILPSTV---LANV-DIFSS
-KTKTNISLSRNLLS--KI-------------H------------LY------------N
-----IYKN------------DTND---------EF------------------------
-KLIFVEKS----IRI-----SSY--YLICFCGTNW--LSWV-T-MPVYNN---YHD-K-
----EAV-----LNH---TV--QL-----Q----T---C---I----FLWLP--Y---DY
-R---YD--FNN-----WIIVHTIN-S-----Y-IIFAG-ASAIMTYQVIFYTLT-YNLI
GHIEILRNKI----KTEF----------------------------------------KE
----------------------------------------------------------DL
T------------D----------------------------------------------
-------DQ------AHS--------------------------KLVEIIKYHDF---IC
Q--V--FEDLQTAFGVNVAANYLENLVSNSILLF--QIM------YG---G---K-----
---EKI-------FQ-----YLAMG-MAYTGGPIIISIVIDELRRR---TY----NL---
----------------------SELLYS---IP-W--EDMSV---------PNQKIVLLV
LQKM----QIVMDFKAFGGISAGVAPMISVSISTIRK---YNES------LC-L-F----
---------------------------------
>HmelOR7/1-405
------------------------------MDLF---------------------FLRQP
PL-------NQMF-Y-RVIANMMSISTVGNRT---------N---W------GYK--T--
------Y-------------PKI---Y--VLI-------NI---VAI-----IF---AP-
TVIVSQ---VAYITI---NFT---KL----DFEILIIA-FSVLPSTI---VANV-DIFCS
-KTKTYLNLSRDLLS--KI-------------H------------LY------------N
-----IYKY------------NKND---------EF-------------------IK---
KKLIFTEKS----TRI-----SSY--YFIGFCLTNW--LSWI-T-MPIFNN---YRN-K-
----EAI-----LNH---TV--QL-----Q----T---C---V----YLWLP--C---DY
-R---YD--FNN-----WIIVHTMN-S-----Y-VIFAG-ASAIMIYQAIFYTFT-YNLI
AHIEILKEKI----NTEF----------------------------------------KE
----------------------------------------------------------DL
T------------D----------------------------------------------
-------HQ------VHA--------------------------KLVEIIKYHNF---IW
Q--V--FEDLQTAFGINVAANYLQSLVSNSILLF--QVM------YG---G---K-----
---ENL-------VQ-----YITMV-MAYAGGPIILSIVIEELRRR---TY----DL---
----------------------SDLLYA---IP-W--QNMSV---------PNQKIVLLV
LQKM----QIVMDFKAFGGISAGVAPMISVSISRIKK---YYES------LC-F-SG---
---------------------------------
>EposOR22/1-385
------------------------------------------------------------
------------------MGVAMTLFRLGNSV---------W---W------GLP--P--
------T-------------PKI---I--RLH-------GD---TFV-----IV---AL-
ICLVLQ---IVYLYT---YYS---EL----SFMTLGTM-FAMIPATI---VCNA-KLIVS
-MKPAYKRIMQNMMD--KI-------------H------------VH------------N
-----FL--------------DEND---------EF-------------------IK---
KKLVKVERN----IRW-----ITS--FLVGFIFMDW--LLWI-I-VPLRNN---IIN-K-
----ERI-----ANG---TV--RL-----E----T---C---L----YMWMP--F---EY
-G---YD--FKT-----WLIIHSMN-V-----Y-LVFTG-GLVLPFCDSINFIFI-FHFL
SHIDILRHKI----QTCF----------------------------------------DG
----------------------------------------------------------EL
D------------D----------------------------------------------
-------KE------TKE--------------------------KIVGIIKYHSF---IL
R--T--FDDMKAGFGANVTLNYLHNLINDSLLLY--QIM------VG---D---K-----
---ANR-------LT-----YLFMI-QFHMGGLIVVSFALEQIRIK---TD----DL---
----------------------ALVLYH---VP-W--EKMST---------TNQKLLIPI
LLRM----QKPLVFVGALGLETGVRPLANI----IKS---TFSY------YV-M-LKSSI
E--------------------------------
>PxylOR6/1-387
------------------------------------------------------------
---------MH-----ATSTIDQRLWG--------------Y---Q------APH--K--
-----------------------------MIF-------LISYVFQY----------FGP
VAMVSQ---IAYAYI---NFD---HM-ASSQIEAMLIM-IGLNILVV---VSIT-KVFSS
-KLEAYTTVMKNFMN--EI-------------H------------LF-------------
--------H------------HQTD---------EY-------------------SK---
QKLISREKY----TRW-----TAG--TLAVCISADI--ILYC-A-VPIYHN---IRNKEF
IAN---------------KT--AI----LQ---TS---I--------YLVMP--F---DY
------G--FNY---KNWLIMHCIN-T-----Y-STTVA-GYLLIVFDVVNYAIV-FHVI
GHIEILKHKM----AVFS------------------------------------------
------------------------------------------DAVKSLN---------ER
E-----------------------------------------------------------
---------------VRN--------------------------KLIEMIQYHAF---VM
K--S--FKEVQEAYGINVSVNYGFNLVMDSFFLF--EIM------SK-------------
---DKV-----TAVI-----YTLMF-SVFMGGLVLMSFILEEIRKK---TD----GL---
----------------------SDMVYS---LP-W--ETMSL---------SNQKMMILI
LARV----QPQVSFVGAGGMRTGVQPMIGVNLFIMKS---TFSY------YV-M-LKKKV
---------------------------------
>PxylOR86/1-370
-------------------------------------------------------MHATS
TL-------DQRL-W-GYRAPHKMIFL---------------------------------
-----------------------------ISY-------VF-----------QY---FGP
VAMVSQ---IAYAYI---NFD---HM-ASSQIEAMLIM-IGLNILVV---VSIT-KVFSS
-KLEAYTTVMKNFMN--EI-------------H------------LF-------------
--------H------------HQTD---------EY-------------------SK---
RKLISREKY----TRW-----TAG--TLAVCISADI--ILYC-A-VPIYHN---IRN-KE
FIA---------------NK--TA----IL---QT---S---I----YLVMP--F---DY
------G--YNY---KNWLIMHCIN-T-----Y-STTVA-GYLLIVFDVVNYAIV-FHVI
GHIEILKHKM----VVFS------------------------------------------
--------------------------------------------DAVKT---------LN
E-----------------------------------------------------------
-------RE------VRN--------------------------KLIEMIQYHAF---VM
K--S--FKEVQEAYGINVSVNYGFNLVMDSFFLF--EIM------SK-------D-----
---KVT-----A-VI-----YTLMF-SVFMGGLVLMSFILEEIRKK---TD----GL---
----------------------SDMVYS---LP-W--ETMSL---------SNQKMMILI
LARV----QPQVSFVGAGGMRTGVQPMIGV------N----------------L------
---------------------------------
>BmorOR6/1-407
------------------------------MKEE---------------------YYLQH
PR-------TQLF-Y-KVLAHVSTIESTIDLT---------W---W------GYT--F--
------P-------------KYVGWFY--HLQ-------CN---VVR-----LF---GK-
CVVVSQ---ILFIIL---NYQ---TI----DKSVFIIA-ITITPLGA---LVGI-KAESA
-KAECYVNLMKNFMD--KV-------------H------------IH------------S
-----IYRK------------NENN---------EF-------------------VK---
KKVIQIERV----SRF-----TAY--FLVILIAINC--LSWM-L-KPTLHN---IKH-F-
----EEI-----MNK---SM--EF-----Q----Y---Y---I----YFWTP--L---DY
-K---YN--LRD-----YIIIHTLC-I-----Y-LGATA-VTVIVTFDIFNFIAV-FHVV
AHIQILKNNV----KSNW----------------------------------------SD
----------------------------------------------------------DF
N------------E----------------------------------------------
-------SE------KKG--------------------------YLVSILEYHAY---II
R--I--FGEVQSAFGLNVASNYLQNLIEDGLFLY--QIM------NG---E---K-----
---ENV-------LM-----YGLMI-ILYLGGLIFLSIVLEEIRRQ---NY----DL---
----------------------CEYVYA---LP-W--EGMSL---------ENQKIFVVF
LQRT----QPDLEFETVCGMKAGVKPAFSI----VKS---MFSY------YV-M-INSRF
---------------------------------
>EgriOR25/1-408
-----------------------------MAKKL---------------------YLTAH
PS-------SQSF-Y-RVLALVMGVLGLNSER---------W---P------WFA--A--
------P-------------RAVA--Y--RVH-------RA---AMP-----AV---VP-
FCVGTQ---VLYLVV---YYD---EL----PFETLCMI-ITICPIAL---IILS-KYYIA
-QTESFKIIMEDFMT--KL-------------H------------IY------------Y
-----TY-E------------TERE---------DY-------------------IQ---
KALIAAEQF----SRW-----SCF--YYMFFCYVCY--ASFE-T-VPIIHN---LQK-I-
----ESY-----SNI---TF--RL-----D----I---I---V----HMWLP--F---DY
-E---FN--FVN-----WAIVQSIM-F-----Y-IGFIA-ITYIVLFDTVNMAII-YHLI
GQINIFKHRI----TLKF----------------------------------------NS
-----------------------------------------------KN---------NN
T------------Q----------------------------------------------
-------ET------IKK--------------------------YLIETSQDYLY---IT
K--T--VKKIEAAFGVNVATIYIHNLFSGGVFLY--QIM------TS-S-D---T-----
---ETF-------LT-----YGMLI-PIYSGILIAISIALENIRIS---AE----DI---
----------------------PDLIYA---IN-W--QNWSI---------SNQKMLLML
LVQV----QPTLEFEAAFKIKTGVQPALSI----IKT---TFSL------YV-M-IKQTV
---------------------------------
>EgriOR28/1-429
------------------MLSSIREGEKISLKDE---------------------YYIQH
PA-------KQTF-Y-KVIAYIMGIYGLNSEY---------W---S------WFS--R--
------PS---------DPMHHKA--Y--MLQ-------RY---IVI-----IF---VP-
ITSASQ---TLYLIL---NYK---EF----EFSELSVM-LAIMPVGY---VVTV-KSASA
-QTETYRQVMKSFME--KI-------------H------------LH------------N
YLDVEIF-N------------EQKR---------DF-------------------VA---
RELVRAEKR----TRQ-----TLI--FVMTLVLVCL--FSWN-T-VPILHN---VKH-N-
----DDI-----HNI---TK--RL-----E----V---C---V----HFWMP--F---DY
-E---YN--FKG-----YLFVLIIG-F-----Y-CGFVA-CIIMNLFDTINFAFI-FHLV
GHIGIIKYDL----THGF----------------------------------------TE
-----------------------------------------------K----------GL
T------------E----------------------------------------------
-------EQ------LKT--------------------------RLVKINRYYCF---IT
E--T--FHAVTAAYGLNVASIYAQNLVQGGLLLY--QFM------SA-GKD---L-----
---DTL-------LT-----FGLMI-PIFMGLLVLVSLTLENVRIQ---AD----DI---
----------------------PALVYD---LP-W--ESMSV---------SNQKMVLLI
LNQV----QPTLEFLAAFNIKTGVQPAINI----FKT---TFSY------YV-M-IKSKD
E--------------------------------
>EsemOR12/1-465
-----------------------------METKK---------------------ACVNS
VK-------TSDY-F-SFMILPLQLSC----F---------W---E------WFP--N-T
------NNP----------------IH--KII-------NI---GYY-----IF---SLS
IIIQIN---ISLYCQ---LFF---HW---TTIFGSADI-IFNILAYS---VCAY-FIL--
-YFRIFQQDFYDLIN--HL-------------E-----------MNF------------R
--------F------------HSAR---------GF-------------------SN---
ITMMPTCRS----AKI-----FCT--AYFINCVCGC--VF-----VPVAAI---FSE---
-----------------------------E----L---P---L----KMWYP--F---DE
-S----Q--YGF-----HQIAYALQ-T-----F-GQFTL-GFVYGSICPLLTFNC-ILIC
GQIDLLSCSI----RNTR------------------------------------------
FTSALRSGMPY-SMLKSDTTLA------------------EDELCNYSS---------AQ
P------------EFIESHYHYDIYDRGVPAGKNDAQSDNSEEAADASTLHARRCITPND
VYSPMYDDG------AVK--------------------------ALKECIIFHTM---IL
D--Y--IGKFKNFVAHIFFWRIFNIVGVMCFIMY--SLS------VK---I---E-----
-------------PT-----MVSYL-VICLFDTFMYCYFGNDVTVQ---AD----KV---
----------------------TLALNQ---SL-W--QFSGL---------RYRKMVTLM
LLAN----TKPVIITAGFFFDLTIETFLMV----VKT---SFSY------YT-M-LQNVR
EN-------------------------------
>OfurOR18/1-457
------------------MKFPWRRGGMRPKEPL---------------------STLDS
LP-------INNY-T-HFLEIPLKIVG----C---------W---D------WYD--H-P
------KSE----------------KE--III-------NN---VYF-----CM---VLF
VLINVP---ATLYIH---LHT---EW---VDVMTSLDK-LADCLPFV---VSII-IVV--
-YFGLYRKELYELTK--FM-------------Q-----------RKF------------H
--------Y------------RSAN---------GL-------------------TN---
MTMLNSYKT----ARN-----FGY--FYTACTMFSV--SMY--M-IPEIVN---RLK---
-----------------------------R----Q---P---L----QSYMY--M---DV
-T----R--TPF-----FEFTLLRQ-C-----V-AQAFV-GLAMGQFGVFFASNA-ILLC
GQLDLLCCSL----RNAR------------------------------------------
YTALLRCGVSHRSVAAAHSDIQ------------------GDELYNYIY---------NI
A------------EMRQSIYHYD----------------------QRMSYEIMNKRSSFD
IYSSEFDAA------TCE--------------------------ALRDCARACDV---IN
T--F--KAKFESFVSPLLALRVVQVTMYLCMLLY--AAT------LK---L---D-----
-------------MV-----TVEYL-VAVALDIFVYCFYGNQIIIQ---AD----RV---
----------------------STAAYQ---SA-W--PTMGV---------RPRRLLLNI
LLAN----KRPVVVRAGNFLSMDLHTFVVI----IKT---SFSY------YT-L-LVNVN
EK-------------------------------
>EgriOR16/1-443
------------------------------MKQK---------------------GRPNT
EK-------IPKY-M-DYIELPLKLVA----C---------W---D------WFP--K-P
------AKE----------------IH--VLI-------NN---VYL-----CL---VLF
VISKIA---LGLTVH---LYT---EW---QDIMSSLDK-LADSLPLV---VSLA-IVS--
-YCAIYRKDLYDLMN--YM-------------N-----------ENF------------K
--------Y------------HSAR---------GL-------------------TN---
MTMQESYDT----AKK-----FAR--IYTACTMFSV--TMYA-V-LPFVLH---------
-----------------------------Q----D---P---L----QNWMY--M---DI
-T----R--SPF-----IELTFLCT-L-----I-SQWFV-GLAMGQFGVFFAANA-ILIC
GQLGVLCCSL----RNVR------------------------------------------
FTAQLRAGARHAALAAQHPEIL------------------LDERHSYIY---------TT
S------------RMAESEYHYD----------------------TRDVNNFRDTATKLD
MYASELDAG------TED--------------------------ALRDCARLCQV---LD
T--Y--KRSFEKFVSPLLALRVVQVTLYLCTLLY--AAT------LK---F---D-----
-------------MV-----TVEYL-AAVALDIFVYCYYGNQIILQ---AG----RV---
----------------------SLAAYQ---SW-W--HTSGG---------RPRRAVLTL
LLAS----LRPVVVRAGGFLPMDLRTFLVI----IKT---SFSY------YT-L-LVNVN
EK-------------------------------
>PxylOR88/1-419
--------------------------MFKAKEKT---------------------STINN
DR-------ILNY-T-HYSELPLKLVG----C---------W---D------WFP--D-A
------VDM----------------KK--IIA-------NY---VYL-----CL---VIF
VLINVT---AMLMVS---LYS---EW---VDIMSSLDM-LADSLPYV---ASVL-VVA--
-YFAVYRAELYELND--FM-------------N-----------KNF------------K
--------F------------HSAR---------GL-------------------TN---
MTMLKSYKM----AKS-----FAY--TYTVCSLCSS--TMYA-V-VPMIIH---WWT---
-----------------------------R----T---P---V----QGWFF--M---DV
-S----R--SPF-----LEISFLRQ-I-----L-SQIFL-GLALGQLGVFFASNS-ILLC
GQLDLICCSA----RNAR------------------------------------------
FTALLQNGVKHASLVSQYHDIL------------------KDEEHNYIY---------NT
S------------EMVDSIYHYD----------------------EKV------------
----------------------------------------------------GQV---AA
A--Y--KRRFERFASPLLVLRVVQVTLYLCTLLY--AAS------RK---L---D-----
-------------TM-----TVEYL-LAVSLDIFIYCYYGNQIIIQ---AD----RV---
----------------------STAAYQ---SS-W--HTMGL---------KPRRLLLNI
LLAN----KRQMIVRAGGVLPMDLRTYVNI----IKT---SFSY------YT-L-LVNVN
EHK------------------------------
>HmelOR52/1-439
----------------------------LSKKKE---------------------STINN
EK-------ISNY-L-HFMEMTLRCVG----C---------W---D------WYR--E-P
------KNE----------------YQ--IFF-------NN---IYL-----GF---VLF
ILLNLP---ISLIVH---LYT---VW---TDMMSHLEN-MADGLPLF---ASVF-IVA--
-YLSAHKNDLYNLVK--YM-------------N-----------ENF------------R
--------W------------HSAR---------GL-------------------TN---
MTMLKSYQT----AKS-----FAY--WYTGCTLFSV--TMYV-A-MPIFAH---LWT---
-----------------------------K----N---P---L----QPWIY--K---DL
-T----S--SPA-----IVLVFMRQ-C-----L-AQAFV-GLAVGQLGVFFACNS-ILLC
GQLDLLCCSL----RNAR------------------------------------------
HAALLQRGVAHAAIAKLYSDVV------------------LDERHSYLY---------NI
S------------EMRDSSYHYD----------------------DKVV----------N
IYSLHYDEA------TSE--------------------------ALRECGRVCQI---IN
E--F--KVKFEEFVSPLLVLRVVQVTLYLCTLLY--AAT------LK---F---D-----
-------------MI-----TVEYL-AAVALDIFVYCYFGNQIILQ---AD----RV---
----------------------TTAAYQ---SS-W--PSMGV---------RPRRLLLNL
LLAN----LRPTVVRAGRFLPMNLHTFVLI----IKT---SFSY------YT-L-LVNVN
EEK------------------------------
>EposOR52/1-372
------------------------------------------------------------
------------------------------------------------------------
------------------------------------------------------------
--------------------------------MSSLEK-LADGLPLL---VSVA-VVI--
-YFALYKKELYELVE--FM-------------N-----------GNF------------K
--------F------------HSAR---------GL-------------------TN---
MTMDRSYKS----AKN-----FAF--VYTACTLFSV--TMYV-A-LPMIIH---LWT---
-----------------------------K----Q---P---L----QNWIY--A---DV
-D----A--TPY-----VLMAFLNQ-C-----L-AQAFV-GLAVGQLGVFFAANA-ILLC
GQLDLLCCSV----RNAR------------------------------------------
YTGLLQTGVQHKALLQEHAGIV------------------DDERHNYIY---------SE
S------------EARDSEYHYD----------------------TKVTSYFVDRRSQFD
IYSAEFDAA------TAD--------------------------ALRECARVCQV---VA
A--Y--KDKFEDFVSPLLVLRVVQVTLYLCTLLY--AAS------VK---F---D-----
-------------MI-----TVEYL-AAVALDIFVYCYFGNQIILQ---AS----RV---
----------------------STAAYQ---SV-W--PAMGV---------RPRRLLLNI
LLAN----KRPVAVRAGRFLPMDLHTFVII----IKT---SFSY------YT-L-LDKIN
H--------------------------------
>DpunOR31/1-449
---------------------------MEHKVRE---------------------EKIQK
------------Y-L-NYMELPLKIAG----C---------W---D------WFP--K-P
------KNE----------------TQ--ILV-------NH---VYF-----GM---VLF
VLTNIT---VALAIN---LYT---EW---QDIMSSLDK-IADSLPLL---VSLA-IVT--
-YHSVYRKEFYELIR--FL-------------D-----------ENF------------K
--------Y------------RSAN---------GL-------------------TN---
MTMLNSYKA----AKS-----FWK--VYTACTMFSV--TMYA-V-SPVVFH---LWT---
-----------------------------K----E---P---I----QSWIY--M---DV
-T----K--SPF-----IEFVFLRS-C-----L-AQLFV-GLAMGQFGVFFAANA-ILIC
GQLDLLCCSL----RNVR------------------------------------------
YTAMLRCGVRHAALLNKHADIL------------------NDEMHSYMY---------NS
S------------EMTQSVYHYD----------------------QKMITNFATRINRFD
IYERCFDDA------TST--------------------------ALRDCARLCQV---VM
E--Y--KDKFESFVSPLLALRVVQVTLYLCTLLY--AAT------LK---F---D-----
-------------MI-----TVEYL-AAVALDTFIYCYFGNQIILQ---AS----RV---
----------------------STAAYQ---ST-W--HAMDI---------SSRRMLLNI
LLAN----RRPVVVRAGRFLPMDLHTFVVI----IKT---SFSY------YT-L-LVNVN
ETRRNAI--------------------------
>BmorOR52/1-444
------------------------------------------------------MRVHAT
PK-------QDVRSYMPYIILPLKIAA----C---------WEWFP------NTK-----
-----------------------------ENY------QMFINNIYL-----GM---VLF
VLTHVAAGLVVHLYT------------EWQDVMSSLDN-IADSLPIL---VSIA-IVA--
-YCAFNRQELYGLVS--FM-------------D-----------GNF-------------
---------------------KYYS---------AW-----------------GLTN---
MTMENSFQS----ARR-----FGR--IYTACTMFSV--TMYA-V-LPVIVH---IWT---
------------------KQ--PI-----------------------KNWLYMDV---NR
---------SPF-----FEFVFLRS-C-----L-TQLFV-GLAMGQFGVFFASNS-ILIC
GQLDLLCCGL----RNAR------------------------------------------
-----YTALLRHGVERNSLASYVWELKSNERHNHIYNVAEMKSSDDHYDERVVHVFPKKT
Q---------------------------------------------------------FD
IYSKTYDEA------TSK--------------------------ALRDCAALCQV---IN
E--Y--KYRFERFVSPLLVIRVVQVTLYLCTLLY--AAT---------------------
---LRF------DMI-----TVEYL-VAVALDIFVYCYYGNQIILQ---AD----RV---
----------------------STAAYQ---SS-W--HTMGA---------VPRRLLLNL
LLAN----RRPVVVRAGRFLPMDLHTFVVI----IKT---SFSY------YT-L-LVNVN
EK-------------------------------
>SlitOR1/1-448
---------------------------MDSNVDK---------------------TTLNS
EK-------PEHY-I-HYIEMPLKLVA----C---------W---D------FFP--N-S
------ATE----------------KR--KIF-------ND---IYL-----GI---VLF
VLTHIP---MVLTVH---LYT---EW---QDIMSSLGT-IADALPLL---VSLV-IVA--
-YYAIYRRNLYELLN--YL-------------D-----------KNF------------K
--------Y------------RSAR---------GL-------------------TN---
MTMEQSCMT----ARR-----FGR--IYTACTMFSV--TMYA-T-LPVIVH---LWT---
-----------------------------K----E---P---I----QSWIY--M---DV
-T----Q--PPF-----FEFVFMLS-C-----L-AQMYV-GLAMGQFGVFFASNS-ILIC
GQLDLLCCSL----RNAR------------------------------------------
YTALLQRGVKHAALVALHSDIQ------------------RDEDHNYIY---------NF
S------------EIKDSMYHYD----------------------ERVTHNYVDAKTNFD
IYSPEYDDA------TME--------------------------ALRDCASLCQV---VN
K--Y--KEMFESFVSPLLALRVVQVTLYLCTLLY--AAT------LQ---F---D-----
-------------MI-----TVEYL-AAVALDIFVYCYYGNQIILQ---AD----RV---
----------------------STAAYQ---SM-W---TMGI---------RPRKVLLNI
LLAN----RRPVVVRAGKFLPMDLHTFVVI----IKT---SFSY------YT-L-LVNVN
EK-------------------------------
>EsemOR23/1-440
------------------MVLASIISKINFDVRF---------------------KK---
DY-------ETFF-F-KYSKVVLMLLG----L---------S---P------FET--K-L
-------------------------WI--HVY-------SS----FT-----KV---VMF
LVWMGE---VWEFYE----------V-L-GDLDNMIDN-IVVTGMHI---VHAY-RIY--
-CLYADAEEYQELMV--AM-------------E-----------AET-------------
--------F------------QPTT---------DK-------------------DK---
NLLVDAMRR----NLT-----VWS--TLVCLASGTL--SCWY-I-YPIFD----------
------------------EL--DY-----N----M---P---M----KVELP--W---EY
-R----N--NAR-----YPLSYLFC-T-----V-SFHYL-SVMVVVNDLYIVNLL-IHMK
TQFSMLVSNL----EDLL------------------------------LDSKTEALEQWK
INLDPQKINKCADKSSLTSVEM------------------ILDNDPLED---------NP
E------------FMIIWR-----------------------------------------
-------KI------YET--------------------------HLSLLIKQHIF---LT
K--N--VMLLKKLLNSPMLGQFIGSSIIICLAGY--QVT------CN---C---Q--GN-
---PVK-----L-IT-----MSQYL-SYALMELFVICNCCQDINDE---SE----AV---
----------------------REAAYF---SS-W--YHPIV------THTS-RDSLRMM
MLRT----YLPTQLTCGGVYDLSLESYMKL----IKT---SYTA------FT-M-LLRND
E--------------------------------
>HmelOR50/1-406
-----------------MEYLRRAWRRTTQCKAL---------------------ELSSG
DY-------ETLF-F-ESIYRVTYIAG----F---------A---I------LDD--STP
---------------------------------------YLIYSSFI-----KT---MIS
LLLICE---TWHLLS---DTT---------NLDVLIDN-ITVTMINF---TTLF-RYI--
-NMRQNTFIYKKLVS--AM-------------E-----------SPY-------------
--------F------------DIST---------ES-------------------RK---
KIFNFWVQR----NER-----FLK--LLLALAGSTL--AIWC-V-YPLVDD---IEY---
------------------NL--MV-----------------------SARFP--F---EY
------Q--TPV---R-YPMVYSSV-Y-----V-AFCYS-STFVLLNDLIMQAHL-MHLL
CQYNILCNCF----ETII------------------------------------------
------------------------------TDFMSSFSESEHSGTILTE---------RF
R-----------------------------------------------------------
-------EK------YLK--------------------------KLNNLVKQHKF---IL
D--N--SMEFKKSLSKPMLAQLTASGFLICFLGY--QAS------VF-------------
-------------FM-----TLLYI-LYALFQLFIFCKWCDEIKIQ---SE----NI---
----------------------ANSVYC---SG-W--EKGIT------AIPGVRACLLLV
AIRA----RRPVIFTAGSLFELSLASYTTI----VKT---SYSA------VT-V-LRRFQ
---------------------------------
>SlitOR24/1-416
-----------------MRVLSHMWRRISQSKAL---------------------ELA-G
PL-------ETAF-F-ASVYRLSFVVG----L---------S---T------SDD--Y-L
-------------------------LY--TMY-------SS----FI-----RI---ISA
LVVWFE---IWSVLG----------N-TDVSLDQIISS-VNVIFIHL---VTFW-KLV--
-TVVKNKRIFKKLAK--AL-------------E-----------SSN-------------
--------F------------DMST---------ER-------------------RK---
GIVNDWILI----NNK-----YLK--VVLTLGCLTL--IVWE-S-YPMID----------
------------------EL--KF-----N----L---M---V----DVKLP--F---EY
-Q----S--LLT-----YMVTYTAV-A-----I-MFAYA-SLMVIISELMMQAHL-IRLI
CQFDVLADCF----ENIF------------------------------EE----------
----------CAEEFP----DL--------------------KKHELVK---------DK
T------------F----V-----------------------------------------
-------DK------YVK--------------------------RLGDLVAQYRE---IL
D--Q--TNDLRTILSAPLLGQLACSGLLICFVGY--QAT------AT---I---A--EN-
---LGK-----F-VM-----SLLYL-GYNMFTWYLMCRWCEEITIK---SQ----RI---
----------------------GQSAYF---SG-W--ESGIS------LAPGARATIVLV
IARA----NKPLVFVAGGMYTLSLSSYTTL----VKA---SYSA------LN-I-LLTMS
HE-------------------------------
>HmelOR51/1-412
-----------------MQLLNAVWRTLTNSDAL---------------------RLASG
KF-------EIYF-F-EFLYRVVYLCGLS--I---------W----------ESS--M--
-----------------------------LYF-------IYSTTVKT----------LLV
LFACGE---VWQFFS-----I---TW----TIDAVTDG-LNLLLIQF---GALC-KYK--
-ITITNKSVFKKLSS--SM-------------E----------SENF-------------
---------------------DIST---------SQ-------------------RK---
NIFATWRKT----NKA-----SLK--LLLGIGTCSV--IFWY-I-YPLVDD---LEY---
------------------NL--IA----FV---RL---P---F----KFQTP-SL-----
-----------------YPPTYLGM-M-----V-VFSYM-CYFVMANDLIMQAHL-MHLL
CQFAVLNDCF----ENIL------------------------------------------
-----------------------------TDCLSKFQGLRSNNNLHQNE---------AF
T-----------------------------------------------------------
-------KE------YKT--------------------------RLGNLVKQQNF---IL
C--N--TLKLRDLLSTPMLVQLAVSTSLICSIGF--QSV------SV-------------
---NMT-----KCLA-----SLLYL-AYNMFVLYIICRWCEEIKIQ---NE----NT---
----------------------GEAVYA---SG-W--ESGIV------NVPGVRTTISLI
IARA----NKPAALTAGGMYDLSLEAYAMM----VKT---SYSA------LT-V-LLGLR
---------------------------------
>HmelOR65/1-412
-----------------MQLLNAVWRTLTNSEAL---------------------RLASG
KF-------EIYF-F-EFLYRVVYLCGLS--I---------W-----------ES-----
-----------------------------SMF-------YFIYSMTV-----KT---LLV
LFACGE---VWQFFS------------ITWTIDAVTDG-LNLLLIQF---GALC-KYK--
-ITITNKSVFKRLSS--SM-------------E----------SENF-------------
---------------------DIST---------SQ-------------------RK---
NILATWRKT----NKA-----SLK--LLLGIGTCTV--IFWH-I-YPLVDD---LEY---
------------------NL--MA-----------------------FVRLPFKF-----
---------QTP---SLYPPTYLGM-M-----V-VFSYM-CYFVMANDLIMQAHL-MHLL
CQFAVLNDCF----ENIL------------------------------------------
-----------------------------TDCLSKFQGLRLNNNLHQNE---------AF
T-----------------------------------------------------------
-------KE------YKT--------------------------RLGNLVKQHNF---IL
C--N--TLKLRDLLSTPMLVQLAVSTSLICSIGF--QSV---------------------
---SVN---MTKWLT-----SLLYL-AYNMFVLYIICRWCEEIKIQ---NE----NT---
----------------------GEAVYA---SG-W--ESGIV------NVPGVRTTISLI
IARA----NKPAALTAGGMYDLSLKAYAMV----------CFTN------CLTCSANESR
H--------------------------------
>EposOR62/1-416
-----------------MALLASLWRRLTPTKAL---------------------EDSSG
KL-------ETAF-F-ESVYRVIYITG----L---------S---H------LEL--G-I
-------------------------GY--RLY-------SS----WV-----KL---MMS
LFAAGE---TWYLVS----------S--YQLVDIFIEQ-LNVMVIQL---TALI-RFK--
-SKRDHERLYKKLAT--SM-------------E-----------LSN-------------
--------Y------------DTST---------PA-------------------RS---
ALVELWRLR----SEK-----YLK--LIYALGTCTL--IMWF-V-YPLID----------
------------------DV--EC-----N----L---M---V----AVRLP--L---DY
------C--TPV---R-YPIAFLTS-M-----V-AFCFV-AYFVMTNDVIMQAHL-MHLL
CQYAVLIDCF----ENIL------------------------------------------
------------------VDCERDFQGV------------SRNELIHNN---------DF
R-----------------------------------------------------------
-------TK------YLE--------------------------RLGGLVDQHKQ---LL
N--H--TMELRKILSAPMLAQVMASGMQICFAGY--QVT------MT-ISE---S-----
---ASK-----F-LM-----SFLYL-GYNMFQLFVVCRWCDEIKTQ---SV----KI---
----------------------GDALYC---SS-W--ERGLT------TIPGVRTRLMLV
AMRA----HKPVVLTAGGLYDLSLSSFADL----VKS---SYTA------LT-V-LLRLR
DD-------------------------------
>EposOR63/1-419
-----------------MTLLASLWRRLTPTNAL---------------------GDSSG
KL-------ETAF-F-ESAYRVIYATG--------------W------------------
-----------------------------SCY-----DDRIGYSLYS-----NTVKLMIA
LFAVGE---AWYLAS---NYQ---------SLDIFVEQ-LNVMVIQI---TALF-RFK--
-SMREHQHIYKKLAA--TM-------------E----------SSTF-------------
---------------------DTST---------PA-------------------RQ---
ALVEYWRLR----SER-----YLK--LILGLGICTL--AAWF-V-YPLIDD---VEC---
------------------NL--PV-----------------------SVRLPLDY-----
------C--SPI---L-YPVAYLTT-F-----T-AFNYA-AYFVMTNDVIMQAHL-IHLL
CQYEVLVDCF----ENIL------------------------------------------
------------------------------VDCEEHFKGVSRNSLIQNK---------NF
R-----------------------------------------------------------
-------LK------YLE--------------------------RLGQLVDQHKL---LL
N--H--TMELRKILSLPMLAQVAASGMQICFAGYQVAMT------IT-------------
---DSI----TKFLM-----SFLFL-GYNLFQLFIFCRWCDEIKTQ---SE----KI---
----------------------GDALYC---SG-W--ERGLT------TIPGVRRRLLLV
GMRA----NKPLVLTAGGLYDLSLSSFANR----TTRYGDCYSK------TNVL-VLVLL
D--------------------------------
>OfurOR14/1-417
-----------------MTILNSIWRKLTNTKAL---------------------EKSSG
CL-------ETQF-F-ETVYRVSYLTG----I---------S---M------ADE--D-I
-------------------------PY--LIY-------SS----VV-----KL---LIF
LLIVGE---FWHLAT----------E--VTSFDEMADM-VNITVIQY---IAIF-RYR--
-SMLYHKDVYKKLAI--SM-------------E-----------SQY-------------
--------F------------DIST---------KE-------------------RR---
DVVDYWVKR----NAN-----NVK--LLLVLGNCTL--IAWF-L-YPLVD----------
------------------DL--EY-----N----V---F---I----GIRLP--F---PY
------Y--SPV---C-YAFVYLLL-L-----I-VFSYI-SHFVMANDLIMQAHL-LHMV
CQFDVLCNCF----ENLM------------------------------------------
------------------EDCAKGFKGI------------DRESLLANA---------NY
R-----------------------------------------------------------
-------EV------FKA--------------------------RLGDMITQHRY---IL
D--H--AMELRHTLSGPMLGQLAASGTLICFIGY--QAT------TS-GAY---N-----
---ITK-----C-LM-----SLFYL-CYNLLVFYIICRWCEEISVQ---SQ----RV---
----------------------GEAVYC---SN-W--ECGAS------NIPGVKVSLLMV
ITRA----NKPLTLTAGGVYDLSLMTFSSI----LKT---SYSA------LT-L-LLRLK
STE------------------------------
>EgriOR40/1-413
-----------------MSILKYWWKKMSYTKAL---------------------ENSTG
KL-------ETLF-F-ETVYRVVYITG----H---------S---T------CEK--H-L
-------------------------VY--ILY-------SW----FV-----KL---MIL
LLLCGE---IYF-FS----------Q--PHSMDEIVAA-INASLIQL---LTVY-RYK--
-NMMVNKDMYKKLAI--SM-------------E-----------SPH-------------
--------F------------DVSS---------ST-------------------RQ---
QLVDKFSKA----NEK-----YLK--LLLAIGNAAL--AAWI-I-YPLVD----------
------------------EV--DY-----N----L---V---V----GVRVP--F---EY
------K--TSI---L-YPVVYFLV-M-----L-AFVQI-AHFVMITDVIMQAHL-IHLL
CQFAVLADCF----ENIL------------------------------------------
------------------IDCQEGLEGI------------HTNQLVYNR---------NF
A-----------------------------------------------------------
-------EK------YKT--------------------------RLGNLVEQHKL---IL
S--H--TMNLRNTLSGPMLGQLASSSTLICFIGY--QII------TM-ITD---N-----
---YAQ-----G-IM-----SLFYL-GYNTFELYIICRWCEEITIK---SH----KI---
----------------------GESIYS---SG-W--ET-MS------TLPGVGSTVKLV
IARA----LKPLVFTAGGMYQLSLSSFATL----VKT---SYSA------LT-V-LLRFR
H--------------------------------
>SlitOR25/1-416
-----------------MGLIKNLCLKLSYTKAI---------------------DRSSG
RL-------ETIF-F-ENYYRIAYMAG----M---------S---T------ADD--N-I
-------------------------GY--LVY-------SN----TV-----KL---MIV
LLVFGV---VWYGFM----------E--TTSFDEFAGN-LNVSLLQF---ITFY-RYR--
-NMLAHEKFYKELAS--SM-------------E-----------SPY-------------
--------F------------DIST---------EQ-------------------RK---
KLVEFWSRT----NVK-----YLK--LLMGLGNCTL--VAWF-I-FPLLD----------
------------------DI--EY-----N----L---I---V----GLYLP--F---FY
------K--SPS---I-YPLAYMLS-V-----I-FFFYI-SHFVMVTDLKMQTHL-IHLL
CQFSVLADCF----ENMI------------------------------------------
------------------PDCVTGFEGV------------PRNHLMYNN---------HF
A-----------------------------------------------------------
-------AK------YTE--------------------------RLGNLVKQHKA---LL
G--H--AMNLRDTLSGPLLGQLAASGVLICFIGY--QAT------AT-IGQ---S-----
---VVA-----C-MT-----SFLFL-AYNLFDFYMICRWCQEITNQ---SA----NV---
----------------------GEAIYC---SG-W--ECGVS------KLPGVRSTIMFV
IARA----NKPLVLTAGGMYDLSLTSYTSL----VKT---SYSA------LT-V-LLRFR
HD-------------------------------
>BmorOR78/1-416
-----------------MELLKCAWRKVSHTKAL---------------------EQSSG
RL-------ESLF-F-ESVYRVTYITG----L---------S---S------SDR--T-I
-------------------------IY--LVY-------SI----SV-----KL---MIL
LLVCGE---VWYSIS----------E--TSSLDEIAAG-INATLIQF---IAIY-RYK--
-NMIDHKDMYKRFAT--SM-------------E-----------SPH-------------
--------F------------DTST---------DK-------------------RK---
KLVVFWAER----NEK-----YLK--LLLALGNCTL--AAWF-L-YPLVD----------
------------------EL--DY-----N----L---I---V----GVHLP--F---EY
------K--TPS---R-YPLAYITV-V-----I-AFIYV-SYFVMVTDLIMQAHL-LHLL
CQFNVLADCF----ENML------------------------------------------
------------------NDCVKGFEGI------------PLLRLLKNK---------QF
T-----------------------------------------------------------
-------TK------YTK--------------------------RLGNLVEQHNR---IL
N--N--TISLRDTLSYPMLGQLAASGTLICFIGY--QAT------TT-VTV---S-----
---LVK-----C-LM-----SLLFL-CYNVFELYIICLWSEEITIQ---GC----SI---
----------------------GEAIYC---SG-W--ECGLA------TLPGVRSTILLV
IARA----NKPLVLTAGGMYKLSLIAYTTL----VKT---SYSA------LT-V-LLRFR
HD-------------------------------
>DpunOR24/1-397
-------------------------------------------------------MLNCL
QM-------ARSF-CLHLFFLTSRLSS-------------------------HDH-----
-----------------------------DVP-------YLLYSNMV-----KL---MIV
LLVCGE---LWYSFS------------DASGLDEIAAS-INATVIQF---ITIY-RYK--
-NMLYHKNIYNKLAT--AM-------------K----------SPYF-------------
---------------------DVST---------KK-------------------RE---
DLVNYWARQ----NKK-----YLK--LLLALGNCTL--IAWY-I-YPLVDE---LDY---
------------------NL--II-----------------------GIRLPFKY-----
------N--TPH----RYPLAYILV-V-----V-AFAYI-SHFVMVTDLIMQAHL-MHLL
CQFTVLADCF----ENIL------------------------------------------
------------------------------IDCQNGLENIHKDELIYNK---------KF
C-----------------------------------------------------------
-------AK------YMR--------------------------RLGNLVEQHKL---IL
R--N--TMNLRDTLSGPMLGQLAASATLICFVGF--QAV------TA-------------
---ITE-SIAKCLMS------FLFL-GYNAFELYMLCRWSEEITIQ---SK----NV---
----------------------AEAIYC---SG-W--ERGVS------VLPGVRSTIIFV
MARA----SKPLVLTAGGMYNLSLTSYTTL----VKT---SYSA------LTVL-LRFRH
D--------------------------------
>DpunOR23/1-415
-----------------MNFLGNIWRKLTPTKAL---------------------VLSSG
DL-------ETMF-F-EPVYRTAYFSG----L---------S---S------CDR--D-L
-------------------------PY--LLY-------SS----TI-----KL---MSI
LFVSGE---VWFACS----------E--NLSLDEIAAS-INVIVIHF---LTML-RLK--
-NMMDHKDIYKKLAT--SM-------------E-----------STK-------------
--------M------------DTST---------PK-------------------RK---
QLVEFWARR----HKI-----YLK--LLLALGHCAL--AAWH-I-YPLID----------
------------------EL--DY-----N----L---M---V----GVRIP--Y---KY
------D--TPL---K-YTITYIVV-A-----I-AFVFT-SLFVMVTDLIMQAHL-LSLI
CQFTILADCF----ENIL------------------------------------------
------------------VDCRNEINGD-----------SRVLPTATNN---------CF
V-----------------------------------------------------------
-------KV------YLR--------------------------RLNYLVHQHKF---VL
D--H--SMELRSILSTPMLWQLAASGILICFVGY--QLA------TT-LAE---N-----
---LAK-----C-LM-----SLFYL-SYNMFALYIICRWCEEITIQ---SQ----NI---
----------------------GSAIYR---SG-W--EAGMA------VIPGLRSTILFV
ILRA----NKPIIFSAGGMYNLSLTSYTSL----VKA---SYSA------LT-F-LLRFR
---------------------------------
>EgriOR21/1-415
-----------------MKVIKKIWKKITHTNAL---------------------DQASG
EL-------EIAF-F-EDVYRVAYAAG----L---------S---R------SDR--S-V
-------------------------MY--LIY-------ST----VV-----KV---MIG
LLICGE---VWYVST----------A--TLSLDEFAAS-VNVIVIQT---ITLY-KVK--
-NMINYRDFYQKLAK--SM-------------E-----------NSN-------------
--------F------------DITT---------TK-------------------RR---
QLMNFWAKS----HEK-----YVK--LLLGIGNCTL--AAWH-L-YPLVD----------
------------------DL--DY-----N----L---M---L----GVRLP--Y---CF
------E--TPI---R-YFFTYLIV-G-----I-AFNCV-SHFVMVTDLVMQAHL-VPLI
CELSVLADCF----ENIV------------------------------------------
------------------CDCCRVTGAH-------------REDLTSNN---------DF
I-----------------------------------------------------------
-------RE------YLR--------------------------RLGALVEQHKL---IL
N--Y--SMNFKLILSGPMLGQLAASGTLICFVGY--QAI------TN-ILD---N-----
---ITK-----C-LM-----SLFYL-GYNMFGLYIICRWCEEITIQ---SQ----NI---
----------------------GEAVYC---SG-W--ESGLT------LLPGVRSTILLV
IARA----NKPLVFTAGGMYNLSLQSFTTL----VKT---SYSA------LT-V-LLRFR
HE-------------------------------
>BmorOR64/1-418
-----------------MGLLTRAWKKLSDTDAL---------------------RLSSG
YY-------ETAF-Y-EPVYRVAYLVG----L---------S---S------LDR--S-V
-------------------------SY--LVY-------SA----VV-----KM---MIG
MFIGGE---LWFVCT----------E--SLSLDEIASS-INVIVIQM---TMML-KLK--
-NLVQHKDIYRRLAT--SM-------------E-----------SPY-------------
--------F------------DIRT---------EK-------------------RR---
QIFEHWVKT----HER-----TLK--FLLFLGNGSL--AAWY-I-HPLID----------
------------------EF--EY-----N----L---M---V----GLRLP--F---SF
------D--TPL---R-YLFTYVIV-L-----I-AFNYT-AHYVMVTDLIMQSYL-IPLI
CQYAVLADCF----ENIL------------------------------------------
------------------IDCSNDYGDH----------GTMKFLLIINL---------SF
I-----------------------------------------------------------
-------RI------YMK--------------------------RLSNLVEQHSF---LL
D--R--SMELRAILSRPMLGQLASSGLLICFVGY--QAT------TS-ISV---N-----
---IVK-----C-LM-----SLFYL-GYNMFTLFVVCRWCEEITNK---SL----NI---
----------------------GNAVYC---SG-W--ESGMT------VVPTVRSTILLV
ILRA----NKPIVFTAGGMYNLSLTSYTSL----VKG---SYSA------LT-F-LLRIQ
HE-------------------------------
>PxylOR24/1-398
------------------------------------------------------------
--------------MALMAEKQMRKAG----L---------W----------QGAARN--
-----------------------------RTH-------LIAHGLLF----------ILL
TLSGLQ---VIKLFI------------SFDDLGTLIDC-ISVLSFVS---MGLL-KVV--
-SLRLNVAKWHTLFS--KI-------------TEMEENSITDLEYEM-------------
---------------------PQQT---------GE------------------------
KQSRDYTNT----IRR-----ILR--YLPRIYWCAG--GVFI-L-SPFAELGLKYFR---
------------------HLPLEW--------------P-HIL----TIWVP--Y-----
------E--DNA-----YVNVFLILIE-----LLAAVYV-IIVHIAFDVSSLAVM-IFMS
GQFAKLRWNT----EMIG------------------------------------------
---------------------------------------GELSESSVSR---------DG
R-----------------------------------------------------------
---------------AHA--------------------------LIITCHQHYLD---LT
R--L--NRHLDSVLNFIMGVYMNVATLNLCATAV--QLT---------------------
---NNL--SKIEFLK-----LVQYM-FANLTELFLFCLFGHYVLHE---VR----CIFSY
IFEQVNYLSMLMLKYLQSDIRPGQGPFG---AP-W--WALTP---------RTRQELLIL
ATGS----SWPLELNAGPFNKLNLVSLLSV-----------------------S------
---------------------------------
>OfurOR29/1-425
------------------MKWKKNKYGSRIVSTK---------------------KDNEF
LQ-------KNNL-V-TMITHRIKNIG----L---------T---F------CVS--D-G
------IK-----------------IH--WLA-------IF-----A-----II---SFV
LTQGLQ---IIGLFN----------A--KDDIDKVFEY-FSVMSFCG---MGIL-KLL--
-SLCRNHKQWKILLD--NI-------------K------------QL------------E
--------KTQCQNETSNVEYESDG---------EN---DTFT------------FP---
SYIESYTKK----FKI-----VST--VLSRMYGFTA--IVYI-L-SPFAEF---TLL-IM
TGN-E-------------DY--EK-----P----H---V---L----PGWAP--F---DS
-R----S--FVG-----YLTNVAVE-I-----I-SVTYC-VLVHITFDLTSIGVM-IFIC
GQFSLIRDYS----SNIG------------------------------G-----------
-----------------------------------------SGASCTLS---------KR
R------------E----------------------------------------------
-------DR------AHH--------------------------RIITCHKIHCL---LM
N--T--CDELGKQLQNILGVYFSVATLTLCSVAV--RLN------SE-------L--SR-
---MEL-------AS-----LLQFM-CATLTQLYLFCHFGHNVLHQ--SSI----GM---
----------------------GDGPFG---AA-Y--WCLSP---------RIRQELVIL
GMGM----MMPRYFKAGPFISVDLPSFVQV----LRT---AYSY------YA-V-IRK--
---------------------------------
>EgriOR41/1-411
------------------------------------------------------------
-P-------KETT-LVSTIFFVVKCTG----L---------W----------RVE-----
-----------------------------KQY-----TKHPIAIFAI-----FC---YFG
TYVFQT---VALFLS-------------KDHIEQLFEV-FSVISFCG---MGIL-KLY--
-SLSCRSKLWLSLLE--KM-------------K---------DLEQP-------------
---------------------NDRK---------EIKECHIATEYESDNEANSFEVD---
NLTKIYNKK----FKK-----AAT--ILSRIYCFTG--IVFI-L-SPFIEFTFGWIR---
------------------GV--ES--NGYP--HIL------------PSWNP--F---DS
---------VHF---LCYILVIICE-T-----V-AATYC-VCIHIAFDLTVIGVM-IFVC
GQFSSLVYQS----ERVG------------------------------------------
---------------------------------------GAGKVCYLSK---------KR
D-----------------------------------------------------------
-------VR------AHS--------------------------RIIHCHQVHVL---LI
K--I--VGELDMLLKNILGFYFFLATLTLCTVAV--RLK------TE-------------
---EMS---AMQLAS-----LLQYM-CATLTQLYIYCSYGDAVYNE---SSI---SA---
----------------------GQGPFG---AAVW---CLSP---------RIRREVALL
GFGM----MKHRRLHAGPFNTVDLPSFIQI----VRT---AYSY------YA-V-LGSKS
K--------------------------------
>EposOR32/1-419
---------------------------------------------------MKNIIGMQL
RRYLPVFKSEHPK-LVNTIQRLIWNTG----V---------W----------SNE-----
---------------------------------------SMGLHWMA-----KL---VIV
CFFSTN---FTQLAA---------MIIERDDSERVFEC-FSVLSFCG---MGAL-KLL--
-NLYLNRERWLFIFTQITL-----------LENKQLNNAIDKQCDDY-------------
---------------------DTDD---------EE-----------------ECLS---
PHIQRYTRK----HTY-----TAS--LLLTLYSTTA--VIFI-L-APFVEY---ALQHE-
------------------TK--GY--------------P-HIL----PGWAP--L---DA
---------VGF---AGYFVSALFE-V-----I-GSIYC-VFVHVAFDCTSVGVM-IFIC
GQFAMLREST----ENIG------------------------------------------
-------------------------------------GRGRGHTISRNR---------DA
R-----------------------------------------------------------
---------------ARL--------------------------RIAKTHSTHII---LC
N--V--INELGSTLRTILGVYFLVATLTVCSVAV--RLN------TQ-------------
---TLS---FMQLVS-----LLQYM-CGTLTQLFLFCRYGDAVFHE---SFF---SM---
----------------------GEGPFG---AA-W--WGLQP---------RVRRELAML
GAAM----AKPRPLRAGPFNTLDLPSFVQI----VRA---AYSY------YA-V-LGQTS
K--------------------------------
>HmelOR32/1-400
------------------------------------------------------------
---------NFK----AIILYRIQNAG----I---------C----------YGA-----
-----------------------------NTF-------HIQNVAKL----------CIL
CFVVTNVTQIIELFM------------AKEDPKKLFAC-FSVLSFCL---MGLL-KLR--
-SLLGNQERWRALIVQASS-------------LEHNQLIYNHKLTDY-------------
---------------------ESDN---------ED-----------------DHFS---
EHIKTYTKK----FVT-----IST--YLNRIYSFTA--VVFI-A-SPFFEY---AIYMGQ
GKE---------------DI--GL--------------P-HIL----PGWAP--L-----
------D--TNA---FGYIVTVLAE-G-----L-AAVYC-VRVHVAFDLTAVGLM-IFIH
GQFTLLHEYS----QRIG------------------------------------------
---------------------------------------GRGNKYNFTK---------KR
D-----------------------------------------------------------
-------DR------AHF--------------------------RIKQCHQIHVL---LL
N--S--VKELGKLIENILGIYFFVATLTLCSVAV--QLK------WQ-------------
---QLS---ATQLIS-----LLQYM-CATLTQLFLFCHYGDAIFNE---SSV---TL---
----------------------GGGPFG---AACW---CVSP---------KIRRELAFL
CVGM----SKPCKMRAGPFNSLDLPSFIQI----VRA---AYSY------YA-V-LRQTS
E--------------------------------
>BmorOR32/1-421
--------------------------------------------------MDSFRKSLRG
SQEEPRANGKSEN-VRFLINSHILHCG----L---------R----------FNE-----
-----------------------------TNC-----HTHYIAKVAI-----FC---FIV
TYMLQV---MELYWS-------------KGDQEKLFEC-FSILSFCG---MGVM-KLV--
-ILRVYHQRWRFLLN--QV-------------SILENRHLDPGPLSY-------------
---------------------DSDN---------DN------------------DDN---
EIVTFITKY----TDK-----FKRTSSILIKMYAST--LVIYVL-SPFVEY---IFRQFR
GDL---------------NI--AY--------------P-HIL----PAWTP--L---DE
---------FSV---TGYLIMVSFE-T-----V-ACIYC-VFVHVAFDLTCVGLM-IFAC
GQFYLLRYRS----ERIG------------------------------------------
---------------------------------------GKGRICRLLK---------ST
E-----------------------------------------------------------
-------VR------AHY--------------------------RIVFCHGIHVL---LV
Q--L--IEELDRLIKHILGVYFFLATLTLCSVAV--RLK------TE-------------
---DMS---ITQLVN-----LLQYM-CGTLTQLFLYCKYGDSVYNE---SSV---NM---
----------------------GEGPFA---AAIW---VLSP---------KIRRELVIL
GAGM----MRPHRLHAGPFNSLDLPSFIQI----VRA---AYSV------YA-V-FGQK-
---------------------------------
>DpunOR11/1-404
------------------------------------------------------------
-M-------EIKL-L-DIITRSIRNTG----L---------N---L-------YE--V-P
------CS-----------------LH--WLA-------KI-----S-----IA---CFL
GTYILQ---LIALVM----------A--KDDSERLFEC-FSVISFCG---MGIL-KLV--
-SFRYSNKHWNFLLN--QV-------------S------------KL------------E
--------NEQINDDEDSIGIEYES---------DE---EEENT---------VIFK---
RHIKEYTAK----FNK-----TSS--ILSKIYWFTA--FVFV-V-SPFVEY---SLK-RL
RGF-K-------------DI--DL-----P----H---V---L----PGWSP--L---D-
-L----N--FVG-----YLLTVVCE-I-----V-AAIYC-VFVHVAFDLTAVGIM-TFSC
GQYSLLRNYS----ELIG------------------------------G-----------
-----------------------------------------RSMKLNIC---------KK
R------------D----------------------------------------------
-------IR------AHF--------------------------RIKKCHRIHIL---LN
R--S--ISTLDSLLKTMLGVYFFVATLTLCSVAL--RLK------TE---T---M--SV-
---TEL-------VT-----LLQYM-CATLTQLFLYCSYGNYVLYE--SSV----GV---
----------------------GQGPFC---AA-Y--WCLSP---------RLRRELLLL
GICM----MQTRRLHAGPFNSLDLPSFVQI----VRA---AYSY------YA-V-LI---
---------------------------------
>PxylOR22/1-385
-----------------------------MFSNT---------------------LSSWS
RA-------EHPS-L-GYILTYFTRLS----L---------W---I-------PT--R-S
------RP-----------------HS--LLH-------KA-----L-----FA---FVI
AMFLNQ---VLYVAL-------------KQDMKAVLVF-LQLLVYN----IGVV-KML--
-SYIVFYRQWNTVVT--SV-------------S------------EM------------E
--------L------------TFCL---------DS---N-------------CR-----
AAVRKYSAH----NRR-----LVA--FVLLLTVLIC--VYTA-P-NRVYNQ---VKH-LI
RGE-EL------------SL--ER-----R----F---F---Y----FCWP---E---PV
-A----G---LS-----GFLYILVE-E-----M-VCFSN-VMYSVAWDILTTSCM-ATVA
GLLAVVAVEF----RQTL------------------------------D-----------
----------------------------------------------------------VG
T------------D----------------------------------------------
-------EE------KIK--------------------------RLIKCYQLYQR---II
E--T--YKVSHRVVDPVLFMYLLMTSVNISITII--SIK------NT---T------SR-
---LEL-------LE-----YCGLM-FGIVVQLFIYYWHGQMVITN---SE----AV---
----------------------SYSVFC---SA-W---SSCA---------AARRPVHAV
GHAA----ARRLVYHAGPFNEVSLITFISI----LKF---AYSF------YT-L-ITH--
---------------------------------
>PxylOR20/1-394
-----------------------------MIKWI---------------------LNYLH
DP-------RYPS-L-CIILNYFKFFI----I---------W---E-------PS--H-T
------PR-----------------QR--IVY-------RT-----I-----LT---CYM
ITHIGH---FIYLPI----------S--GQPFYYFMIL-LKQGVFQ----MAVF-KLF--
-NIMRHIADWRRLMD--RM-------------S------------QL------------E
--------N------------EQLR---------DP---H-------------LQ-----
PIVTRYIKH----GQK-----CIM--AYWAMSIAIT--NWIY-G-RNVYST---VKR-ME
TYG-EL------------DP--DD-----V----G---Y---F----WLWPT--G---LY
-S----G--RWK-----VYSYVVWQ-L-----F-YGICS-NIYVNGWDGLCVAMM-ILLA
GQVEVLCEMF----KRAL------------------------------D-----------
----------------------------------------------------------TD
D------------E----------------------------------------------
-------EE------QEK--------------------------NLVNCYKRYVE---LL
K--A--HNLCNSMMSPVLFVYLLFASINLALILY--SVD------SV---SYLFL--ET-
---SGV-------FL-----AATLF-GGLMVQLFFYYWHGHQIIYQ---SS----VV---
----------------------SASVYA---SA-W--VAASA---------RVRRRVFLM
SATT----DRRLVFHAGPFNEDRPETRSPI----VKT---SYSF------YK-L-MSST-
---------------------------------
>PxylOR21/1-389
------------------------------MQKV---------------------FNYLH
DP-------RYPS-L-CIVLNYFKFFI----I---------W---E-------PS--H-T
------HR-----------------QR--VIY-------RT-----I-----LT---FYM
ITYIGQ---LIYLPI----------S--GQPFYYFMIL-LKQGVFQ----MAVF-KLF--
-NIMRHIADWRRLMD--RM-------------S------------QL------------E
--------N------------EQLR---------DP---H-------------LQPI---
PIVTRYIKH----GQK-----CIM--AYWVMSVGIT--VWTY-A-KNTVFA---VIH-LE
TRG-EL------------DP--DD-----V----G---Y---F----WLWPT--G---LY
-S----G--RWK-----VYSYVAWQ-V-----L-YGMCS-NIYVNGWDALCVAMM-IVLA
GQLEVLSAMF----ARSL------------------------------D-----------
----------------------------------------------------------TD
D------------E----------------------------------------------
-------LE------QEK--------------------------NLVNCYKRYIE---LL
E--T--HKLCNAMVSPVLFVYLLVASINLALILY--SLK------SV---S--FI--KR-
---SGV-------LL-----ACSMF-GGLMVQLFFYYWHGH----Q---SS----VV---
----------------------SASVYA---SG-W--VAASA---------RVRRRVFLM
SATT----DRRLVFHAGPFNEVSLTTFVAI----VKT---SYSF------YK-L-MTST-
---------------------------------
>PxylOR90/1-387
------------------------------MQKV---------------------FNYLH
DP-------RYPS-L-CIVLNYFKFFI----I---------W---E-------PS--H-T
------PR-----------------QR--VIY-------RT-----I-----LT---FYM
ITYIGQ---LIYLPI----------S--GQPFYYFMIL-LKQGVFQ----MAVF-KLF--
-NIMRHIADWRRLMD--RM-------------S------------QL------------E
--------T------------EQLR---------DP---H-------------LQ-----
PIVTRYIKH----GQK-----CIM--AYWVMSVGIT--VWTY-A-KNTVFA---VIH-LE
TRG-EL------------DP--DD-----V----G---Y---F----WLWPT--G---LY
-S----G--RWK-----VYSYVVWQ-V-----L-YGMCS-NIYVNGWDALCVAMM-IVLA
GQLEVLSAMF----KHSL------------------------------D-----------
----------------------------------------------------------TD
D------------E----------------------------------------------
-------VE------QER--------------------------NLVNCYKRYIE---LL
E--T--HKLCNAMVSPVLFVYLLVASINLALILY--SLK------SV---S--FI--KR-
---SGV-------LL-----ACSMF-GGLMVQLFFYYWHGH----Q---SS----VV---
----------------------SASVYA---SA-W--AAASA---------RVRRRVFLM
SATT----DRRLVFHAGPFNEVSLTTFVAI----VKT---SYSF------YK-L-MTST-
---------------------------------
>PxylOR2/1-385
--------------------------MKWFTTYI---------------------DEYFT
DP-------EFPS-L-SFPIVYVKLLK----L---------W---D-------AP--R--
------------------------------IY-------YA-----I-----PW---SLA
LALVSQ---VIYIPF----------S--GRPLHFFVNM-FQTGFFH----LGLT-KLA--
-FFFWNWERWNKIIY--WL-------------S------------GL------------E
--------R------------EQLR---------DE---Q-------------LK-----
TIVSSYIKY----NKR-----TTW--YFWLCGMGTF--FVNY-G-ENFISV---IVQ-ME
TTG-VV------------DP--TY-----V----S---F---F----WLWPT--E---PM
-T---GG--RLN-----VYLYLGFQ-F-----I-YAWGG-VSYLLVFDSMSVSVM-MTLA
GQLEVLRDMF----RTAL------------------------------D-----------
----------------------------------------------------------ED
T------------E----------------------------------------------
-------EK------QHE--------------------------SLIKCYKRYID---IL
D--T--HKLSNELMSPVLFLYLLVASINMSLILF--SLP------KL---G-------L-
---SAT-------IT-----SVELV-ASLIVEAFYYYWHGQ----Q---SE----II---
----------------------SAAVYE---CD-W--VDKSA---------AIRRLVYIM
SSTT----DKRLIYQAGPFNDVTVATFISC----VKV---TYSF------YK-L-MTTTV
S--------------------------------
>PxylOR5/1-386
--------------------------------------------------MIGQIAAYID
DY-----FTHPDYPSMSIAIVFLRMIK----L---------W----------RPA-----
-----------------------------KIY------------YLI-----PF---FMS
LIFLSQ---VVYVLI-------------SDQPLRYFLN-IFQTGFFH---LGLA-KVA--
-FYFYNHQKWLNIIY--WL-------------------------SDL-------------
---------------------ERTQ---------LQ-------------------DPHLK
PVVLRYIRY----GRILNAVIYPF--CFIVFALNYG--ENYL-M-VAIQMESKGEID---
------------------PTYITF------------------F----WLWPT--------
---------EPLKGKLIVYPYVTLQ-W-----F-YAFGG-VSYLMAFDGICVSVM-MGLA
GQIQVLHEMF----RRAL------------------------------------------
---------------------------------------------DTDV---------EE
Q-----------------------------------------------------------
---------------QKR--------------------------NLTNCYKRYIE---LV
D--T--HNTLDAIMSPVLFMYLLVASINMGMILY--SLP---------------------
--------------------TVSYF-TMLHISSISFISFHFIITLENQWFE----IV---
----------------------STAVYG---CD-W--VDKSP---------RIRRLVYVM
SATT----NRVLVFHAGPFNEVTVITFISI----VKV---TYSF------YK-L-MTTTV
THGS-----------------------------
>PxylOR61/1-339
------------------------------------------------------------
-M--------------RFTVVYLKLIR----L---------W----------QLK--K--
-----------------------------VHY-------IV-----------PC---CIR
ISFMSQ---ILYVLT---SNR---IV-------HFSLN-MFQTGFFH---LGYL-KMA--
-LYFSNLDKWMETLN--WL-------------S----------EVEI-------------
--------Q------------QQKD---------DN-------------------LK---
PIVDRYIKY----SNS----------VAWAFVIACYGTWLFN-YGENVLMV---IIQ---
------------------ME--TY----HE---ID---P---T----YIWFF-FL--WPK
DPL---T--GRW---NVYPYILLQF-L-----Y---AFCSVLYSVAFNILCVSTM-IAMA
GQIEVCSEMF----RRAL------------------------------------------
---------------------------------------------DNST---------EE
E-----------------------------------------------------------
---------------QYC--------------------------NLISCYKRYVH---IL
Y--I--QNNLNDIMSPTLFIYLLVASINMSLIIF--SLA---------------N-----
-------------------------------------------------SE----NI---
----------------------SSAVYD---SS-W--VDKSP---------RIRRLVYIM
SSTV----DKQLIFYAGPFNEVNVITYIQI----LKV---TVSF------YK-L-MCETS
VPRS-----------------------------
>PxylOR10/1-359
---------------------------MKLSAAV---------------------AAYFT
DP-------KYPS-M-GFTVVFLKLIG----L---------W----------HLK--K--
-----------------------------VHY-------IM-----------PF---CLF
ISFMSQ---IMHVLM---SKR---IV-------HFSLN-MFQTGFFH---LGFF-KMV--
-LYFSNLSKWMETFN--WL-------------S----------EMEI-------------
---------------------QQQK---------DV------------------HLK---
PIVDRYIKY----SNN------VA--WAWFIACYVT--FLFN-YGENVLMV---VIQ---
------------------ME--TL----HE---ID---P---T----YIWFF-FL--WPK
DPL---T--GRW---NVYPYILLQF-L-----Y---AFCAVLYATAFNILCVSTM-IAMA
GQIEVLSEMF----RRAL------------------------------------------
---------------------------------------------DTDS---------EE
E-----------------------------------------------------------
---------------QYH--------------------------NLISCYKRYVH---IL
YKCY--TLLLSKIMSSTLFIYLLIASINMSLIIF--SLA---------------N-----
-------------------------------------------------SQ----CV---
----------------------SAAVYD---SA-W--VDKSP---------RVRRLVYIM
SSTV----NRKLVYKAGPFNEVNVTTYIQI----LKV---TVSF------YK-L-MCDTN
VYRS-----------------------------
>PxylOR60/1-339
------------------------------------------------------------
--------------M-GFTVVFLKLIG----L---------W---H--------------
-------------------------LK--KVH-------YI---MPF----------CLF
ISFMSQ---IMHVLM-------------SKRIVHFSLN-MFQTGFFH---LGFF-KMV--
-LYFSNLSKWMETFN--WL-------------S----------EMEI-------------
--------Q------------QQKD---------VH-------------------LK---
PIVDRYIKY----SNN------VA--WAWFIACYVT--FLFN-YGENVLMV---VIQ---
------------------ME--TL----HE---ID---P---T----YIWFF--F---LW
-PKDPLT--WRW---NVYPYILLQF-L-----Y---AFCAVLYATAFNILCVSTM-IAMA
GQIEVLSEMF----RRAL------------------------------------------
-----------------------------------------------DT---------DS
E-----------------------------------------------------------
-------EE------QYH--------------------------NLISCYKRYVH---IL
Y--I--QNNLNKIMSSTLFIYLLIASINMSLIIF--SLA---------------N-----
-------------------------------------------------SQ----CV---
----------------------SAAVYD---SD-W--VDKSP---------RVRRLVYIM
SSTV----NRKLVYKAGPFNEVNVTTYIQI----LKV---TVSF------YK-L-MCDTN
VYRS-----------------------------
>PxylOR62/1-344
------------------------------------------------------------
-M--------------GLSIVYLKVIR----L---------W----------ELK--K--
-----------------------------VDY-------IL-----------PC---WLC
IAFLSQ---IAYILV---TNR---RL-------HFIIN-MFQTGFFH---LGLA-KIA--
-LYYYNLPKWMETFN--WL-------------S----------EMEI-------------
--------R------------QQND---------EH-------------------LK---
PIVDRYTKY----GNS----------VSWAYLILSY--STWV---FNYGENLLMVII---
------------------QM--ET----SH---EI--DP---T-YITFFWLW-PT--EPL
------R--GRW-----NVYPYIILQF-----F-YAFFT-VTYLLAFNVLCVSTM-IAMA
GQIEVLSEMF----RRAL------------------------------------------
---------------------------------------------DTNS---------EE
E-----------------------------------------------------------
---------------QYR--------------------------NLITCYKRYAD---IL
F--T--QKTLNKIMSSILFIYLLVASINMSLILF--SLA---------------N-----
-------------------------------------------------SQ----CV---
----------------------SAAVYD---SA-W--VDKSP---------RVRRLVYIM
SSTV----NRTLVYNAGPFNDVNVTTFIQI----LKV---TISF------YR-L-MCTTT
VSGSSGSGS------------------------
>PxylOR95/1-358
--------------------------MKSFTAWV---------------------GAYFT
DP-------NYPS-M-GLSIVYLKVIR----L---------W---K--------------
-----------------------------LKK-------VD---YIL-----PF---WLC
IAFVSQ---IAYILV---TNR---RL-------HFIIN-MFQTGFFH---LGLA-KIA--
-LYYYNLPKWMETFN--WL-------------S----------EMEI-------------
--------R------------QQND---------EH-------------------LK---
PIVDRYTKY----GNR-----VSW--AYLILSYSTW--VFNY-G-ENLLMV---IIQ---
------------------ME--TL----HE---ID---P---T-YITFFWLW-PT---EP
-L----R--GRW-----NVYPYIILQF-----F-YAFFT-VTYLLAFNVLCVSTM-IAMA
GQIEVLSEMF----RRAL------------------------------------------
-----------------------------------------------DT---------NS
E-----------------------------------------------------------
-------EE------QYR--------------------------NLITCYKRYTD---IL
F--M--QENLNKIMSSILFIYLLVASINLSLVLF--SLQ---------------N-----
-------------------------------------------------SE----NI---
----------------------SSAVYD---SD-W--VDKSP---------KIRRLVYIM
SSTV----NRKLVYNAGPFNEVNVTTFIQI----LKV---AMSF------YK-L-MCTTT
VSRS-----------------------------
>PxylOR65/1-341
------------------------------------------------------------
-M--------------GLAIVFLKSCG----L---------W----------KLK--K--
-----------------------------VHY-------II-----------PF---CLF
ITFMSQ---ILYMLF---SKR---IA-------HFFLN-LFQTGFFH---LGLI-KMA--
-LYFYNLPKWMETFN--WL-------------S----------ETEL-------------
--------Q------------QQQD---------EH-------------------LK---
GIVKRSTKY----CNT------VA--WAWVIGSYST--WTFN-YGENLLMVIVQIET---
------------------LH--EI----DP---TY--IT---F----YLLWP--T---EP
ATGRXNV--YPY-----IIVQFLYS-----------FFT-VTYLTVFDILCVSTM-IAMA
GQLEALSEMF----RRAL------------------------------------------
---------------------------------------------DTDS---------EE
D-----------------------------------------------------------
---------------QYR--------------------------NLINCYKRYAD---IL
F--T--QKRLNKIMSPILFMYLLIASINMSLILF--SLA---------------N-----
-------------------------------------------------SE----NI---
----------------------SAAVYD---SD-W--VDKSP---------KIRRLVYIM
SSTV----NRKFVYNAGPFNEVTVITFIQI----VKV---TVSF------YK-L-MCTTT
LSDAGS---------------------------
>PxylOR63/1-341
------------------------------------------------------------
-M--------------GLAIVFLKTVG----L---------W----------KLR--R--
-----------------------------VHY-------II-----------PF---CLF
ITCMSQ---ILYMLF---SPR---IV-------HFFVN-LFQTGFFH---LGLI-KMA--
-LYFYNLPKWMETFN--WL-------------S----------EMEL-------------
--------Q------------QQEE---------EY-------------------LK---
PIVDRFTKY----GNS------VT--WAWLIASYGT--WVFN-YGENLLMVIVQIET---
------------------LH--EI----DP---TY--IT---F----YLLWP-TE---PA
------T--GRW-----NVYPYIVVQF-----F-YSFFT-ATYLNVFDILCVSTM-IAMA
GQIEALSEMF----RRAL------------------------------------------
---------------------------------------------DTDS---------EE
E-----------------------------------------------------------
---------------QYR--------------------------NLIACYKRYTD---IL
F--T--QKRLNKIMSPILFIYLLIASINMSLILF--SLA---------------N-----
-------------------------------------------------SE----NI---
----------------------SAAVYD---SD-W--VDKSP---------EIRRLVYIM
SSTV----NRKLVFNAGPFNEVTVVTFIQI----VKV---TISF------YK-L-MCTTT
LSDSGS---------------------------
>PxylOR64/1-348
-----------------------------------------------------------M
EA-------EESS-L-GLAIVFLKIIG----L---------W---K--------------
-------------------------LK--KVH-------YI---VPF----------CLF
ITFMSQ---ILYMLF---SPR---IV-------HFFLN-LFQTGFFH---LGLI-KMA--
-LYFYNLPTWMETFN--WL-------------S----------EMEL-------------
---------------------QQLE---------DE------------------HLK---
PIVDKFTKY----GNR----------VTWGWLIASY--ATWV---FNYGEN---LLM-VI
YQI---------------ET--LH----EI---DP---T---Y-ITFYLLWP-TE---PA
-TGRWNV--YPY-----IVVQFLYS-----------FFT-VTYLNLFDVLCVSTM-IAMA
GQIEVLSEMF----RRAL------------------------------------------
-----------------------------------------------DT---------DS
E-----------------------------------------------------------
-------EE------QYR--------------------------NLITCYKRYAD---IL
F--T--QKKLNSVMSPVLFMYLLIASINMSFILF--SLA---------------N-----
-------------------------------------------------SE----NI---
----------------------SAAVYD---SD-W--VDKSP---------EIRRLVYIM
SSTV----NRKLVYNAGPFNEVTVVTFIQI----VKV---TISF------YR-L-MCTTT
LSDSGS---------------------------
>BmorOR36/1-395
----------------------MVFNSKKNIISL---------------------FSLLE
DS-------RHPS-V-GPHLRLLSLTG----I---------W---Y-------PN--S-K
------TN-----------------IT--LLK-------RA-----C-----FY---VIV
LFFVSQ---YLKCII-------------KFKIDSLQLI-LEYAPFH----MGIV-KTC--
-FFQKDYNVWQDLVS--FI-------------S------------KT------------E
--------R------------DQIA---------KK---D-------------PKSI---
KTIQSYISR----NRK-----ITY--SFWALAFIAN--IGVF-S-KPYQNN---QSD-V-
-------N-----G----TV--TY-----N----H---L---F----DGYTP--F---SE
-E-------PPG-----YYFSMGIE-T-----I-LGHVV-SFYVLGWDTLVVSIM-IFFA
GQMQMSRLQC----SRMI------------------------------N-----------
-----------------------------------------------------------G
S------------P----------------------------------------------
-------ER------THK--------------------------NIIKCHKFHTD---LI
K--Y--QKQFNSLISPVMFVYLFVSSINLSVCIV--QIA------EI---E---D--DF-
---ATV-------LS-----SFIFL-LACLIQLLLFYWHSNEVTVQ---SE----LV---
----------------------SYSTFE---SN-W--TSTQN---------KLQKEVALL
GLTT----SKTLVFTAGSFNHMTLATFISI----IRA---SYSF------YA-L-LNSTK
Y--------------------------------
>EposOR35/1-411
-------MEMSNIHGAEVKRTKKKNKCRFDLRNI---------------------FKFLE
DF-------EHPS-V-GPHLRLLSLTG----Q---------W---H-------PD--Q-D
------SI-----------------ST--RLK-------LA-----I-----FF---ITV
ILFCSQ---YVKCFV-------------HIDISSLLLI-LQYAPFH----MGIL-KTT--
-FFQKDYSKWEELIG--YM-------------S------------ST------------E
--------R------------TQLR---------ED---E-------------SEVK---
PVMENYIKR----SRR-----VTY--FFWALAFFSN--FSIF-S-EPYPKN---QAV-E-
-------N-----G----TI--VY-----V----K---I---F----NFFTP--F---NQ
-D----A--PPG-----YYVSMAIQ-T-----V-LGHIV-SAYVVAWDTLVVSTM-IFFA
GQLKISRIYC----VRII------------------------------A-----------
----------------------------------------------------------AG
S------------M----------------------------------------------
-------EQ------NHR--------------------------NIVACHQFHSS---LI
K--Y--QQLFNSLISSVMFVYLVVVSVNLGVCII--QLS------QL---K---D--DL-
---AAL-------LA-----SVLFV-VACLIQLLIFYWYGSQVTEE---SV----LV---
----------------------SYGIFE---SN-W--VEMDA---------KLLKEVTLL
QLAT----SKRLVFRAGPFNEMSLTTFVAI----LRS---SYSF------YT-L-LNETK
---------------------------------
>DpunOR39/1-389
---------------------------MFKFSRL---------------------LNFLE
DP-------RYPS-V-GPHLWLLRFTG----I---------W---H-------PD--N-S
------TK-----------------T---RAK-------RA-----L-----FY---LIV
AFFCSQ---YLKCLL-------------EFDINGLKLV-LQYAPFH----MGIV-KAC--
-FFEKDYEIWRKLIH--YM-------------S------------NI------------E
--------Q------------NQIE---------VK---D-------------KGNK---
MILKEYIMR----NRK-----VTY--FFWALALFSN--FSIF-S-EPYQKN---QVN-N-
-------N-----G----TS--QY-----F----Y---I---F----DGYTS--F---ER
-E-------PPG-----YYVSMLIQ-T-----V-LGNVV-TMYVVGWDMLVVSIM-IYFA
GQLKISKLYC----SRII------------------------------V-----------
----------------------------------------------------------DG
S------------A----------------------------------------------
-------EE------SRR--------------------------NIAKLHESYCN---LI
K--Y--QKMFSTLISPVMFIYLFVIAVNLGVCII--QIA------EI---E---D--DL-
---PSL-------VS-----GCLFV-LACLIQLLLFYWHSNEVTVE---ST----FV---
----------------------SYSVFQ---SN-W--MGCDI---------KLQKEVYLL
GLLT----SKRLTFRAGPFNEMSLTTFVAV----SKR---TYSC------SH-S-HTFND
---------------------------------
>EgriOR12/1-390
---------------------------MIKILSL---------------------LKFLE
DP-------RYPC-L-GPHLRLLSFLG----V---------W---H-------PE--T-K
------SN-----------------KT--RLK-------LV-----V-----FY---FSV
AFFVSQ---YIKCLI-------------KFDVDSLKLI-LQYAPFH----MGVA-KTC--
-FFQISYKGWERLIR--FI-------------S------------SE------------E
--------L------------HQIS---------KK---D-------------EKHD---
RIISAYIKR----SRK-----VTY--FFFALAFFSN--FSIF-S-EPYQKN---QIS-E-
-------N-----G----TN--IY-----V----Y---I---F----DGYTP--F---AR
-E-------PPG-----YYCSMFIQ-T-----V-VGHIM-SACVVSWDMLVVSIM-IFFA
GQLRISRLIC----ERSV------------------------------N-----------
----------------------------------------------------------SK
T------------P----------------------------------------------
-------EN------SHQ--------------------------NIAKCHRFHVT---LI
Q--Y--QKEFNDLISPVMFLYLIVICTNLGVCIV--QIA------EI---E---D--DI-
---TTL-------IS-----GCLFI-GACLIQLLLFYWHANEVTLE---SE----KV---
----------------------RYSTFK---SN-W--ADANK---------DIQKKIFLL
SLTT----TKRLYFKAGPFNEMSLSTFIGI----LRS---SYSL------YT-L-MKGTN
---------------------------------
>OfurOR20/1-399
-----------------MWNIRFLKEKRFTILNV---------------------FNFLE
DP-------RYPL-V-GPHLRLLGLTG----L---------W---H-------PN--L-N
------SK-----------------T---RFK-------QY-----L-----FF---ITI
AFFFSQ---YVKCAV-------------KLEPSSLMLI-LQYAPFH----LGII-KSC--
-FFQKDHKKWESLID--YI-------------S------------GV------------E
--------R------------KEIA---------NG---N-------------KDSN---
DIISEYISR----SRK-----VTY--FFWALAFFSN--FTIF-T-EPYQKN---QIN-V-
-------N-----G----TS--VY-----L----K---I---F----DGYTP--F---SE
-V-------PPG-----YYASMLTQ-T-----V-LGHIV-SAYVVGWDTLVCTIM-IFFA
GQLKISRLNC----ANVI------------------------------D-----------
----------------------------------------------------------IN
N------------A----------------------------------------------
-------ER------SHE--------------------------NIVNCHSFHTI---LV
K--N--QKLFNSLISPAMFVYLIVISVNLGVCII--GIV------QL---Q---D--DL-
---TTL-------IS-----SCVFV-MACLIQLLLFYWHSNEVTEE---ST----LV---
----------------------SYGSFE---CD-W--VELDQ---------RFKKEVALL
GMAT----RTRLVFKAGPFNEMSLTTFIAI----LRL---SCSF------YT-L-LSKTM
---------------------------------
>SlitOR45/1-393
------------------------MSDKCSIGNL---------------------LKFLE
DP-------EYPS-V-GPHLKLLGFTG----L---------W---H-------PN--R-Q
------TL-----------------IG--RFK-------QI-----L-----FY---VTI
TFFFSQ---YVKCFI-------------KFNADSLKLI-LQYAPFH----MGIV-KSC--
-FFQKDYKTWELVID--YM-------------S------------SV------------E
--------K------------KQLD---------KK---D-------------KKHD---
DIIHEYIKR----NRK-----VSY--FFWALAFFSN--FSIF-T-EPYQKN---QVN-V-
-------N-----G----TS--IY-----L----K---I---F----DGYTP--F---DN
-E-------PPG-----YYFSMLIQ-T-----V-LGHIV-SAYVVGWDTLVVSIM-IFFT
GQLKITCMYC----RLAI------------------------------D-----------
----------------------------------------------------------AL
N------------S----------------------------------------------
-------TK------SHE--------------------------NIAKCHRFYTT---LV
E--Y--THLFNALVSPVMFMYLVVIAINLGVCIV--QIV------EI---H---D--DI-
---TTL-------VS-----SILFV-IACLIQLLLFYWFANEVTVE---ST----FV---
----------------------SYSTFE---SD-W--PEANK---------KLQKEVALL
GLTT----KKILVFRAGPFNQMSLTTFIAI----LRA---SYSF------YT-L-LNSTN
---------------------------------
>EsemOR10/1-430
------------------------------MDLV---------------------DNRKK
SN-------ENFS-M-SINVVFLKIMG----I---------W---P-------WD--L-H
------RC-----------------IP--IIS-------YYTYGFII-----RV---VFI
TFVVTQ---FIELFL----------I--KDDMAEVTSN-LQVTLIYL---ISVG-KMV--
-SFLNQSKKIHHIIT--GI-------------S------------QV------------E
--------T------------EIFN---------SE---T-------------DAAK---
TLYTFHIAR----TIV-----VIK--LIWGLMAVVT--LSFL-I-SPILEY---NLS-DN
YHK-TLSN-----GTVWWEN--GR-----P----L---I---F----SSWIP--F---DK
-Y----S--SPN-----FYYAYSYQ-L-----V-NGIIG-SSFHLFYDATVVACM-LHCV
GQLQLLQHNL----TVMK------------------------------GR----------
----------TLRNIKLIEGDD------------------NNIKWNNVD---------AL
N------------W----------------------------------------------
-------FR------IRD--------------------------ALLRNHVHHDY---II
R--F--TNSLDEIISPIMTLYFFVCSLNLCVALY--QAS------V----V---E--EK-
---VQL-------VL-----VVVYT-LSMLGQLFWFYWHSNEVIYE---SN----KL---
----------------------VEASYK---CL-W--YEESI---------TFQKEFILF
RHGM----RRELSFTVRPFYTMSMSTFIAI----IKA---SYSY------FT-C-IRQMQ
GSD------------------------------
>EsemOR20/1-424
-------------------------HYFRIYFFISICLLSRQFGWGLGENMKHLNLEDLK
KE-------KNPL-LCKNLLAFSKVGA--------------W----------PPN-----
-----------------------------TIW-----------GFVL-----FV---IYA
IFLGTE---YAELFV---VWG---------DLERMTTN-MSVTFVST---TGVM-KIY--
-RIFRYRQIWMRIVN--GV-------------S-------QIERDVL-------------
---------------------TYGD---------DQ-------------------EK---
EILRSYACY----ARR-----ITY--FFWSLTFGTI--MIFY-I-APPFDY---YFSSQY
HIRFSN------------GS--SW--WSKD--RPL---P---F----SSWFP--W---NR
---------EPI---GLHCTAYILQ-M-----I-LGSIG-ATYQAVWDTFAIAIM-AHFA
GQLKLLSYRL----SQMA------------------------------------------
----------------------------------------NEPGKFSYY-----------
------------------------------------------------------------
--------------------------------------------NLSACYLHHIY---IL
K--Y--SKLFNDVVSPIMFLYFLVCSLMLCAIGF--QAT---------------------
--LYGF---SVRLCW-----LIEFL-VAMMIQLFLFYWHSNEVIYE---SS----RL---
----------------------CEGAYS---CN-W--VSRGS---------RFRRGLVTL
MIGL----RKEVAFTAGPFYRMCMPTFVTI----LKA---SYSY------FT-L-LRRVD
VEEE-----------------------------
>HmelOR57/1-406
--------------------------MKLFIQKL---------------------FNVLE
DP-------NQPF-V-GRNIKLLKIFG----L---------L---L-------PE----N
------NK-----------------KL--KLI-------YF---I-F-----HA---YVL
MFIVTQ---WMELFT----------S--RSEIIMILRN-VKYAIFAS---VNVT-KVS--
-TCILWQKDWKFILD--FI-------------T------------KV------------D
--------E------------ERRT---------TK---D-------------KVSK---
DILQKYTFQ----SKI-----VTY--LYFYLTYCTI--AMMI-I-QPTVQF---SLS-SS
YRE-KLKS-----G----KE--KP-----L----E---V---V----NSWLP--V---DK
-R----T--SSG-----YIIMIICQ-M-----L-PLIYS-GGWITSYDTNAIAVM-TFVC
CELELLRRDC----QILF------------------------------G-----------
---------------------------------------------TIKE---------PA
S------------N----------------------------------------------
-------EE------AKA--------------------------KLAKCHKRHND---LV
I--C--SQLFDSCLSSVMLVYVVICSCMLCATAY--QFM------I----E---N--EP-
---LQK-------II-----TAVYL-IFAVSQLFLYCWHSNEAYYI---SK----DL---
----------------------MLGPYE---SI-W--WMRSL---------SEQRNIHIL
TNQL----DKIIVFSAGPFSSITVTTFINI----LKG---AYSY------YT-L-LSQSQ
EN-------------------------------
>PxylOR54/1-390
--------------------------------------------------MLKLIQSKLE
DP-------NEPF--LGPNLKSLHFWG----I---------I----------LPN-----
-----------------------------NAF-------KRKIYMCM-----HA---SLL
LFASIV---YVDIWF------------IRSDFDLLLKS-IKYNLLTT---INCV-KIV--
-TFVAWQGEWLDVIK--YV-------------S----------NADK-------------
---------------------KSRA---------KN-------------------NEVQN
GIIQSYTRY----CRV-----VTY--SYWFLTCCTV--LTVV-L-QPIAKY---CFSPAY
RESV--------------RNGSEL------------------FDQVLSHKAP--F-----
---------NYN-----HVPALNYT-T-----W-ATIYA-GGLINSFDTISICIM-VFFK
GELQLLENSC----TMLF------------------------------------------
----------------------------------------------EGD---------KD
T-----------------------------------------------------------
---------------VFR--------------------------NVRECQNRHAE---LV
K--Y--ASVFNGCLSPIMFLYVLVTSFGLCASVY--QIT---------------------
---IET-------STMQRLLTAEYA-IFGVAQLLFYCWHGHDVIHA---SH----SP---
----------------------MRGVFE---SG-W--WKHNH----------CRKEILLL
TGQL----DQRVYFTAGPFFNLTLGSFVNI----LKG---AYSY------YT-L-ITQKQ
---------------------------------
>PxylOR4/1-376
--------------------------------------------------MLKLIQSKLE
DP-------NEPF--LGPNLKSLHFWG----I---------I----------LPN-----
-----------------------------NAF-------KRKIYMCM-----HA---SLL
LFASIV---YVDIWF------------IRSDFDLLLKS-IKYNLLTT---INCV-KIV--
-TFVAWQGEWLDVIK--YV-------------S----------NADK-------------
---------------------KSRA---------KN-------------------NEVQN
GIIQSYTRY----CRV-----VTY--SYWFLTCCTV--LTVV-L-QPIAKY---CFSPAY
RESV--------------RNGSEL------------------FDQVLSHKAP--F-----
---------NYD-----HVPALTYT-P-----W-ATVYA-GGLINSFDTISICIM-VFFK
GELQLLENSC----TMLF------------------------------------------
---------------------------------------------EGGD---------KG
S-----------------------------------------------------------
---------------VFR--------------------------NVRECQNRHAE---LV
K--Y--ASVFNGCLSPIMFLYVLVTSFGLCASVY--QIT---------------------
---IET-------STMQRLLTAEYA-IFGVAQLLFYCWHGHDVIHA---SH----SP---
----------------------MRGVFE---SG-W--WKHNH----------CRKEILLL
TGQL----DQRVYFTAGPFFNLTLGSFVNV------------------------------
---------------------------------
>PxylOR87/1-391
-----------------------------MLKLI---------------------QSKLE
DP-------NEPF-L-APNLKSLHFWG----I---------I---L-------PN----N
------A------------------FK--RKI-------YM---C-M-----HA---SLL
LFASIV---YVDIWF----------I--RSDFDLLLKS-IKYNLLTT---INCV-KIV--
-TFVAWQGEWLDVIK--YV-------------S------------NA------------D
--------K------------KSRA---------KN---N-------------EVQN---
GIIQSYTRY----CRV-----VTY--SYWFLTCCTV--LTVV-L-QPIAKY---CFS-PA
YRE-SVRN-----G----SE--LF-----D----Q---V---L----SHKAP--F---NY
-D----H--VP---------ALTYT-P-----W-ATIYA-GGLINSFDTISICIM-VFFK
GELQLLESSC----TMLF------------------------------E-----------
---------------------------------------------GG-------------
D------------K----------------------------------------------
-------GS------VFR--------------------------NVKECQNRHAE---LV
K--Y--ASVFNGCLSPIMFLYVLVTSFGLCASVY--QIT------I----E---T--ST-
---MQR-------LL-----TAEYA-IFGVAQLLFYCWHGHDVIHA---SH----SP---
----------------------MRGVFE---SG-W--WKHNH----------CRKEILLL
TGQL----DQRVYFTAGPFFNLTLGSFVNI----LKG---AYSY------YT-L-ITQKQ
---------------------------------
>HmelOR58/1-388
------------------------------------------------------MASLLT
KF--HSALEDSNYPLIGRNVKLLKMSY----L---------L----------SER-----
-----------------------------PGY-------RAAVRVKA-----GILLSLMV
FFALTQ---ATDTFI------------NISNIVKFLRN-LKYVLMST---MIIA-KVS--
-SYMLWQKRWETIIQ--YV-------------N----------EVNV-------------
---------------------DRLI---------TD-------------------DPISI
KIYKKLVKY----CKI-----VTY--IYIYLTSATV--FLVL-I-QPILIYCLRMYS---
------------------SLEDDL----------------DKYIPITNTWVP--F---DK
---------DNL---IVYLLSLLLQ-I-----Y-ATIYS-LIYIVAFDANAVSTM-VFFR
GELELLRRDS----QILF------------------------------------------
------------------------------------------GTNSPVN---------EE
T-----------------------------------------------------------
---------------ARV--------------------------NLSKCQKRHKD---LV
T--Y--VKLFDSCLSPIMLLYVIVCSVMLCATAY--QLT---------------------
---VET-NAMQKFIT------AEYL-IFGVSQLFMFCWHSNEVLY----SK----DL---
----------------------TLGPYE---SM-W--WTRSV---------SEQKDISIL
TDQF----NKEIVFSAGPFTSITVATFISV-----------------------S------
---------------------------------
>PxylOR14/1-387
-----------------------------MFEKL---------------------LSKLE
DP-------NYPL-L-GPNIKCLKFWG----L---------L----------LPE-EKTF
-----------------------------MRK-------FY---ICV-----HS---CMF
CFMITE---FIDIWY---I-G--------SDMNQLITN-MKSTMLAI---VSVN-KVV--
-TYLWWQKDWKNIMA--YV-------------T----------KADI-------------
---------------------EART---------CT------------D----EENR---
EIITVYTRY----CRR-----ISY--LYWLLTYTTA--AAVI-A-LPMSYW---FSSSTY
RD----------------NV--RD----GT--EDYY-QV---V----SSWVP--F-NKNK
---------LGG--------------N-----F-ATTYC-GGWISSYDTNAIVIM-VFFK
AELQLIKNRC----SKIF------------------------------------------
-----------------------------------------EVD----D---------EE
E-----------------------------------------------------------
---------------IMN--------------------------RIKECHRRHNV---LV
K--Y--VKQFDSCLSPVMFLYMIACSVMLCSSLY--QTT---------------------
---SQA---SFTQ-K---LLTTPYL-LLGVSQLFMYSWHGNEVSFM---SN----EL---
----------------------IRGIYE---SG-W--WKKAT----------VRREIILL
VGTL----DRPIEFTAGPFFNLTIAVFVRI----LKG---AYSY------YM-I-IIKK-
---------------------------------
>EposOR49/1-402
-----------------------------MLKNF---------------------LKRFE
DP-------STPL-L-APNLKCLRFVG----L---------L----------LPE--S--
-----------------------------KIW-----KIIY---ILI-----HA---LQT
LFGITQ---YVDICF------------ITSDKSLLYNN-LKTTMLGT---VNVV-KAL--
-SFLMWQKHWKDIIN--YV-------------T----------KADL-------------
---------------------EQRR---------SN----------------DKENH---
KIINRTTKY----CRK-----VTY--IYWSLEILTA--VFVI-M-SPILKY---ILS---
------------------ST--YR--ENVR--SGKEEYL-QMI----NSWVP--W---DK
---------TTF---TGYAFACVYQ-T-----Y-AAILA-VAWLSGFDATAIVVM-VFFK
GEMELLRRDS----SKIF------------------------------------------
-----------------------------------------GSDDDPVG---------VE
E-----------------------------------------------------------
---------------AKR--------------------------RLMKCHERHQE---MI
K--F--ARLFDSCLSPCMLLYVIVCSIMLCVTSF--QIT------TE-------------
---KSP-------TQ--RILIAEFF-VFGVAQLFLYCWHSNDVFYS---SQ----DL---
----------------------YLGPYE---SA-W---CLKP---------VHRKDLMLL
MVQF----NKTLVFSAGPFAKLGMPTFISI----LRG---AYSF------YTIL-IKSYH
EE-------------------------------
>PxylOR57/1-393
-----------------------------MLRNL---------------------LMKLE
NP-------KRKL-L-GPNVKALEFWG----I---------L----------LPE-SK-P
-----------------------------RRY-------MY---IFL-----HA---LVF
LFTFTE---YVDIFF---ILN--------SDLILVLTN-VKITLLAT---ISCC-KIS--
-TFLFWQKRWKDIID--YV-------------T----------RADS-------------
---------------------SARA---------AA------------AAAAGRGDA---
NIIRSYTRY----SRK-----ITY--LFWSLMATTN--LFVI-V-QPILKF---FCSSEY
RE----------------NV--RK----GE--EPLA-QV---V----SSWVP--F-VKTT
---------TP---------ASAYQ-I-----F-AAIYG-GGWITSYDTNAMVIM-VFFR
GQLELLRRNC----VRLY------------------------------------------
-----------------------------------------DT----VS---------DD
E-----------------------------------------------------------
---------------VRR--------------------------RIIACHTTHKE---LV
K--F--AALYNSCLSPVMFLYMVVCSFMLCASVY--QTL---------------------
---MET---NPLN-R---FLIAEFL-IFGVSQLFLYCWHGNDVTFM---SN----QV---
----------------------QSGVFE---SG-W--YKRNI----------YRRELVLL
GYQL----DKTIRFTAGPFVSLNISSFTSI----LKG---AYSY------YT-L-LK---
---------------------------------
>HmelOR56/1-399
--------------------------------------------------MLSYISSKLE
NP-------DFPL-L-GPNLKALKFWG----L---------L----------LPE-----
-----------------------------NYV-------KRFLYIFL-----HI---TVI
IFTATEYAEIWFVKY---------------DMNLTLTN-LKITILAT---VSVS-KVT--
-SFMIRQKHWKEIID--YV-------------N---------------------------
---------------------KADK---------VQ-------------RGDSDVKD---
TIINKYTSY----SRK-----ITY--FYWILMYTTV--IIVM-S-QPIFKY---ILS---
------------------EN--YR--NNIK--NGTEDYA-QVV----SSWVP--F---DK
---------NTP---IGHIFACMYQ-S-----Y-AAIYG-GGWITSFDTNAIAIM-VFFK
GELEMLKIDS----RNIC------------------------------------------
-----------------------------------------GSENMVED---------RK
R-----------------------------------------------------------
---------------FYE--------------------------KFKNCHNRHVK---LL
K--Y--VKLFDSCLSPIMLLYVIVCSVMLCATAY--QLT------VE-------------
---TNA-------MQ--KFITAEYL-IFGVSQLFMFCWHSNEVLYV---SK----DL---
----------------------TLGPYE---SM-W--WTRSV---------SEQKDISIL
TDQF----NKEIVFSAGPFTSITVATFISI----LKG---AYSY------YT-L-LSQSE
---------------------------------
>EposOR4/1-406
-----------------------------MIKFL---------------------LDKLE
NP-------KRPL-L-GPNVKALQFWG----L---------L----------LPK--NQT
-----------------------------MRY-------FY---MLL-----HF---SII
YFTATE---YVDIWF------------IKSDMNKLLEN-LKITMLAT---VSVI-KVM--
-TFLLFQEKWISIIA--YV-------------T----------EADL-------------
---------------------NQRK---------TE----------------DEINK---
SIIQNVRGY----CRK-----ITY--CYWFLMYTTV--VIVM-V-QPIIKY---IFFPTY
------------------RD--NV--RSGK--EAYLQVV--------SSWVP--F---DK
---------NTV---SGSIAAYVIQ-S-----F-AAIYG-GGWITSFDTNAIVMM-VFFR
AELELLKRDS----VAIF------------------------------------------
-----------------------------------------GSEFALVS---------EE
E-----------------------------------------------------------
---------------AKR--------------------------RLKECYKRHVD---LV
R--Y--SSLFDSCLSPIMMLYMFVCSVMLCVTAY--QIT------SE-------------
---TNV-------MQ--MLLQVEYL-VFGVSQLFLYCWHSNDVFYN---SQ----EL---
----------------------VRGPFE---SV-W--WKRSV----------LRKDLAIL
MAQF----RTRIVFSAGPFAKLSLPTFVSI----LKG---AYSY------YT-L-LNQSQ
VEKKPFK--------------------------
>DpunOR41/1-401
---------------------------------------------------MFAILRKLE
NH-------KQPL-L-GPNIKALKFWG----L---------L----------LPN-----
-----------------------------NNF-------KKAFYLFM-----HF---SVI
IFTATE---YVDVWF------------VKNDMGLLLTN-LKITMLAT---VSVC-KVT--
-TFIAWQKYWKQIIS--YV-----------------------VTADL-------------
---------------------NQRN---------TA----------------VMKKL---
KMIQKVTKY----CRK-----ITY--SYWFLMCTTV--VIVM-F-QPILKYFSSATY---
------------------RD--NV--KSGN--DTYLQVV--------SSWVP--F-NKNT
---------IPG-----YLVASIYQ-T-----Y-AAIYG-GGWITSFDTNAIVIM-CFFK
LELELLRIDC----REIF------------------------------------------
-----------------------------------------GAEKIVIK---------DE
D-----------------------------------------------------------
---------------IKR--------------------------RLMDCHKRHVE---LV
K--F--ARLFDSCLSPIMLLYMFVCSVMLCVTAY--QIT------IE-------------
---TNT-------MQ--KFLMTEYL-IFGVAQLFIYCWHSNDVYYA---SE----SL---
----------------------MCGPYE---SV-W--YSKSV---------KHRQDLLLL
TGQF----KKTVVFSAGPFTKLTVTTFITI----LKG---AYSY------YT-L-LSQSQ
MK-------------------------------
>BmorOR56/1-401
----------------------------------------------------MKLLEKLE
DP-------DRPL-L-GPNVKALKFWG----L---------L----------LPE--SRS
-----------------------------KKY-------FY---LFM-----HF---AVT
VFTATE---YIDVWF------------VKSDLALLLNN-LKITMLAT---VSVL-KVT--
-TFLLWQNAWRDLIG--YV-------------S----------RADL-------------
---------------------EQRA---------TS----------------DSRKL---
ALINGFTGY----CRK-----ITY--YYWFLMYTTV--AIVT-V-QPIFKFFSSAAY---
------------------RL--DV--QSGN--GTYLQVV--------SSWIP--W-DKNT
---------LPG-----YLLASIYQ-T-----Y-AAIYG-GGWITSFDTNAIVIM-VFFR
AELELLRIDC----AALF------------------------------------------
------------------------------------------DDEKSFG---------DM
A-----------------------------------------------------------
---------------FMR--------------------------RLKECHRRHTE---LV
K--H--SRLFDSCLSPIMLLYMFVCSVMLCVTAY--QIT------IE-------------
---TNP-------ME--RFLMTEYL-VFGVAQLFMYCWHSNDVLYA---SQ----DL---
----------------------SRGPYE---SA-W--WSRDV---------KYRKNLYIL
VAQF----NKVIVFSAGPFTKLTVATFIRI----LKG---AYSY------YT-L-LSQSQ
MNKT-----------------------------
>EgriOR27/1-401
---------------------------------------------------MLKVLSKLE
DP-------RQPL-L-GPNVKALKFWG----L---------L----------LPN-----
-----------------------------NVF-------LKAFYLFM-----HF---AVT
VFTATE---YVDVWF------------VKSDLNLLLNN-LKITMLAT---VSVS-KVT--
-TFLYWQDYWKSVIE--YV-------------T-----RADLNQRNI-------------
---------------------RDRN------------------------------KI---
DMINRSTEY----CRK-----ITY--FYWCLMYTTV--LIVM-T-QPMYKY---FSS---
------------------ES--YR--ENVR--NGTGVYL-EVV----SSWVP--F-SKTT
---------IPG-----YLAASVYQ-S-----Y-AAIYG-GGWITSFDTNAMVIM-VFFK
AELELLRIDT----ADIF------------------------------------------
-----------------------------------------GTMAKPVD---------DA
E-----------------------------------------------------------
---------------AIE--------------------------RLKDCHRRHVD---LV
K--F--ARIFDSCLSPIMLLYMFVCSVMLCVTAY--QIT------IE-------------
---TSP-------MQ--RFLTTEYL-VFGVAQLFMYCWHGNDVLFA---SQ----NL---
----------------------MRGTFE---SL-W--YERGI---------QYRKDLFIL
TAQY----MKKIVFSAGPFAKLTVETFLSI----LKG---AYSY------YT-L-LSQSQ
IH-------------------------------
>OfurOR13/1-401
---------------------------------------------------MLNVLKRLE
NP-------KRPL-L-GPNVKALKFWG----L---------L----------LPE-----
-----------------------------NIY-------MKYFYLLM-----HV---LVT
IFTATE---YVDIWF------------IKYDLNLILNN-LKITMLAT---MSVL-KIT--
-TFLYWQQHWKDIIE--YV-------------T----------RADL-------------
---------------------AQRT---------TD----------------DVEKN---
VLITKSTRY----CRK-----ITL--FYWSLMYTTV--VIVI-F-QPIFKY---FLS---
------------------RN--YR--ENVKNGTDS-------YLQVVSSWVP--W---DK
---------STI---PGYLIASAFQ-S-----Y-AAIYG-GGWITSFDSNAMVIM-VFFK
AELELLKIDC----SNMF------------------------------------------
-----------------------------------------GTETKPVS---------DE
V-----------------------------------------------------------
---------------ALK--------------------------RLKDCHRRHVE---LL
K--Y--SRLFDACLSPIMLLYMFVCSVMLCVTAY--QIT------SE-------------
---TSA-------MQ--QFLTTEYL-VFGIAQLFIYCWHSNDVYYA---SL----QL---
----------------------SQGPYE---SL-W--WYRDV---------SHRKNLYIL
TAQF----SRVVVFSAGPFTKLTVATFLSI----IKG---AYSY------YT-L-LSKSQ
TK-------------------------------
>SlitOR51/1-402
--------------------------------------------------MFKNILQKLE
NP-------KRPL-L-GPNVKALQFWG----L---------L----------LPK-----
-----------------------------NVF-------MKYFYLLM-----HL---LVT
IFTATE---HIDVWY------------VKSDLNLLLNN-LKITMLAT---MSVI-KVS--
-TFLSWQKYWISIIE--YV-------------T----------RADL-------------
---------------------NQRL---------TE----------------DKKKL---
ELLKTFTKY----CRK-----ITY--LYWSLMYTTV--VIVI-V-QPIIKY---ISS---
------------------ET--YR--MNVKNGTET-------YLQVVSSWVP--F---NK
---------NTM---LGYLAASVYQ-S-----Y-AAIYG-GGWITSFDTNAMVIM-VFFR
AELELLRIDC----EDIF------------------------------------------
-----------------------------------------GSESVPVE---------RD
V-----------------------------------------------------------
---------------ALK--------------------------RLKDCQKRHVE---LV
K--Y--ARLFDSCLSPIMLLYMFVCSVMLCVTAY--QIT------IE-------------
---TSP-------MQ--RFLTTEYL-VFGIAQLFIYCWHSNDVLYA---SA----DL---
----------------------MLGPYE---ST-W--WSRSA---------QYRKDLYLL
VAQF----NKSIVFSAGPFSKLTVATFISI----LKG---AYSY------YT-L-LSQSQ
MK-------------------------------
>EposOR48/1-396
-----------------------------MLKEF---------------------LDRLR
TK-------EMPL-L-GPNIWCITTIG----L---------R---L-------PK----S
------R------------------SG--KIL-------CF---L-F-----HE---IIT
FFVITQ---YIELFF----------I---TDLDTMITN-IKSSSLSI---ICVM-KSN--
-TMLFWQDKWQKAFD--YV-------------T------------EA------------D
--------I------------FERT---------NG---N-------------PARD---
KIVANYTKQ----CAL-----VTY--YYYILLFFTN--FGVI-S-LNLIAN---LSS-EE
FRV-ALNN-----G----TV--NF-----P----H---I---F----SAWTP--Y---DK
-N----K--DPY-----TWITVVWQ-A-----Y-ICTIG-AVIISAYDTTAVVLM-IFFG
AKFELLRLRC----EELF------------------------------K-----------
---------------------------------------------E-DE---------VV
T------------E----------------------------------------------
-------EE------FDG--------------------------RLRQLHSLYTH---MM
E--N--IRLVNSLLSPVMFLYVVLCSLVFCTSAF--QLT------F----A---T--SI-
---SQK-------VM-----LLEYL-GFGITQLFLYCWISNDVLEK---SS----KL---
----------------------MLGPYE---SA-W--WVGSP---------RQRRAVLML
AVQM----DRAYVFSAGPFTDLTLPTFVAI----VKG---AYSY------YT-L-LRT--
---------------------------------
>PxylOR15/1-399
-----------------------------MIRRF---------------------LKSLE
DP-------QYPL-L-APNLWMLKKIG----M---------I---L-------PE----D
------K------------------TA--KIC-------YL---I-L-----HE---IVT
FFVITQ---YIELYV----------I--RSDMDLVLTN-LKISMLSI---VCIV-KSN--
-TCVVWQKNWVEVIN--YI-------------T------------TT------------D
--------K------------EERD---------DT---N-------------PQRS---
SVLKSYTKY----CRK-----ITY--FYWVLVFITF--ITVI-T-TPFIKH---LSE-T-
YIE-NIDP-----SE--LSD--NF-----E----H---I---F----SSWVP--F---NK
-N----E--YPG-----SWITIAWH-V-----F-VCAYG-AGTMAAFDVSAMVMM-VFFG
GKIDLLRLRC----QGIF------------------------------G-----------
---------------------------------------------NMEK---------GL
S------------D----------------------------------------------
-------EE------TSE--------------------------MFLRLHRAHVL---LL
R--Y--SRMFNSMLSPVMFLYVVMCSLMLCASAF--QLT------S----A---R--SA-
---TQK-------LL-----MAEYL-VFGTVQLFMYCWHSNDVLYK---SE----RV---
----------------------TLGPYE---SD-W--WKTSA---------KQQRSLLLL
TGQL----NKTIFFTAGPFTYLTLPTFITI----LKG---AYSY------YT-L-LRK--
---------------------------------
>HmelOR29/1-395
--------------------------------------------------MIQSFITSIE
DP-------QRPL-L-GPNYWILKKMG----L---------V----------LSK-----
-----------------------------NLL-------NKAFYIIV-----HE---IVT
VFVITQ---YIEAYV------------IKSDLDQVLTN-LKISMLSI---VCVV-KAN--
-TFVFWQHSWGEVIE--YV-------------T---------QADKY-------------
---------------------ERED---------TN-----------------VEKT---
QILDSYTEY----CRR-----VIR--FYWTLVFITF--ISVI-S-TPLIKY---LSSQEA
FNNG--------------TE--LF--------------P-HIF----SSWVP--F---DK
---------YSF---PGNWITVICH-V-----L-FCAYG-GGIMAAYDTIIIVIM-VFFG
GKLQLLRERC----KAIF------------------------------------------
-----------------------------------------SCNGLTVS---------DE
Q-----------------------------------------------------------
---------------AYR--------------------------TIRELHKTHVL---LM
K--Y--SRLFNSLLSPVMFLYVVMCSLMLCASAF--QLT------TE-------------
---TNT-------TQ--KVLMAEYL-IFGVAQLFMFCWHSNDVLVK---NQ----QV---
----------------------TLGPYE---SE-W--WKMDF---------RQRKNILIL
AGQL----KIVHTYTAGPFTELTLSTFVTI----LKG---AYSY------YA-L-LRN--
---------------------------------
>OfurOR12/1-397
--------------------------------------------------MIIKFLQSFE
DP-------DKPF-Y-GPNFWILTKTG----L---------I----------LPE-----
-----------------------------NKI-------AKALYILM-----HE---IVA
FFVFTQ---YMELYI------------IRSNLDLVLTN-LRISMLSV---VCVV-KAN--
-TFVFWQEKWNKIID--YL-------------T---------EADSV-------------
---------------------ERYS---------ND-----------------PERK---
KIIDKYTNY----SRR-----VTY--TYWVLVFITL--ATTI-G-SPFIHFVSASYRESL
RNG---------------TE--LF--------------P-HIL----SSWMP--I---DK
---------NHS---PGIFITIVWH-F-----T-VTSYG-ALIMSSYDTSIMVIM-VFFG
GKLDVLRERC----KQML------------------------------------------
-----------------------------------------GTGEVELS---------DD
E-----------------------------------------------------------
---------------VAA--------------------------RVRELHNTHVL---IM
K--H--LRLFDSVLSPVMFVYVVMCSLMLCASAY--QLT------SA-------------
---TNA-------AQ--KLLMAEYL-IFGIAQLFIFCWHSNDVLVK---SE----NV---
----------------------MLGPYE---SR-W--WDANV---------RQRKSILLL
AGQL----RISKVFTAGPFTNLTLSTFITI----LKG---AYSY------FT-L-LRE--
---------------------------------
>EposOR29/1-398
--------------------------------------------------MIKSILDSLE
DA-------NRPL-F-GPNYWLLNKIG----L---------I----------LPD-----
-----------------------------NTF-------ERIYYILI-----HE---IVT
FFVFTQ---YMELYV------------IRSDLDLVLTN-LKISMLSI---VCVV-KAN--
-TFVIWQNNWRQVID--YI-------------N---------SADKF-------------
---------------------ERDN---------QD-----------------EAKR---
KIIHAYTKY----CRR-----VTY--FYWVLVFTTF--VTVV-T-TPLMKW---YSSSTF
REGFRNG-----------TE--AF--------------P-HIF----SSWMP--I-DKEH
---------SPG-----SWITVVWH-T-----G-LCAYG-ATIMAAYDTSVMVIL-VYFG
GKLDLLRERC----KEML------------------------------------------
-----------------------------------------VVAGEVKT---------DK
D-----------------------------------------------------------
---------------ADA--------------------------AVKQLHEIHVM---LL
K--H--SRLFNSVLSPVMFVYVVMCSLMICASAF--QLT------SA-------------
---TNK-------TQ--KLLMAEYL-IFGIAQLFMFCWHSNDVIYK---SR----NV---
----------------------MMGPYE---SK-W--WTASL---------QLRKSVVIL
QGQL----RIVHIYTAGPFTDLTLSTFVAI----LKG---AYSY------YT-L-LRK--
---------------------------------
>EposOR50/1-403
--------------------------------------------------MLKSFLAGLE
DP-------KRPL-F-GPNYWFLNKTG----L---------L----------LPE-----
-----------------------------NLF-------KRILCIII-----HE---IAT
FFVISQ---FIELYM------------IRSNLDLVITN-LKISMLSI---ICVI-KAN--
-TFVIWQDNWRQVIS--YI-------------T---------ESDNF-------------
---------------------EREN---------QD-----------------ESKG---
KILSAYTRY----SRR-----VTY--FYWALVATTV--VTVT-T-TPIMIW---YSSQSF
RDGFWNG-----------TE--PF--------------P-HIF----SSWMP--F-DKER
---------SPG-----CWFTVLWH-I-----I-ICAYG-STIMAAYDTSAMVIL-IYFG
GKLDLLRLRC----QEML------------------------------------------
-----------------------------------------GV-GEGVT---------DQ
E-----------------------------------------------------------
---------------ADA--------------------------VVRQLHSIHVL---LL
K--H--SRVFNSVLSPVMFFYMVMCSLMICASAY--QLT------SA-------------
---TNT-------TQ--KVLMAEYL-IFSVAQLFMFCWHSNDVINK---SQ----NA---
----------------------MTAPYE---SR-W--WTAGL---------HQRRSVLLL
AGQL----RVVHIYSAGPFTDLTLPTFITI----LKG---AYSY------YT-L-LNKTT
KDTN-----------------------------
>BmorOR29/1-392
---------------------------------------------------MFDFLQNLE
DS-------ERPL-L-GPNFWLINKTG----L---------L----------LPK-----
-----------------------------TNF-------GKLAYILV-----HE---IVT
FFVVTQ---YVELYV------------IRSDLDLVLTN-LKISMLSI---VCIV-KVN--
-TFVFWQTSWREVLE--YV-------------N---------EADKF-------------
---------------------ERNQ---------TD-----------------ETRG---
KMIETYTKY----CRR-----LTY--FYWSLVFTTF--LTTT-N-TPLMRY---WSSPIF
RENLRNG-----------TE--DF--------------P-HIF----SSWMP--F-DKNH
---------SPG-----SYCTIVWH-V-----L-LCAYG-AAIMAAYDTCIVVIM-VFFG
EKLNLLRERC----KKML------------------------------------------
-----------------------------------------AN-----D---------LY
N-----------------------------------------------------------
---------------HAF--------------------------VIGQLHDIHVQ---LI
K--Q--SRLFNSLLSPVMFLYILMCSLMLCASAY--QLT------SA-------------
---TST-------AQ--KLLMAEYL-IFGIAQLFVFCWHGNDVLFK---NA----NV---
----------------------SLGPYE---SN-W--WSSSP---------RVRADVLLL
CGQL----RVRHVFTAGPFADLTLSTFIKI----LKG---AYSY------YT-L-LRK--
---------------------------------
>EgriOR8/1-398
--------------------------------------------------MIKLFLESLE
DP-------QRPL-M-APNYWILNKVG----F---------V----------LPE-----
-----------------------------NKL-------GRIIYIMM-----HE---IVT
FFVITQ---YMELYV------------IRSNLDLVLTN-LKISMLSV---VCIV-KVN--
-LFIFWQQKWKQVID--YV-------------T---------EADKF-------------
---------------------ERDN---------RN-----------------EPRG---
KIIDAYTTY----CRR-----VTY--FYWALVFTTF--LTTT-G-QPLMRY---ISSSTF
RENLRNG-----------KE--DF--------------P-HIF----SSWMP--F-DKYH
---------SPG-----CWITVVWH-V-----L-LCAYG-AAVMACFDSSVVVIM-VFFG
GKLDLLRERC----KEML------------------------------------------
-----------------------------------------GVNGVGIS---------DA
E-----------------------------------------------------------
---------------AAA--------------------------VIKQLHKIHVM---LI
K--H--SRLFNSLLSPVMFVYVVMCSLMLCASAY--QLT------SA-------------
---TNA-------AQ--KLLMAEYL-IFGIAQLFVFCWHSNDVLIK---NE----NV---
----------------------PLGPYE---SQ-W--WTATL---------EQRKNIVIF
TGQL----RIKNMFSAGPFANLTLPTFINI----LKG---AYSY------YT-I-LRK--
---------------------------------
>DpunOR40/1-396
---------------------------------------------------MNTLLETLE
DP-------ERPF-L-GPNYWLLKKFG----L---------I----------LPE-----
-----------------------------NKI-------TKIIYIIL-----HE---IAT
VFVITQ---YMELYV------------IRTDLDLVLTN-LKISMLSV---VCIV-KAN--
-TFFFWQKDWREVFQ--YV-------------T---------EADQF-------------
---------------------ERNS---------RD-----------------PAKQ---
RIINTYTRY----CRR-----LTY--CYWALVFTTF--LTTT-L-TPLMRY---LTSTTF
KENYRNG-----------TE--PF--------------P-HIF----SSWMP--F---DK
---------YFF---PGSCITVIWH-V-----V-LCAYG-AVIMAAYDTCVVVIM-VFFG
GKIDLLRERC----KQMF------------------------------------------
------------------------------------------GDGNGVD---------EI
K-----------------------------------------------------------
---------------FRD--------------------------TIRQLHRIHIM---LL
K--Y--TRLFNSLLSPVMFFYMVMCSLALCASAY--QLT------SA-------------
---QNA-------AQ--KLLMAEYL-VFGIAQLFLFCWHSNDVLIK---NQ----NV---
----------------------TLGPYE---SN-W--WTATL---------QQRKDVLIL
SGQL----RINNVFTAGPFTRLTLSTFITI----LKG---AYSY------YT-L-LRK--
---------------------------------
>SlitOR29/1-397
---------------------------------------------------MNSFLQSLE
DP-------ARPF-L-GPNYWILKKMG----L---------L----------LPK-----
-----------------------------SIL-------GKVLYIFL-----HE---TVT
FFVATQ---YMELYV------------IRSDLDLVLTN-MKISMLSV---VCIV-KVN--
-TFVLWQKHWREVLD--YI-------------T---------EADNF-------------
---------------------ERQN---------ED-----------------PVKS---
QIVEAYTKY----CRR-----LTY--FYWALVSTTF--LTTT-C-SPLMRY---LSSSMF
RENMRNG-----------TE--PF--------------P-HIF----SSWMP--F-DKYH
---------SPG-----CWITVLWH-T-----V-LCAYG-AAIMAAYDTCIVVTM-VFFG
GKLDLLRERC----KHMF------------------------------------------
-----------------------------------------GSYGTVTT---------DK
Q-----------------------------------------------------------
---------------CEE--------------------------VVRQLHGIHVM---LI
K--Y--SRLFNSLLSPVMFFYMVMCSLMLCASAY--QLT------SA-------------
---QNA-------AQ--KLLMAEYL-IFGIAQLFVFCWHSNDVLIK---NE----NM---
----------------------TSGPFE---SN-W--YTANY---------RQKKDVLLL
SGQL----RIKNIFTAGPFANLTLPTFINI----LKG---AYSY------YT-L-LRK--
---------------------------------
>PxylOR91/1-401
--------------------------------------------------MIKSFLRSLE
HP-------KHPL-L-GPNICVLVSSG----M-------LQY----------SEG-----
-----------------------------IMK-------YFINSIHL----------FAS
LFILTQ---FYDLWL------------NRADVEKSLRD-LSYVILSV---NGSV-KTW--
-AFILCQKYWKDILE--SV-------------S----------SIEL-------------
---------------------SQLS---------KH-------------------DRKAT
MIIRQYTDY----ARK-----FTY--FYWTLVTATV--SVVV-L-APFVSY---FLSSKF
RQDLSDG-----------TV--TY--------------P-EIL----SSWTP--F---DK
---------TSG---IGLVIYITTD-V-----L-ICIIG-GAVIASYDTTSIVLL-IFFA
GQLKLLKTNC----ARIF------------------------------------------
------------------------------------------GEDCAIS---------PT
D-----------------------------------------------------------
---------------IYT--------------------------NLRDCHRHHVF---LV
K--Y--AKILNSLLSPVLFFYVITCSLMICASAV--QFT------MD-------------
---TIS---LMHKLW-----VAEYL-VALISQLFFYCWHGNYVVFK---SE----QV---
----------------------CQGIYE---SA-W--WQHCV---------PSRKSILLL
GGQL----RKRIVFTAGPFATLTIPTFITV----MKG---AYSY------YT-L-LSKKE
K--------------------------------
>SlitOR42/1-401
--------------------------------------------------MVFKFLTVSE
DP-------DNPL-L-GTIILLLRCGG----L---------W-----------EK-----
-----------------------------DRF-------KNFLHNLV-----HF---VAF
IFVLSQ---YVELWV------------IRNDLEMAMRN-LSLTMLST---VCVF-KAC--
-NLVFWQNTWKELFD--YV-------------S-------ELERSQL-------------
---------------------AKKD---------DT-------------------IN---
KIIFQYVKY----ARR-----VTY--LYWSLVTATV--LIVS-L-APLLIY---WSSPTY
RHNIRNG-----------TV--PY--------------P-EIM----SSWTP--F---DR
---------TRG---IGFCVATVYQ-M-----S-ACVYG-GIVVANFDSTAVVIM-TFFA
GQLKVLSANC----SRLF------------------------------------------
-----------------------------------------GDGNELIN---------CD
E-----------------------------------------------------------
---------------TVK--------------------------RIKECHLHHLY---LI
K--F--SAVLNSLLSPVMFLYVIICSLMICASAA--QLT------TE-------------
---GTT---TVHQVW-----IAEYL-MALIAQLFLYCWHSNDVFYL---SN----QV---
----------------------DDGVYS---SA-W--WSQNV---------RIRRSLLLL
GGQL----RKPIVFTAGPFTKLNMATFVTI----LKG---SYSY------YT-L-VAKKE
D--------------------------------
>EgriOR15/1-401
----------------------------------------------------MSRLDILE
DL-------NHPL-M-GPTLKGLKLWK----I---------W----------QPN--HSS
-----------------------------SGF-------FHKYSVHI----------IGT
LFVVTQ---YVELWL------------IKDNLELALRN-LSVTMLST---ICVV-KAL--
-SFVFWHNNWSNLIN--YV-------------S-------TLEKEQL-------------
---------------------SKND---------FK-------------------TT---
SVIATYTKY----SRR-----ITY--FYWCLVTATV--FTVI-L-APLFGF---ISS---
------------------DE--HR----YLIRNGSAPNP-EIL----SSWLP--F---NR
---------TRG---IGYWISIVEH-S-----A-ICVYG-GGVVANFDSNAVVLM-SFFN
GQLKLLSKNC----ARLF------------------------------------------
-----------------------------------------GETDESIS---------SE
E-----------------------------------------------------------
---------------AAK--------------------------RIMECHNHHVG---LI
K--Y--SGMLNSLLSPVMFLYVIICSLMICASAI--QLT------ME-------------
---GTG---TMQRIW-----IAEYL-AALIAQLFLYCWHSNEVLHM---SN----KA---
----------------------EDGVYV---SA-W--WSRDV---------LVRRSVLLL
GGQL----RRSVVFKAGPFTDLTVATFVAI----LKG---AYSY------YT-L-LSKKE
D--------------------------------
>OfurOR22/1-401
-----------------------------MLRNF---------------------LLSLE
ND-------NHPL-L-SPTLWGLQKWG----L---------W---Q-------PN----K
------V------------------LN--SNI-------SN---F-I-----HF---AAT
LFVISQ---YVELWL----------I--RDNLNYALRN-LSVTMLST---VCVV-KAF--
-TFVTWQDQWKDVID--NV-------------S------------LL------------E
--------K------------RQLS---------KK---D-------------KITD---
KIISEYTNY----ARR-----VTN--FYWTLVAATV--FTVI-L-APLVCF---LSS-PD
TRE-RIRD-----G----YE--PY-----P----E---I---M----SSWVP--F---DR
-S----R--GLG-----YWVTVLEH-I-----L-ICFYG-GGIVATYDSNAVVLI-TFFA
GQMKLLSVNC----SRLF------------------------------D-----------
---------------------------------------------DEKE----------M
T------------Y----------------------------------------------
-------ED------DME--------------------------KIRACHYHHLM---LI
K--Y--SKILNSLLSPVMFLYVIICSLMICASGI--QLT------TE---G---T--TT-
---MQR-------IW-----IAEYL-MALIAQLFLYCWHSNEALVM---SN----KV---
----------------------DDGVYA---SA-W--WSRSI---------QVRRCVLLL
AGQL----RKSVVFTAGPFTKLNVPTFIAI----LKG---SYSY------YT-L-LNNKD
D--------------------------------
>EposOR27/1-402
-----------------------------MLKKY---------------------VSRLQ
DP-------NHPL-L-GPTLWGLQSWG----M---------W---Q-------PN----H
------G------------------LS--RII-------YN---L-I-----HL---AAI
LFVLSQ---YVKLWL----------I--RTDREAALRN-LSVTMLSS---VCVV-KAG--
-TFVFWQQNWREVIN--FA-------------S------------TL------------E
--------K------------SQLE---------KK---D-------------KTAR---
DVIEGYTKY----SRS-----VTY--FYWSLVTATV--FTVI-L-APLGVY---LSS-VE
QHE-LMRN-----G----TI--PY-----P----E---I---M----SSWFP--F---DK
-T----K--GVG-----YWVAILEH-S-----L-ICFYG-GGIVANYDANAVALM-SFFC
GQLELLSENC----RALF------------------------------G-----------
---------------------------------------------DGSE---------II
D------------Y----------------------------------------------
-------SE------SMH--------------------------RIKMCHYHHLS---LI
K--Y--SKILNSLLSPVMFLYVIICSLMICASAS--LLT------NE---S---T--TA-
---MQR-------LW-----VAEYL-VALIAQLFLYCWHGNKVYFM---SE----RV---
----------------------DRGVYE---SE-W--WQCGV---------RLRRGVLLL
GGQL----RKTILFDAGPFSTLTVATFVAI----LKG---SYSY------YT-F-LSNNE
D--------------------------------
>HmelOR27/1-401
-----------------------------MVILF---------------------PS-LE
DP-------ECPL-L-GPTLWGLQTWG----M---------W---Q-------PN----K
------G------------------KA--KIV-------YN---T-I-----HI---FAI
IFVMSQ---YIELWY----------I--RSNLEMALRN-LSVTMLST---VCVV-KAT--
-TFISWQKSWREIFE--FV-------------S------------LV------------E
--------K------------QQLN---------KQ---S-------------KKTK---
RIVNEYTKY----SRA-----VTY--FYWCLVTATV--FTVI-L-APLVLY---FSS-LQ
RRE-QIRN-----G----TL--AY-----P----E---I---M----SSWTP--F---DK
-T----R--GLG-----YWTIVVFH-S-----L-ICFYG-GGIVATYDSNAVVLM-SFFA
GQFEFLREKC----ADLF------------------------------G-----------
---------------------------------------------NGEE---------FI
S------------Y----------------------------------------------
-------NT------AVK--------------------------RIKECHHHHVL---LI
K--Y--SKILNSLLSPVMFLYVIICSLMICASAV--QLT------SE---G---T--TT-
---MQQ-------VW-----IAEYL-VALVAQLFLYCWHSNKVLYM---SL----KV---
----------------------DEGVYT---SA-W--WSQGV---------RIRRSIVLL
GGQL----NKSVIFTAGPFTKLTVATFVAI----LKG---SYSY------YT-L-LSKRE
D--------------------------------
>HmelOR53/1-407
-------------------------MLLQKIIRT---------------------LSSLE
NP-------EYPL-L-GPNITGLYWFG----L---------W---Q-------CG----R
------K------------------YR--DAF-------FN---F-V-----HF---CSL
LFVISQ---FLELYF----------M--EKDLLKVLFN-VTITALGL---VSIS-KTL--
-FFILFLKDWKLLIK--NI-------------S------------AE------------E
--------I------------HALS---------VG---N-------------KNVV---
NYMNQYKSY----SRN-----LTY--LYWCIMLMTS--FVIM-L-SPYLKL---LSN-N-
YLE-LVKN-----G----TE--PY-----P----Q---M---L----SSWFP--F---DD
-T----K--MPG-----YFISVTVH-I-----L-IAIQG-IGVIAVYDSNAVAIM-SFLK
GQMQILKYKC----ENIF------------------------------G-----------
---------------------------------------------DDYE---------VI
S------------Q----------------------------------------------
-------AE------VIS--------------------------NIKECHRLHNF---FI
E--Q--HKLFNTILSPVMFIYVLVCSIMICCSVV--QLS------VE---G---V--PI-
---SQK-------FW-----VIEYT-TALIIQLLLYCWHSNEIAYE---SA----SV---
----------------------DLGVYT---SN-W--WRGDV---------RLRRHALLL
AGKL----SPMFILDAGPFNQFSMTTFINI----MKG---AYSF------YT-L-FTQMP
ENK------------------------------
>EposOR10/1-406
-------------------------MIVQKIISF---------------------AKRLE
DP-------KYPL-L-GPNLKGLYVFG----L---------W---Q-------SG----S
------K------------------LR--NSC-------YN---F-I-----HF---CAF
LFVFSQ---IVELWI----------I--RHDYLEALHN-LSLTALGM---VCIF-KAI--
-SYVLWQTDWKELVE--CV-------------S------------ME------------E
--------I------------AQMR---------AQ---N-------------DSCA---
KLMRNYTNY----ARI-----VTY--LYWNVVVSTN--ITMV-S-APFVKY---ATS-PE
YRE-QISN-----G----TE--PA-----P----Q---I---F----SSWFP--F---DK
-S----E--NPG-----YFVAIFVH-I-----L-INVHG-GGMVAIYDSNAVALM-VFIR
GQFAILREKC----KGLF------------------------------------------
---------------------------------------------DDTE---------KI
T------------R----------------------------------------------
-------NE------VLG--------------------------RIKECHRHHNF---II
R--Q--SILLNSLLSPVLFLYILVCSGMICCSVI--QFT------SD---E---A--TA-
---SQK-------IW-----VLQYT-TALISQLFLYCWHSNEVIVE---SN----NL---
----------------------DGGLYE---SD-W--WKGDV---------RIRKQLVLL
GGQL----RHPVAFSAGPFTTLCVPTFIDV----IKG---SYSF------FT-L-LTQMQ
EQ-------------------------------
>BmorOR53/1-405
-------------------------MALKKMLAL---------------------TKGLE
DP-------THPL-L-GPTLKALSVFG----L---------W---Q-------TG----S
------Q------------------KS--TVI-------YN---T-F-----HF---LTF
LFVITE---YIDLYT----------V--RKELSKMLNN-LSVTVLST---ICMI-KTL--
-SYVCRQSHLKVLVR--EI-------------S------------EL------------E
--------L------------ELMK---------TT---D-------------KNIV---
KRLRQYTVY----TRA-----VTY--VYWFLVVGIN--VVLL-T-SPLLKY---ASS-EI
YRS-EIKN-----G----TE--PP-----P----L---I---L----CSWFP--F---DS
-A----R--MPG-----YFWATMVH-I-----I-MSIQG-CGVVATYDMNAVAVM-SYLK
GQTSILKDKC----KAIF------------------------------------------
---------------------------------------------DETA---------SS
------------------------------------------------------------
-------RD------VLN--------------------------RIRDCHRHHNI---LL
R--H--YYMFNSLLSPIMFVYMLICSFTICCSII--QLD------SS---E---T--TI-
---SQR-------IW-----IIQYS-IGQISQLFLYCWHSNEFAAK---TR----DL---
----------------------DRGVYE---SD-W--TKGDV---------FLRRQILLL
AGKL----SQTLILNAGPYASLSIPTFITI----MKG---TYSF------YT-L-FSQIQ
DSE------------------------------
>DpunOR32/1-404
-------------------------MIVKKVISL---------------------TNSLE
DP-------KNPL-L-GPTIKGLYFFG----L---------W---Q-------TG----S
------E------------------MR--KLI-------YN---I-F-----HF---TTF
LFVISE---FVDIYL----------S--RHDLNKVLNN-MSLSVLSI---ICVA-KCC--
-SYVFWQKEWRKLAN--EI-------------S------------KE------------E
--------L------------LQMK---------KF---D-------------PTVE---
KLMKKYTKY----TRM-----ITY--MFWMLVFITN--LLLI-L-SPFLRY---MSS-ES
YRD-DIDK-----G----NE--PI-----P----Q---I---M----YSWFP--F---DS
-E----K--MPG-----YIGAVILH-I-----V-MGSQG-SGVLAVYDMNAVAIM-SYLK
GQMTILREKC----EVIF------------------------------------------
---------------------------------------------EG-G---------EV
------------------------------------------------------------
-------KV------VLD--------------------------RIKECHRHHNV---LV
K--H--YKMFNSLLSPTMFLYVLICSITICCGVV--QFS------SK---D---A--TT-
---WHK-------LW-----VIQYT-LGLISQLFLYCWHSNEVFVE---SY----VL---
----------------------DRGIYE---SE-W--WKADA---------RIRRQVLLL
AGKF----ALPFTLYAGPYTTLSVPTFIDI----LKG---SYSF------YT-L-FSQMQ
DDK------------------------------
>SlitOR53/1-404
-------------------------MFLKKVVTY---------------------TKRLE
DS-------KNPL-L-GPTLKGLYLFG----L---------W---Q-------TG----T
------K------------------FR--TVV-------YN---L-I-----HL---STI
FFVISQ---FIDLYC----------V--RHDINKVLNN-MSLTILSV---ICLA-KCF--
-SYVFWQSKWRKLVK--YI-------------S------------EE------------E
--------L------------KQIK---------NG---D-------------PIAQ---
KHMKDYTKY----TRI-----ITY--MFWTMVFITN--FLLI-L-TPLLKY---VSS-HA
YRE-DVRL-----G----IE--PL-----P----Q---I---L----CSWFP--F---DN
-E----R--MPG-----YLISVIVH-I-----V-MGSQG-SGVLAVYDMNAVAIM-SYLK
GQMIILREKC----NSLF------------------------------------------
---------------------------------------------DDIT---------ST
------------------------------------------------------------
-------RD------VLD--------------------------RIKECHRHHNV---LL
K--H--SSIFNSLLSPTMFVYVLMCSITICGSVV--QFS------SK---E---A--TA-
---SQK-------LW-----VFQYT-SGLISQLFLYCWHSNEVTLH---SK----LV---
----------------------DRGIYS---SD-W--WKSNV---------HVRKHLLLL
AGKL----NHPLILDAGPYTTLSIPTFIEI----MKG---SYSF------FT-L-FSQMQ
EA-------------------------------
>EsemOR6/1-421
------------------------------MSEN---------------------IPIQR
PL-------DQDF-V-QLARKQMLSFG----I---------W---P------LKY--L-E
------GI-----------------DN--KLY-------LA---HSW-----FV---AIA
YHIMF----LLQLLY---VKT---HS--SASIYDIGHM-MILVTMSF---AVQT-RLF--
-GQLFNMKQYGSLFK--EF-------------F-----------ETL---------HLSN
--------Y------------PHHD---------EK-------------------SV---
KILHNCEKS----AKF-----LFI--AFAGLTGLGV--VVFN-V-APMILN---YRS-GA
YQS----------GG---ET--AL-----E----T---S---L----AFSLP--F---DY
-K----H--NIY---N-WAIVASIH-A-----I-VSYTV-IGVIISQDCFLFYFI-LHIL
GHMEIMKEDF----KSML------------------------------------------
----------QKYKIREEEDEK------------------QVGEKVLFV---------SQ
E------------E----------------------------------------------
------DHE------VYD--------------------------KLKRSVDHHIQ---LI
N--F--VVLIQDVYGLTLLSNYVFDVAGSCILLF--ELT------QL---T---I-----
---ESL-------LR-----YSLFL-VGTFGQLYVNSVFIDQLVSV---SD----EL---
----------------------RDVAYA---IP-W--ELLGR---------RSRFVLRMF
LMRA----EHPLRLTAFGVADVSVATMTQI----IKT---SFSY------FT-M-LQTLE
---------------------------------
>EsemOR29/1-348
------------------------------------------------------------
------------------------------------------------------------
-------------------------IS--TKW-------I-----------------PKQ
YNICYS------------------------NFS------AYLTVCMV---LSAI-KML--
-NIKLRWSLLYEIVSDSLY-------------N----------YKPI-------------
--------I------------GDVN------------------------------EF---
EIMTSQQNS----FIR-----MFK--GYCYFIAVGC--TAGV-L-APCFDG---FT----
-------------SH-----------------------P---M----GVWYP-GV---DV
-M----T--TPY-----YQLQYVLA-G-----M-NMCSL-VIGTTIYDIIIPAIA-SYCI
GRIQCLHYFF----ENLH------------------------------------------
-----------------ELAIK------------------AIQDDFLSN---------HR
R------------ECAAQ------------------------------------------
-------VL------MCQ--------------------------LLKKGIHEHKA---IE
C--I--VRKLEHFFWLTIFLQFFCTSVNMCCAGI--QVL------SV---E---S--NL-
---AQL-------IW-----IFLYL-GCLTIETLLPAWYANMIMEE---SG----KL---
----------------------SFGVYS---CN----IGSSP---------RFLRMMLIL
QERL----KRPLVLDIGIIGNFSLELFASM----MTL---GYRM------FA-V-MRTLY
DSNEV----------------------------
>EsemOR19/1-445
-----------------------------------------------------------M
DI-------PEDY-F-KMHLLCLRILG--------------FGTYEPPKLDVPAK--NRS
-----------------------------SHF-----QNSNFNLVYVLTVTTPA---VLF
LIILIP---VLEMSE---LFR--VIL--LHDYEAMLRG-LPFGPVHV---LAII-KYL--
-IFYLKSDNLKKVAY--DL-------------E---------------------------
---------------------VSTK---------QY-----------------YQNY---
DLVRTTIHL----SRV-----VLV--CFFICVVFTT--VSGA-S-NATYGDGILKSEISR
MLEN--------------GN--HT--TDGL--QLYQELP---Y----VVLVP--W---ET
---------KTY---AGYIGAIILQ-I-----S-AISMA-GIVIGATDMFIATCM-LHLA
MQFQILQESIINLTERAF------------------------------------------
-------------------------KRTAENKDLKLAESCKENIDEYLK---------NY
D-----------------------------------------------------------
-------IKMAFDTEMRL--------------------------LFCEWIKHHKL---IL
H--C--VAILESTYTIGFFTQFITSVMSLCIALC--AFA------TL-------------
---DPF---TFEFLL-----ISFYT-IGMLMQLFIQCYAANEVTIQ---SR----EV---
----------------------CTAIHH---SA-W--HRTTP---------ALRRDLAFV
VMRA----QRTVSLTALNFLPLSLQNFVAI----LKM---SYSY------YT-V-LAR--
---------------------------------
>EgriOR7/1-448
------------------------------------------------------MSDNIS
DR-------PRRY-F-GFHYILLRCTG----L--------GWWHHPDEND--TTN--F-P
-----------------------------GWY------------LYY-----SI---ATQ
IIWVAG---FVGLET---IDP---FV-GEKELDSFMFS-LSFVITHN---LTII-KLY--
-LFFFRNKEIQDVVR--TI-------------E---------------------------
---------------------IELH---------DY-----------------YQNE---
ATNRRTIKI----CKT-----FTF--AFIFFGWLTI--GNSNTY-GAIQDIHWKALV---
------------------TT--SN----DS---TQ--LP-PRS-LAQPIYIP--W---DY
-----QK--DRS-----YIPTFILE-L-----V-GLLWT-GHIVMGIDTFIGSVI-LHMS
SQFTILKEAI----ETAY------------------------------------------
-----DRTMIELRDGTAYDADENLPGHGTDIFLINLEENNERIVRAFYT---------EK
Q-----------------------------------------------------------
-------IE----SALQT--------------------------TLVNCIRQHQV---LV
G--C--VEKFSTTYSYGFMTQLLSSMAAICVVMV--QVS------QD-------A-----
---SSF-----KSLR--LITSLAFF-AAMITQLAIQCFTGNELTVQ---AG----RI---
----------------------SEAVMQ---CK-W--ERMSP---------RLRSLMLLM
MMRA----QRPLRLSAAGFSHMDNACFLAI----MKA---AYSY------YA-V-LSQKQ
V--------------------------------
>SlitOR14/1-442
---------------------------------------------------------MTE
TR-------PKHY-F-GFHYRILRFLGLG--W---------W---HHPEE--GNT--S-N
------FP---------------------GWY-------LYYSIATQ-----LV---WVA
GFVGLE---TIDPFV---G---------EKEMDRFMFS-LSFVITHN---LTLI-KLY--
-IFFFKNADIQEIVH--TL-------------E-----------IGI-------------
--------Y------------DYYQ------------------------------ND---
DKNRKTVRV----SKI-----ITAAFIFFGWVTIGN--GNVY---GTIQDL---KWK-SL
VATLNDS-----------DV--RP----VR---TL---P---Q----PIYIP--W---DY
-Q----K--DAS-----YIPTFVLE-T-----V-GLLWT-GHIVMTIDTFIASVI-LHMG
SQFEILHEAI----TTAY------------------------------------------
-------------------DRTMASLREGVNADPNNIREGESSKLSEDE---------NN
ERIVKSFVPKQDID----------------------------------------------
-------AA------LKN--------------------------TFRNCFRQHQV---LI
N--C--VEKFSRTYSYGFMTQLLSSMAAICVVMV--QVS----QDAS-SFK---S-----
---VRL-------IT-----SVAFF-VAMILQLGMQCLTGNELTLQ---AE----RI---
----------------------SDAIMQ---SK-W--ERIPP---------SQRRLLLIM
MMRA----QRPLRLTAAGFTHMDNACFLAI----MKA---AYSY------YA-V-LSQKQ
Q--------------------------------
>BmorOR60/1-436
------------------------------------------------------------
-M-----VRPCRY-F-AIHFILLRFLG----L--------GWWHHP------HEN--E-T
-----------------------------RNY-----PGLY---LYY-----SI---LTQ
LVWVVG---LVGLET---IDP---FV-GEKDMDRFMFS-LSFVITHD---LTLI-KLY--
-IFYFRNVEIQDIVR--TI-------------E-----------IDL-------------
--------Y------------RYYQ---------ND------------------------
DKIRATIRI----SRI-----FTA--AFLFFGWVTI--GNAN-I-YGIVQD---LRWKDI
VKNLNET-----------TS--KP----LR---TL---P-QPI----FIPWP-YQ-----
------E--DKH-----YILTFILE-T-----M-GLLWT-GHIVMTIDTFIASVI-LHMS
TQFAILREAIVTAYDRTM------------------------------------------
----------------IALSEGALQSGVLCENSNGNEENNQIFLESFYS---------KE
H-----------------------------------------------------------
-------IE----SVLES--------------------------TLLSCIRQHQL---LI
G--C--VEKFSKTYSYGFMTQLLSSMAGICVVMV--QVS------QG-------A-----
---SSF-----KSVR--LVTSLAFF-FAMVIQLAIQCFTGNELTIQ---AE----RI---
----------------------ADAVME---SK-W--EKMPV---------RLRRLLLVT
MMRA----QRPLHLTAAGFAYIDNTCFLSI----LKA---AYSY------YA-V-LSQKQ
G--------------------------------
>DpunOR10/1-445
------------------------------------------------------MEDTAV
ER-------PKRY-F-ALHFLLLRFLGLG--W---------W---HHPDE--DDT--R-N
------FP---------------------SWY-------LYYAIVTQ-----VV---WVA
GFVGLE---TIDPFV---G---------EKDLERFMFS-LSFVITHD---LTLI-KLY--
-IFYFRNVDIQEIVR--IL-------------E-----------IDL-------------
--------Y------------KFYQ------------------------------NN---
AKNRATIRT----SRI-----FTG--AFLFFGWMTI--GNSN-I-YGIVQD---VRW-KS
LVK----------NLNDTTM--RP----VR---AL---P---Q----PIYIP-WP-----
------Y--QKE---TVYIPTFALE-T-----I-GLLWT-GHIVMTIDTFIGSVI-LHMS
AQFAILREALLTAYDRTM------------------------------------------
----------VSLREGIVQRVTEEISISSANFAKEDETDGIVRLFYDEE---------DI
E-----------------------------------------------------------
-------KA------LKI--------------------------TLISCFRQHQV---LI
N--C--VEKFAKTYSYGFVTQLVSSMAAICVIMV--QVS----QDVS-SFK---S-----
---VKL-------VI-----SLAFF-FAMITQLAIQCFTGNELTYQ---AS----LI---
----------------------SEAVMQ---SK-W--ELMSP---------RLRGLLLIM
MTRA----QKPLRLTAAGFAFMDNNCFLSI----MKA---AYSY------YA-V-LSQRE
V--------------------------------
>HmelOR60/1-447
-------------------------------------------------------MSNAQ
SR-----DGPTRY-F-APHYYLLRFLG----L--------GWWHHP------DEN--D-T
-----------------------------RNF-----PGWY---LYY-----AI---LTQ
LVWVAG---FVGLES---IDP---FI-GEKDLDRFMFS-LSFVITHD---LTLT-KLY--
-IFYFKNDNIQDIVR--TL-------------N-----------IRI-------------
--------Q------------DFYQ---------NY------------------------
EKNRKTTRI----TKI-----LTA--SFVFFGWITI--GNTN-I-YGIIQD---LRWKAK
VA----------------KL--NE----SV---SK---P-PRT-LPQPIFIP-WK-----
------Y--ESE---ESYIFTFLLE-T-----V-GLLWT-GHIVMTIDTFIGSVI-LHMS
SQFVILQEALITAYDRAL------------------------------------------
-----------GHLATNIDPSRVNTLVIDHIFHSDPTRRNERLARAYYT---------DK
D-----------------------------------------------------------
-------IE----TALEN--------------------------TLKSCIQQHQM---LI
N--C--VKKFASTYSYGFMTQLLSSMAAICVVMV--QVS------QD-------A-----
---SSF-----KSIH--LATSLAFF-VAMIIQLAIQCFTGSELTYQ---AS----LV---
----------------------SDAVMQ---CK-W--ERMPP---------RLRRMLLLT
MMRA----QKPLHLRAAGYAYMDNSCFLSI----LKA---AYSY------YA-V-LSQKQ
V--------------------------------
>OfurOR24/1-376
------------------------------------------------------------
------------------------------------------------------------
------------------------------------------------------------
-----------------------------------MFS-LSFVITHD---LTLI-KLC--
-IFYFKNDQIQDIVR--TL-------------E-----------IDL-----------YN
--------F------------YQNN---------RK-------------------NR---
ATVRITRIM----SAS-----F---VFFGWITIGNT--NVYG---T-IMDF---RWK-AE
VAK-LNA------SS--IKP--PR-----T----L---P---Q----PIFIP--W---EY
-Q----T--DQS-----YISTFVLE-T-----V-GLLWT-GHIVMAIDTFIGSVI-LHMS
SQFTILREAIVTAYDRTI------------------------------------------
-----------------TKMYI------------------NAKHQYDSL---------EA
V------------SSNDEENSSI----------------------DQSTQDGMEALVLAR
FSKKEVELA------LQE--------------------------TLKNCFQQHQV---LI
R--C--VEKFAETYSYGFMTQLLSSMAAICVVMV--QVS------QD---A---SSFKS-
---IRL-------VT-----SLAFF-IAMIIQLAIQCFTGNELTLE---AA----RI---
----------------------ADAVMQ---CK-W--ERMPP---------SLRRMLIMV
MMRA----QRPLRLSAAGFAYMNNDCFLAI----MKA---AYSY------YA-V-LSQKT
K--------------------------------
>EposOR47/1-453
-----------------------------------------------------MAEAIAD
VQ-------PKRY-F-AIHFYLLRFLGLG--W---------W---H------HPD--E-D
------NH------------NNFPGLY--IYY-------TI---ITE-----IV---WVA
GFVGLE---TIDPFI---G---------EKDIDRFMFS-LSFVITHD---LTII-KLY--
-IFLFKNRAIQDIVR--TL-------------E-----------IDM-------------
--------Y------------NFYQ------------------------------NN---
ERNRATIRI----TRI-----MTGAFVFFGWITIGN--TNVY---GTIQDI---RWK-AE
VAQLNDT-----------SL--RP----PR---TL---P---Q----PIYIP--W---KY
-Q----T--DAS-----YISTFVLE-T-----V-GLLWT-GHIVMGIDTFIGSVI-LHMS
SQFVILQEAFITSYDRAL------------------------------------------
----------------SQLVTEIPQSRNTVENIVMPIENGDNAHEDSLD---------KM
EAKVKSFYTDEQIE----------------------------------------------
-------IA------IEK--------------------------TVRNCILQHQV---LI
S--C--VEKFRMTYSYGFMTQLLSSMAAICVVMV--QVS----KDAS-SFK---S-----
---IRL-------VT-----SLAFF-VAMIIQLALQCFTGNELTLQ---AE----RV---
----------------------SDAVMQ---SK-W--DRMTP---------RVRRYLLMA
MMRA----QRPLRLTAAGFAYMDNGCFLAI----MKA---AYSY------YA-V-LSQKE
V--------------------------------
>EposOR55/1-389
------------------------------------------------------MFRETY
TL-------VLKY-FKNNLIDVLDEMC--------------W---L-------------R
-----------------------------KLF------------WLQ-----FV---VYI
LAVVSH---TGGVLE---RMA---DG---ADMVQLSGD-LSATLVLW---QVSV-LYV--
-QIYVNRKLIQKLIL--NI-------------G-----------AQW-------------
---------------------CSDD---------NL-------------------SP---
EMMEVKHQSVKSIHKW-----ITY--FYKILICFMH--LYFC---IPLFVT---TVRHFV
LKE---------------NF--PF----AT--------I---Y----KLKMP--F---SY
------E--DNF---LLYWMVSMAD-------Y-GVLYN-TGFLITSDLLLVNVSMNHLR
TLFVILQDDL----KCIV------------------------------------------
------------------------------------------HSSAPFE---------EK
T-----------------------------------------------------------
---------------ATS--------------------------RLKEIIPKHAN---LL
Q--L--MVELSEAFGAIFLIHLAFFSGTMCFFGFAARVH---------------------
---CSP-----ESIK-----NLLAS-SFILICIYSCCSYGQDLTDA---SL----DV---
----------------------ANAAYE---GP-W--HVMSH---------EYRICILFI
MLRS----QKAYYIRSTSFTNISLQSFTKI----LNV---TWSF------LS-L-IDKVY
ED-------------------------------
>EposOR61/1-395
------------------------------------------------------------
------------M---DFVTTLSSRIC----L---------Y---P------FHN--R-P
------K-------------------Y--KLF-------CF---YFI-----CF---LIF
FVTAQQ---FAALCI-----Y---GF---KSFLDIVSI-APNIGVSI---ISVT-KYL--
-KVHRNKEIYESIFN--HL-------------R-----------NNM----------WDI
--------V------------DKKS---------QE-------------------TC---
KILRRYHKV----MTF-----IIL--WYTYYVVPLI--LFVV-T-FPLLIM---YYD-SE
IL-----------G---RDL--EY-----R----Y---L---F----EAWYP--F---DK
---------IKW-----YYAAYAWE-S-----L-MTAVV-VCIYTFSDLLNVSFV-GYIC
MELRLLGTHL----RQLI------------------------------------------
----------------------------------------------EPK---------DI
M------------NLKRSHDVTA----------------------V--------------
------HEK------IKR--------------------------RLKSIILKHVF---LA
N--V--VSQLDEILGDIMFVNYTLGSILICLTAY--TFT------VV---D---E--FY-
----ST-------VR-----FFCFF-ISFMFSILHQCVMGQVISDH---SE----AL---
----------------------VEDLYC---SE-W--TYCDR---------DTKKLVLLF
IMRM----QNPFQLTAKNYIIMNLHTFTTI----CSS---AYQC------FN-L-LRTMY
DPKLN----------------------------
>HmelOR67/1-386
-----------------------------MAQAY----------------------SLRQ
EV-------IKEL---EFLQLMGEKIF----L---------Y---P------FVD--T-T
------K-------------------L--KTI-------GY---TIT-----HM---LVL
CTAFQL---TLTLL------S---NG---TDWLEIINV-APNLGVVL---MTTI-KYM--
-KIYSNRQFYHKIFN--HY-------------R-----------NDM----------WGI
--------V------------DISS---------GE-------------------QQ---
KIIKTYKKI----SMF-----INR--FLLYYSIPLI--LIVN-S-FPYLVM---VYE-SQ
VN-----------GS--NE----Y-----L----Y---P---F----DGWYP--F---DK
---------VKW-----YAAVYIWE-S-----C-MTAVV-VCVFGFSNMLHGSLM-IFIC
MELKIIGNRL----ENLI------------------------------------------
----------------------------------------------NDE---------DA
N------------AIFEDNGVQI----------------------V--------------
------HRK------ILA--------------------------NLKMLIAKHNF---LT
K--T--SAKLDAVLGDAMLLNYSLGAIFICLTAF--TFT------VV---D---N--LY-
----KS-------IR-----YFFMF-TALLVEIFNQCLFGQILSDH---SV----NL---
----------------------TKSIYY---SN-W--PCATP---------EVKKIMLML
MVRT----QKPFQLTARGYLTMNMYTFSS-------------------------------
---------------------------------
>OfurOR52/1-408
----------------------------MPEKVY---------------------CALKK
LT-------QIEL---DFLSILGSKLF----L---------Y---P------FIG--R-T
------K-------------------R--VYA-------CY---MLV-----SL---LLI
VTAAQL---LTALLV-----A---DV---KEWIEIINV-APNLAVVL---MALL-KYT--
-KVHVNRDLYKKIFE--HF-------------R-----------DEL----------WDV
--------I-------------SDS---------VE-------------------HQ---
NIVTQYAAK----TKF-----ISR--FLIYYSIPLV--IFVD-S-FPRIIM---YLE-RE
LL-----------GS--DDT--KY-----L----Y---P---F----DGWYP--F---DK
---------VDW-----YYTVYLWE-S-----F-MTMNV-VVVYAFTNMIHSSYT-LFIC
LELKILGSSI----KNLV------------------------------------------
----------------------------------------------TSE---------DV
A------------NIVNRTKLQE----------------------T--------------
------HGD------IKR--------------------------KLKTIIIRHQL---LA
Q--I--VSEFDIVQGDVTLANYLFGSVFLTLTIF--SST------VV---D---N--MY-
----KS-------LR-----YFFMF-CSLLIEVFFYCMIGQILTDD---SD----CL---
----------------------TDAIYS---AD-W--PYANT---------ETKMALLII
MTRT----QRPFKYTAKGYIAMNLNSFSGV----CSM---SYQF------FN-L-LRTAY
SQ-------------------------------
>BmorOR76/1-406
-----------------------------MAKTF---------------------DCIKD
EF-------LIEM---DYISKIGSKLF----V---------Y---P------FVG--R-S
------K-------------------F--TMC-------CY---YVT-----FF---FLV
LTSVQL---FVTLCL-----T---RF---ESSFEVINI-APNLGVCL---VIII-KYS--
-KIHTKRISYQKFYN--HF-------------R-----------YEL----------WDV
--------V-------------LDS---------VD-------------------HR---
NVLETYVKT----ARL-----IAR--FFIYYGITLS--LLVA-L-LPRIIM---LYE-NS
VL-----------Q---KNL---Y-----L----Y---P---F----DGWYP--F---NK
---------IKW-----YYIAYVWE-S-----V-MTTVV-IINFVCTNTIHISYT-RLIC
MELKVLGISI----ENLL------------------------------------------
----------------------------------------------KSK----------V
R------------DSITQSKIED----------------------F--------------
------HEN------IKV--------------------------NFKTILKRHQL---LG
N--V--VSELNIIMGDGMLLTYISGSVFICLTAF--TAT------VV---N---D--FY-
----MT-------LR-----YFSFF-CSLLVETFIQCIMGQLLIDH---SE----DF---
----------------------ENSIYF---TD-W--PIADL---------STKKMLLIM
LIRA----QKSYVFTANGYFIMNFDTFGGI----CSL---SYQL------FN-L-LRTTY
NKEL-----------------------------
>DpunOR49/1-406
----------------------------MSEKTY---------------------NNLKG
AF-------LYQM---DFISDIGTKCF----V---------C---P------FIG--K-T
------K-------------------M--TIC-------CY---YVT-----QI---LVL
FTSVQL---LLTLFL-----S---DF---RNWFAIVYV-APNLGACL---MITI-KYA--
-KLHMHRDLYSKVLQ--HF-------------R-----------IDL----------WDV
--------I-------------TDS---------FE-------------------HR---
IILYGYTKT----NMR-----ITK--HIYYYTIGLS--IVVT-I-SPRLIM---YIE-TN
VL-----------G---NEL--RY-----L----Y---P---F----DGWYP--F---DK
---------VQW-----YYVTYVWE-S-----F-MTTLV-VFIYAFANMIHISLT-RYVC
MELKILCNVI----EGLI------------------------------------------
----------------------------------------------SSE---------DV
I------------QLLHGRNLKA----------------------I--------------
------HKS------IKK--------------------------KLKTVIKRHQF---LA
Q--V--TLELDTVFGDATLLTYVFGSIFVCLTIF--TAT------VV---D---N--FY-
----MS-------LR-----YFSFF-CSLLVEVFFPCIMGQLLIDH---SK----KL---
----------------------ENAIYF---TD-W--TYADI---------DTKRMLLIF
LIRS----QKPFRFSAKGYLTMNLCTFSNI----CSF---SYQL------FN-L-LQRTY
H--------------------------------
>SlitOR48/1-411
--------------------------MEYEHKSY---------------------DELKQ
DF-------LGEM---DFISNIGTKMF----I---------Y---P------FIG--R-S
------K-------------------I--ITY-------CF---YVT-----YG---LLF
LTSAQL---IVTLCI---ICV---ES---FDWFEIINV-APNIGVCF---MILI-KYK--
-KINDNKELYNKIFK--HF-------------R-----------FDL----------WDT
--------V-------------FNT---------EE-------------------HK---
KILNRYTQT----TRL-----ILR--FEFYYTIGLA--VIVD-L-FPRIIM---IYQ-NN
IL-----------D---KKK--QY-----L----Y---P---F----DGWYP--F---DK
---------IEW-----YNTAYIWE-S-----F-MTTVV-IFIYVFVNMLHISFT-RYIC
LELKILGSTM----EDLI------------------------------------------
----------------------------------------------NED---------DV
V------------KIKKGREIAK----------------------V--------------
------HKK------ISN--------------------------KLKFIISKHQF---LA
R--I--TSDLDKVLGDGMFLTYMFGSVFICLTAF--TAT------VV---D---D--LY-
----KS-------MR-----YFSFF-CSLLVEVFFQCIMGQLLIDH---SN----KL---
----------------------EKAIYF---AD-W--VYANN---------ATKKMLLIF
LIRS----QKPFEFSANGYLTMNLDTFSGI----CSL---SYQF------FN-L-LRTAY
SE-------------------------------
>SlitOR9/1-401
---------------------------------------------------------MVE
PF-------QKCL---SQVNFFCKLLG----M---------N---I------DYR--G-D
------S----------ETLIQF--LR--SHK-------YF---IAQ-----FI---LFN
SQNVSQ---ISWVCE---AVI---TG---KSFLDVTYM-IPCLIFCI---LSIF-KGV--
-SILYYAKYNYEFIV--TM-------------K------------NL-----LAGLTP-S
--------N------------EEHN---------IF-------------------MK---
TVIDKHVLM----LTI-----IFK--RMVNIVAVCL--IMFA-L-GPIFIM---LSN--Y
YK-----------TK---EV--KL-----E----L---P---F----IGYYP--F---NE
------Y--DLR---I-YPFMFLHQ-W-----W-TSLFA-TLMVCGTDYFFFTCC-TFIQ
IQFTILNYDM----EKLV------------------------------------------
----------------------------------------------NDG-----------
------------------S-----------------------------------------
------SSC------DKD--------------------------RLKELVLRHIE---LM
R--C--VDIMEKIFSTSILFNALTSSVIICITGF--NVS------VV---E---N--VF-
----MV-------GS-----FLAFL-IFSVVEIFLYCYYGDIIMRS---SM----NV---
----------------------GNAIYN---SC-W--YMTGV---------ADRKLFLII
ITRS----QTPCELTAHGFAKINLYTFSSI----LST---AWSY------FA-L-LKTMY
HPE------------------------------
>PxylOR51/1-416
-------------------------------------------------------MSKDD
EF-------SRSL---RIPKLCLLLSG----I--------------------KID--Q-P
------LQ---------TAFVAF--LK--NYY-------LF---IFN-----LI---ITG
LCIPCE---IGWCLS---S-K---MG-----FVGLTYM-MPCIVYGI---LGFV-KIA--
-NILHKVDIISKLIK--EL-------------H------------AMFPG--NGDYKE-S
--------E------------DIDE---------EA-------------------ES---
DIVIDSLKL----SRK-----VVF--VLFWTNLLLI--LLFD-L-RPLIVL---AFK--Y
FA-----------HG---QL--EL-----S----L---P---M----FMNYP--F---DP
------Y--DLR---F-WPIAYGHQ-C-----Y-SSACC-IYNLIGPDTLFFVCC-THLY
MQFRILKRRL----EIFI------------------------------------------
----------------------------------------------TGS---------EI
G-----------------G-----------------------------------------
------ELE------VAK--------------------------KFSILAKRHQK---LI
E--L--VGRLERVYSTSIFLNYGCSSFLICFTGF--NVT------TL---N---D--AW-
----SV-------LN-----YLVFF-SSNVSQIFLICLFGDLIMNS---SR----EV---
----------------------ADGIYN---CK-W--YATTP---------KIRRSILFY
LVRS----QKPCKLTAINFADVNLISFTTI----LSR---SWSY------FA-L-LRTVM
STRSQDQQTLAAIA-------------------
>PxylOR55/1-418
-------------------------------------------------------MSATE
KF-------DHSL---YRTKMALLASG----I--------------------KFS--E-G
------YM---------NKFLDH--II--NYW-------LF---YFN-----CF---WLY
MDVIGE---LIWTYE---GIQ---EG---RSFEEISVM-APCITVCL---LATA-KSM--
-PLYLQRGILTNVVK--EL-------------R------------EIHP---DTDGDE-S
--------E------------DDDGERRNDEDVVVL-------------------ER---
DIAKAAIKH----FDS-----IMQ--LFLFLCVSVF--TFFC-L-LPLLLM---VYQ--R
YT-----------TG---VA--EV-----Q----F---P---F----SVKYF--F---DI
-D----V--NHS---SIWPVVYFHQ-V-----V-STLIV-SLNVYGSDSLFYACC-NFIQ
MHFRILQCQI----EFLI------------------------------------------
----------------------------------------------GRQ---------WG
P------------N----D-----------------------------------------
------SHT------LNE--------------------------KFKGIVRRHQG---LT
E--I--VRQLEFLYSYSSLFNFVTSSFLICLSGF--IVT------TS---K---E--TR-
----LV-------LC-----FVTFL-FMSLAQISIFCYGGDLIMQS---SK----DV---
----------------------SAAGDR---SR-W--FVADE---------RLKRSMFIV
LARA----QRPCKLTAANFADLNLSAFATV----LRR---SWSY------FA-L-LKTMN
DQ-------------------------------
>HmelOR23/1-394
-------------------------------------------------------MSSIK
GF-------VNSL---KLTKKTFFISG----I--------------------EID--K-E
------D------------DTKT--SI--FKW-------LF---HFN-----ML---WLH
TDVFGE---FSWLIE---GIN---MR---KSLADLSMV-APCTTICL---LATA-KSL--
-NIYLFRDVLDSAVA--KL-------------R------------ELYP----------S
--------D------------VKEG---------SV-------------------ES---
QILERSMKF----LNI-----VVL--FLSACCVVVT--VIFS-S-MPLILM---GYE--Y
YQ-----------LG---YT--EL-----K----L---P---F----LTEYF--F---DS
------Y--ANK---MIWSFVYLHQ-V-----W-STVIV-CLNLFATDTLFYAFC-AHLQ
MHFNFLCHDF----ENIV------------------------------------------
-----------------------------------------------RT-----------
------------------T-----------------------------------------
------DDE------TRR--------------------------ELRKCARRHQD---LI
E--L--VDKMELLYSKSNLFNILSSSLLICLSGF--NIT------LL---E---N--SK-
----AA-----S-LT-----FIPFL-VVSFTQISLMCFFGDMLMAS---ST----KI---
----------------------SDAIYN---SR-W--YNAAP---------DVKRNLLFV
LFRA----RKPCKVTAANFAVINLTAFTTI----LSR---SWSY------FA-L-LRTMY
G--------------------------------
>DpunOR15/1-389
-------------------------------------------------------MTIKS
SY-------DKVL---YLTKISLLISG----I--------------------NIY--D-H
------KL---------NYVMSL--MI--NTC-------LY---YFN-----FV---WLY
LAIFGE---VNWFIH---GIR---NG---ESFTELSLV-APCSTISV---LGTV-KVH--
-YLYYNHDTIVSILK--KL-------------K------------TIHPLLDTNEDVD-E
--------D------------FEKD---------AA-------------------ER---
GIVKESMNY----LRR-----VIL--LFFFVMFPVL--IMFC-F-SPLSLM---VYD--F
VV-----------LG---ES--PI-----R----Y---P---Y----TVKYF--F---NI
------Y--ETR---F-WMLIYFHQ-V-----W-ATIIV-IANLFASDTLFYGLC-AYIG
MHFKLLCYRL----ENIV------------------------------------------
-----------------------------------------------SV-----------
------------------S-----------------------------------------
------PEE------TKQ--------------------------NLLNAIKRHQD---LI
H--L--V---------------VTSSLLICLSGF--NIT------VS---K---D--LR-
----IV-------MA-----FITFL-MLSLAQISLLCVFGDMIMAS---ST----DV---
----------------------SNAAYR---CL-W--YNADQ---------GIKKNVLLI
IMRS----AKPCKLTAANFADLNLRAFTTI----LSR---SWSY------FA-L-LRTMY
D--------------------------------
>OfurOR26/1-409
--------------------------------------------------------MAKE
AF-------ENSL---RLTKLFLLLSG----I---------R----------ITR-----
-----------------------------RKW-------RKSVENFFDYYLYYISLSWLY
TDVCGE---LNWLIE---------GILTGKSFIDLSLT-APCITISM---LATS-KSI--
-FLYWNRDVVAKIVD--KL-------------R------------DI-------------
---------------------HPED---------KEFDEYKQLGLYQVESNEPDVEK---
EIVEESRKF----LSF-----VVH--LLFYICAVVI--CAFP-L-MPVTSMAYDYYTTGS
T-----------------EC--KY--------------P---Y----LVKYF--F---DP
---------YTM---KMWIAVYFHH-V-----V-STAIV-GANVFGSDSLFYVVC-IYIQ
MHFQTLCHRC----ECAV------------------------------------------
----------------------------------------------VSS---------RE
G-----------------------------------------------------------
---------------TRR--------------------------NVANAVKRHQE---LI
D--L--VNQVELLYSKSTLFNIVTSSVLICLCSFIITVL---------------------
---DEI-------IV--VVTFATFL-VMNLSQISLLCYFGDILMRS---ST----EV---
----------------------SSAVYN---SL-W--YETDQ---------SVKKSMLVI
LMRA----QKPCKLTAWNFADLNLTAFTTI----LSR---SWSY------FA-L-LKTMY
K--------------------------------
>EposOR23/1-395
--------------------------------------------------------MTTK
DL-------EESL---TITKLTLLFSG----I---------K----------MER-----
-----------------------------SNF-----DPFLSFLFIF----NFI---WLN
TDVVGE---FYWLIE---------GVELGKSFLELSYI-APCTTICL---LSTA-KTL--
-PFYFNQDVFVKVFD--KL-------------K------------AI-------------
---------------------HPKT---------EE--DNEQLN---------DEIK---
ENVKDSTKF----LKT-----LVR--MHLTSCSVVV--LAFC-F-LPISAMGYTYFKTET
S-----------------EV--IF--------------P---F----HIKYF--F---DP
---------YEK---NVWPFVYFHQ-V-----W-STFIA-FTNVFGTDTFFYAFC-VYTK
MHFSILQKRF----QNAV------------------------------------------
--------------------------------------------ASWSA---------QR
P-----------------------------------------------------------
-------ED------GKK--------------------------KFVEVIKRHQE---LI
H--L--VDQVEILYSKSTLFDIVSSSVLICLSGF--NSL---------------------
---EDM-------GV--VFSFLAFL-FMSLTQIFLLCYFGDMLMRS---SM----EL---
----------------------SEAVYN---SS-W--YQMDQ---------SMKKNILFV
LARA----RKPCKLTAANFADVNLRAFTTI----LSR---SWSY------FA-L-LKTVY
K--------------------------------
>HmelOR25/1-400
------------------------------------------------------------
-F-------NKAL---KKVQAFLRPIG----L-----------------QIDENNSNMTI
-----------------------------RKW-----LRFRWAFIVN-----MI---WMN
MDITGQ---SAWLIQ---------SAFTGKSFVELTNL-APCLALCL---LGDI-EAF--
-FFMRHSNKARELVRSIRF------------------------LQSL-------------
---------------------TAEK---------DM-------------------DIEDI
AFLKGQIKI----FYI-----AVN--TITVIITVGI--MGFG-V-SPFINMALHYKK---
------------------TS--EF----------VLNQP---F----LILYP--F---DI
---------NDI---RFYFIAYFHV-M-----W-TAVIA-VLTVLAPCFLCYACS-TFII
YQFHRLQKDL----EQII------------------------------------------
--------------------------------------PYTDNLILYEI---------ND
D-----------------------------------------------------------
---------------VKK--------------------------EFMQIIDRHRK---LI
E--C--VNLMEFIYTESTLCNVITSSLLICLTGF--NVM------AI-------------
---DDI----ALTLP-----FLQFL-LLGLVQIYILCYYGDMIMIY---SA----KV---
----------------------GDAAYN---CQ-W--YRADV---------SIVKDLMII
ATRA----QKPCRMTALRFSDINFKTFTRI----LST---SWSY------FA-L-LSSLY
K--------------------------------
>EposOR69/1-412
--------------------------------MG---------------------SREVA
LF-------DENL---KKANEVLKYIG----L---------R---T------DDE--E-S
------H----------QSFVER--AR--SKW-------FF---WFF-----NL---TLY
SELLGE---LAWFVE---KGI---MG---STFIEATYT-LPCATLCL---LGSA-KTY--
-YRIKYGDLINDLIY--SL-------------R------------KL-----QSADPE-S
--------G------------IYAD---------PI-------------------AY---
EAIRKIVNK----LGL-----AIK--ALTIFNTCGL--IAFL-F-GPLAIM---LFL--Y
QT-----------TG---VT--KL-----R----F---P---F----LILYP--F---NA
------F--DLR---F-YPFVYFHQ-M-----V-GGVFA-VYTIFGPDCLYYLFC-TFVQ
VQFCSLKYDL----ERIV------------------------------------------
----------------------------------------------PSR---------SH
L------------RLQA-D-----------------------------------------
------KDA------YKT--------------------------KFEACITRHRE---LI
R--C--VNLIETIYCKSALFNFMSSSLLLCLAGF--NIV------AY---E---D--VA-
----ML-------GN-----FLSFL-VMCLLQIYLICYYGDNVSRA---SV----AI---
----------------------SQAVYN---SE-W--YNLDA---------KTAKDLRMV
LIRS----QKPCKLTAYTYTEINLNTFTRI----LST---SWSY------FA-L-LQSVY
SRN------------------------------
>EposOR70/1-410
------------------------------------------------------MGLRQL
AV-------FDAN-L-EKANKVLKYIG----L---------Q---T------DDE--E-S
------DQ-----------------TFMERIK-------SKKFFWFF-----HL---MLY
AEVLGE---LAWFVE---KGV---IG---NTFIEATYT-LPCATLCF---LGSA-KCY--
-YRIKYGDHINDLIQ--AL-------------R------------EL-------------
---------------------QSSE---------SE--FGIYAD---------PIAF---
EAIRKIVKT----LGL-----AIK--ALTIFNTFVL--IAFL-L-GPLAIM---LFI-YL
T-----------------TG--VV----EL---RF---P---F----LILYP--F---NA
-F----D--LRI-----YPFVYVHQ-V-----V-GGMFA-IYTIFGPDCLYYLFC-TFIE
VQFCSLRYDM----ERIV------------------------------------------
------------------------------------------PPNLRRQ---------PE
T-----------------------------------------------------------
-------DA------YRK--------------------------KFRACFTRHTE---LI
R--C--ANLIETIYCKSALFNFMCSSLLLCLAGF--NIV------AY---E---D-----
---VAM-----L-GN-----FLSFL-VMCLLQIYLICYYGDNVSRA---SV----EI---
----------------------SHAVYN---SH-W--YNLDA---------KTAKDLSMV
LMRA----QKPCKLTAYSFTEINLTAFTRI----LSS---SWSY------FA-L-LQSMY
NRK------------------------------
>BmorOR25/1-405
------------------------------------------------------------
MF-------EKAL---RSANFYMRVIG----I---------P---T------DIR--D-G
------N----------RTLMER--LR--NRW-------FY---CIN-----FL---WLN
TDVAGE---ITWFVK---GLL---SG--SSTLIENTYL-IPCLTLCI---LGNV-KTF--
-FTIKYANHIIDLVA--IL-------------K------------DL-----EIKNNA-A
--------R------------K--N---------ET------------------------
EIVKERLKF----LTT-----SNK--FLLFVIGTGI--IAFG-I-GPLMLT---ASI--Y
FS-----------SG---DM--KL-----K----L---P---F----LIWYP--F---DS
------S--DIR---Y-WPFVYVHQ-V-----W-SACIA-CCAVYGPDCFYFTSC-TFIH
IHFIHLQNDI----TNVI------------------------------------------
----------------------------------------------VES---------SR
A------------RRNGLY-----------------------------------------
-------RG------CHQ--------------------------AFLELTNRHKD---LI
R--C--VNLLEIIYSKSTLVNVVSSSLLICVTGF--NVM------AI---D---F--LP-
----LI-------AP-----FTSFL-ALGLVQTYLLCYYGDTIMCS---ST----EV---
----------------------SDAVYN---ST-W--YGTNI---------SQMRDYLFV
MKRA----QKPCKLTAYGFSDVNLRTFSRI----LST---AWSY------FA-L-LITIY
RGNGQQ---------------------------
>EposOR24/1-395
---------------------------------------------------------MAS
LF-------DDSL---RRIKLVFALSG----M--------------------HLE--H-K
------SS---------KTMSDV--IR--YRW-------LY---VMN-----FF---WLN
TELIGE---ILWIID---GAN---NG---KKLRELTYV-ALCVTNCV---LANI-KCL--
-FLILNEDELTQFTK--CL-------------Q------------DL-----EEDEKE--
--------S------------ENSG---------KT------------------------
TIVEEHRRF----LNV-----FIS--TLSSSMALTC--IALN-L-TPLVLM---ALG--F
RK-----------TN---EI--EL-----I----L---P---I----PVVYP--I---DP
------Y--DIK---Y-WPLVYLHQ-I-----W-STFLV-AFKIGGIDCLFYYCC-TVIR
AHFRLLQHDF----ECIN------------------------------------------
----------------------------------------------TC------------
------------------N-----------------------------------------
------EME------FQE--------------------------KFQKLVARHLL---LI
R--S--VDLVDTVFTKSTLCNFMSSSFIICLAGF--NVT------AI---D---D--LA-
----FV-------LS-----FLTFL-VSCLLQIFLLCYFGDMVMTS---SM----EA---
----------------------SNGIFN---AK-W--YLLKA---------KTAKQVLLV
QIRA----QKPVKMTAYKFADVNLQSFISI----LST---AWSY------FA-L-LNTLN
DG-------------------------------
>HmelOR12/1-396
----------------------------------------------------------MS
YF-------DKSL---EIVKFVFTLSG----I---------T---YKSKK--LNT--K--
-----------------------------EKL-------IVRSIYYF-----NF---VSV
NSDVVG---AVYCFI---DGV---QT--GKTFVELTYI-APCITFAI---LCSL-KAF--
-CMFHYKDHVSDLID--QL-------------R------------DL-------------
---------------------DNKR---------KD-------------------ES---
DIKKRETNF----LHA-----ILK--ASNIINLMLL--LTFC-V-SPFILIAYKYVK---
------------------TS--EV----EL---FL---P---L----LIKYP--F--DSY
------D--IKY-----WPYVYVHQ-F-----W-SVVLV-IVNLSVSDYLLFICC-TYLR
IQFRFLQKDI----REIV------------------------------------------
-----------------------------------------TSNRKLTE---------PE
L-----------------------------------------------------------
-------VL------LQE--------------------------KIVNLVKWHQE---LI
R--L--TGCLELIYAKSTLYNFVSSSVLICFTGF--NVV------TI-------------
---DNV-------AF--TTIFVVFL-STSLLQIFSLCFFGDLLMES---ST----EV---
----------------------RNAVYE---SK-W--YYTNT---------KAAKSLLII
QTRT----DNPCKLTAFGFSEVNLKAFMSI----LSS---AWSY------FA-L-LKTIY
NED------------------------------
>HmelOR55/1-356
----------------------------------------------------------MS
NF-------DKSL---EKIKPIFVLSGI---T---------Y---Q------SKK--L-N
------IK---------------------EKI-------QIRCVYLF-----NF---ICL
NSDLLG---SIYCFI---DGV---RT--GKTFVELTYI-APCVTFSF---LCNL-KGI--
-FLIHYEDRVCELID--NL-------------R---------------------------
---------------------NLDN------------------------------KR---
RKDDTYIKK----GEINFLHAILK--TSNILNVILV--LTFI-M-SPFILI---AIK-YL
K-----------------TN--KV----EL---IL---P---F----LIKYP--F---DP
-----YD--IRY-----WPFVYIHQ-F-----W-SVVVV-IINICVVDYLLYICC-TYLR
IQFRFLQSDI----KNII------------------------------------------
-----------------------------------------RSNKMLTE---------PD
L-----------------------------------------------------------
-------AG------FQE--------------------------KIVNLVKWHQE---VI
R--L--TSCLELIYSKSTLYNFVSSSILICLTGF--NVI------AI---Q---N-----
---MAF-----T-IV-----FLVFL-TASLLQIYLLCFFGDLLMKS---SI----EV---
----------------------RDAVYE---SK-W--YYIKA---------RAAKSLLII
QTR---------------------------------------------------------
---------------------------------
>BmorOR24/1-408
-------------------------------------------------------MPEEL
FL-------DRSI---KKIESYFRWMG----I---------N---IRSGDNNNKK-----
-----------------------------DVF-------KIRCIYFI----NFV---LLN
TDVLGA---IFWFRS---------GLEQGKTFTEVTYN-APCLTFSF---LANF-KML--
-SLIFYEKTVHELIA--AL-----------------------------------------
---------------------QKLEIKHFLRQNCAE-------------------EL---
KMLKDEKNF----LHA-----VFK--GSKIVNYASI--LTFG-C-SPLVLIASNYYK---
------------------TGRMDY------------LLP---L----IVLYP--F---DV
---------DNI---TVWPIIYVRQ-I-----W-SVITA-VIGVCATDYLFYTFC-VYIS
TQFRLLGHSI----ERVV------------------------------------------
--------------------------------------PNNGLSVRTRL---------NG
N-----------------------------------------------------------
---------------LRM--------------------------KFVENLKWHQE---LI
R--A--ASLLEQIYTKSTLYNFVTSSVIICLTGF--NVA------VV-------------
---EDF----AVILS-----FLFFL-FMSLLQIILLCFFGDKLMKS---ST----NI---
----------------------SDAVYN---SK-W--YLTEK---------NVGKVLLMV
QIRS----QRACRLTAYGFAEVNLRAFMKI----LST---AWSY------FA-L-LQSLY
SSHE-----------------------------
>OfurOR23/1-396
--------------------------------------------------------MAEQ
PI-------DKSL---RKIRFIFRYAG----M-NLEERPRTW----------CQS-----
-----------------------------FIY------------VVN-----FL---WIA
TDIIGE---INWIFE---GVS------KGTSFVELTHV-APCLSLGT---MSEF-KTA--
-FVVAHEKSLFRLIG--NV-----------------------------------------
---------------------REME---------RK-------------RLVGPIAH---
KIVKEESKF----LYN-----LVF--AMKMVNWVLV--VVFD-F-GPLVWI---VVK---
------------------YF--IY--GELE--LLL---P---I----IDIYP--F---DC
---------YDL---RIWPFAYIHQ-I-----W-TAWVV-VTEILGVDCLFYICC-THVM
IQFKILNHEV----TNVI------------------------------------------
---------------------------------------AESRSAKRIE---------VT
Q-----------------------------------------------------------
---------------LRE--------------------------KFNELVKWHQD---II
N--S--AGLLEDIYSKSTLVNFLTSSLIICLTGF--NMT--ALDNVR-------------
---MTV--------------AFAFF-VVAMLQIYFLCFFGNMLMDA---ST----DV---
----------------------STAVYN---SR-W--YLSDA---------AFGKSALIM
QIRA----QKPCIVTAAGFAEVNLRAFMKI----IST---SWSY------FA-L-LRTVY
QDI------------------------------
>EgriOR17/1-406
-------------------------------------------------------MEDTS
PF-------NKTI---TQLEALFRFAG----I---------H---IRIGITNTTD-----
-----------------------------RFK-------ARCLYFLH-----SF---AAN
YNLFCN---IIWCVN---------GMMNGKDFLGIAIS-APCIIISV---LAQF-KGF--
-LLIKHEDKAKILID--CL-------------K---------------------------
---------------------KLED---------KY--------------KHRPRNQEKK
EMVNSEVKF----LNF-----VLK--TLNIFYFILV--AGFS-I-SPLVLILVEYVK---
------------------TK--IF----------VPTLP---F----FALYG--Y---DP
---------FQR---HIWPFIYIFQ-C-----W-SELAV-VLNICSADYLFFTCC-TYIR
IQFKLLEHDL----QNII------------------------------------------
-------------------------------------PTEKHNYKMFVD---------NE
N-----------------------------------------------------------
---------------FKQ--------------------------NFNEIIKRHQD---LM
E--S--ANILEIIYSKSTLLNFFSSSLIICLTGF--NLT------IL-------------
---HDG-------AT--ISTFLSFL-FLCLVQVYFVCFFADLLMTS---SM----GV---
----------------------GNGVYN---SQ-M--YLAEA---------KIGKNMVMI
LNRS----QKPCKITASGYADVNLKSFMRV----LST---AYSY------FA-L-LRTMF
DD-------------------------------
>SlitOR12/1-408
------------------------------------------------------MEEEPL
LI-------NKTI---KKIEIWLRTTGTNVKS--------------------TPK-----
-------------------------TRMDTIK-------SRAIYIIN-----FF---WLN
MDLGGA---VVWFIS---------GIANKKSFTELTYV-SPCITLSF---LANF-KCF--
-FLFLNEDTVDKLLE--TL-------------R----------ELEM-------------
---------------------NERS---------RP------------------RHKDKD
AIMVHEHKF----LTN-----LIS--FLNVFFCGLI--VAFA-I-GPVTLTIFIYVTTN-
------------------EVDLQL--------------P---F----LIIYP--F---DA
---------FQL---KIWPWVYLHQ-I-----W-SEVVV-IVGLGAADYLFYIFC-SNIS
VQFQLLKYNI----ENLI------------------------------------------
--------------------------------------PDDETCGRLVN---------VE
E-----------------------------------------------------------
---------------VRA--------------------------EFVDLIKWHQD---LI
S--S--VKLLETIYTRSTLLNFVSSSALICLTGF--NVL------AG-------------
---SDF----VYVMT-----FVSFL-FLSALQIFFLCFFGDLLLTS---SV----KV---
----------------------SDAVYN---CR-W--YLAGT---------SLGKDLLLV
QTRS----QTPCKLTAWDFSEVNLKSFMTI----LST---AWSY------FA-L-LQTLY
GSPP-----------------------------
>DpunOR14/1-405
-------------------------------------------------------MSQTL
LF-------GSTL---KRIEFLYKYAG----I---------N---IRSGERKASD-----
-----------------------------KFK-------SRCVYIFN-----FF---WLN
VDLAGG---IWWFID---------GVKKGKDFFGLTYI-APCISLTT---LANI-KSI--
-FIVLNEDKVHKLID--AI-------------K----------ALEL-------------
---------------------KENS---------RK---------------FVEKKK---
AIMKEETDF----LNV-----VIY--VINILYMVLV--VAFA-L-MPLVVIAVKYAN---
------------------TH--EL----------ELILP---F----LILYP--F---DP
---------FNY---KVWPFVYLHQ-F-----W-SECIV-SLDICGVDHFFIMCC-TYLR
IQFRLLRHDF----ENII------------------------------------------
--------------------------------------SIQSNNRLVMD---------DE
D-----------------------------------------------------------
---------------FKA--------------------------KFIELIKWHQK---LI
E--L--VSVLESIYTKSTLLNFTSSSLIICLTGF--NVT------VV-------------
---KEF-------SY--TVIFLSFL-FMSLVQVFFLCFFADLLTTS---SM----EI---
----------------------SNAVYN---SQ-W--YMAEA---------KVGKQLLLV
QTRA----QDPCKLTACGFADVNLNSFMRV----LST---AWSY------FA-L-LQTMY
GG-------------------------------
>OfurOR25/1-400
-------------------------------------------------------MEEES
LF-------DKSL---KKITFAFRLTG----L---------N---I------END--KRN
-------------------------LKQNCVY------------LFN-----FL---WLN
TDIVGA---LQWVLY---GIA---SG---KNFTELTYV-APCLALSI---LGDI-KGV--
-FMILNEKKVHILMD-----------------N---LRSLELKAKEF-------------
---------------------ENSE---------RE------------------------
DMIEPEIKF----LNI-----ITS--VLNVLNCLMI--VVFD-A-SPLILIAVKYFT---
------------------TG--QL----EL----M--LP---F----LDVYP--F--DSF
------D--LRY-----WPFAYIHQ-I-----W-SECIV-LLEICATDYFFFTCC-THIK
IQFKLLQHQF----QEII------------------------------------------
---------------------------------------PSRSVSAVDS---------ID
Q-----------------------------------------------------------
-------AA------IRT--------------------------KFQELIKWHQE---II
R--S--ANMLEGVYSKSTLLNFCTSSLVICLTGF--NVT------TI-------D-----
---DKA-----FVMT-----FIIFL-FMSLLQVFFLCFFGDILMSS---SM----DV---
----------------------SNAVYN---SR-W--YLTDV---------MMGRNVLLV
QTRA----QDPCKLTAAGFADVNLRAYMKI----LST---AWSY------FA-L-LQTIY
C--------------------------------
>BmorOR11/1-396
-------------------------------------------------------MDEHS
HF-------ETSL---NKIKVLFKYSG----M---------N----------LEN--TVT
-----------------------------NTY-------EFLNHRWV-----YI---LNH
AWTLAA---VTFICI---GIS---NG---QNFIEMTCI-APCVAMTV---LAVS-KSF--
-FHYINENAVKSLLE--NL-----------------------------------------
---------------------IELERTDFERTKSVQ-------------------RT---
EIVATEKQL----LNM-----VIN--VLYVLNCSMI--LVFD-M-TPLIIIAIKYWT---
------------------TN--KF----VR----L--LP---Y-LDIFVFVP--Y-----
------K--FEY-----WVMAYILQ-I-----W-AECIV-LLFIGAADCLFFTCC-TYIR
IHFRLLQYDF----ERLT------------------------------------------
----------------------------------------SSRRESDGL---------RD
D-----------------------------------------------------------
-------ED------FRE--------------------------TYTNLVKRHQG---LI
E--S--SSILEMIYSKSTLSNFVLSSLVICLSAF--NVT------VV-------N-----
---DVT-----IVMT-----YLIFL-AMSLMQVYFLCFF-DMLMSA---SE----EV---
----------------------GNAVYN---CS-W--YTEKA---------STGKDLLFT
ITRA----QKPCELTAAHFAYVNLKAFMRV----------SFTS------AS---ITTLP
TI-------------------------------
>EgriOR26/1-433
-------MYLQDEEEEGEVVTRVTVDKIAEKKNT---------------------LKVEK
TL-----LFDQSI---RKLNVLFKFSG----M-------------NIKNK-INTP--LDT
-----------------------------LKY-------RW---LYI-----AN---FVW
VFSAVI---VCFYII---IEG---IS-LGKNFIEVTSV-APCLTFSI---LGMF-KSL--
-FYLANETEVFNLIK--SL-------------R------------EL-------------
---------------------EEKE---------HE-------------RNTSVDKE---
NIIKEDRRF----LNA-----VIN--VLYFLNCSMI--AVFD-M-TPLLLMAVKYVK---
------------------TQ--EF----DM----L--LP---Y-LDVFSFAP--Y-----
------E--FKY-----WVIAYIHQ-I-----W-SECVV-LLEMGAADYLFFTCC-TYIK
IQFRLLKHDF----ERII------------------------------------------
----------------------------------------ATEDSEAFS---------DV
G-----------------------------------------------------------
---------------FQA--------------------------KFTELIKCHQA---LI
E--S--SSKLETIYCKSNLLNFLSSSLVICLTGF--NVT----IVDD-------------
---IDI-----I-VT-----FLTFL-FMALMQVFFLCFFADMLMSA---SV----EV---
----------------------SDAVYN---CR-W--YLSRP---------AVVKDLLLV
QTRA----QKPCKLTALGFADVNLRAFMTV----LST---SWSY------FA-L-LQTIY
GNV------------------------------
>SlitOR7/1-406
-------------------------------------------------------MPKPL
LF-------DGSL---DKLGVLFRYSG----M-------------NLEKDIVTPM-DTIK
-----------------------------HRW-------LY---TLN-----YF---SVL
SAEIAG---IYYIIT---GII------QGKSFIEVTSV-APCLTFSL---LALI-KCS--
-YHHIYEKDIKELIN--LL-----------------------------------------
---------------------RDLERKENDRTECAD-------------------KQ---
EIIDEEAGF----LNK-----VIN--VLYVLNCCMI--VVFD-M-TPMVLIAVKYYK---
------------------TK--QF--ETLL--------P---Y-LDVFSFIP--Y-----
------E--LVY-----WPFAYVHQ-I-----W-SECMV-LLSMAAADYLFFTCC-TYIR
IQFRLLQYDF----ERII------------------------------------------
-------------------------------------PDRSVSKEERFD---------EA
E-----------------------------------------------------------
---------------FRD--------------------------KFRELVQWHQD---LI
R--S--AIILDIIYSKSTLFNFLSSSLVICLTGF--NVT------IV-------------
---DDI----VIIVT-----FLTFL-SMALMQVFFLCFFADLMMTA---SL----DV---
----------------------SNAVYN---CK-W--YLGNT---------QVGKQLLLV
QTRA----QEPCKLTAAGFADVNLNAFMRV----LSS---AWSY------FA-L-LQTVY
GR-------------------------------
>EsemOR24/1-410
------------------------DWSSRPIMER---------------------SKLPQ
EY-------LETL---SSSELILGLIG----M---------R---V------IYE--D-R
------A----------DGFIGY--MK--QNW-------FY---VMT-----SA---VLY
YCVACE---AIYIII---ALG---DF---QNFLEVTEL-APCMGFCM---LGLS-KMY--
-AVSARRSTIQKLVF--EI-------------G------------EN----------W-P
--------Q------------GDVI---------SS-------------------VV---
AIKQKYIGW----LKL-----LIP--KLMILFTVLI--WLYN-L-FPLMEM---AFH--A
IL-----------GH---PV--EY-----D----F---P---Y----FIWYP--Y---DA
------T--QSP---LIFGITYITQ-I-----W-DGCIA-ACGNVGPDILLVTLT-SHVC
QTFELLAHDILFLLDNCE------------------------------------------
----------------------------------------------NS------------
------------------N-----------------------------------------
------QAE------LSE--------------------------HLNALIKRHQA---AL
G--Y--AKELESIFSFVILANFSGGSVIICLVGF--QLT------AN---D---T--KQ-
----TV--------K-----FLLFL-SSTLLEVLLICWYGQKLVQT---ST----DV---
----------------------ADAVYN---SR-W--YTSDL---------SLRKRLLYI
IERS----QKPTYLTALKFSNVSLISFTSI----LKT---SWSY------FT-L-LRTVY
DG-------------------------------
>PxylOR53/1-382
-------------------------------------------------------MEIPS
-F-------QDLV---GQIKVNFRYTG----M---------A-----------YE--R-P
--------------------------Q--HSI-------IF---YIP-----FI---VIT
GVVIEE---TAFFVS---RMS---S----ENFLELTEL-APCLAMGL---LSQL-KIL--
-PIFLKKEKVYKLTE--AL-------------E------------IL----------Y-N
--------S------------IRND---------PA-------------------QV---
VYVKNDVVQ----IKI-----LIK--YYFILNVILI--VCYN-F-WPLLIM---LYN--Y
AV-----------NG---EI--QF-----L----V---P---Y----AILVP--F----S
------Y--DSL---YTWFPVFFHL-I-----S-GGFIC-VLYFTTVDALYFFLT-SQVC
IQFLVLSNEL----EKLQ------------------------------------------
----------------------------------------------NN------------
------------------E-----------------------------------------
------QTK------LKD------------------------------IVKKHQY---IL
S--L--SDDLEDIFSLPNFFNVIVGSTLICALGF--NLT------TG---E---L--AK-
----MP--------K-----FLLFL-SSVLLQILMMSVFGEHLIQE---SG----RI---
----------------------ADAVYL---CR-W--YEMDQ---------STKNSILII
MRRS----RRAQKMTAYRFSVISYGSFTKI----IST---SWSY------FT-I-LRTVY
KPDIN----------------------------
>OfurOR45/1-381
--------------------------------------------------------MDIP
TF-------EELF---KQIKLNLWFFG----I-------------P------FNG--R-K
-----------------------------IEL-------RF---YFM-----VV---VVI
IMLIGE---ISFFVS---RYA---PE----NFMELTQL-ASCICVGA---LSLL-KIL--
-PIAHKKQKIFELTE--SL-------------D-----------GLY-------------
---------------------NTIL---------EN-----------------PKKK---
AIIRRQMIL----VKI-----LMK--YLFIVNIALF--VIYN-I-SPLIFM---TYNYIA
TN----------------EV--EF----IL--------P---F----ALGVP-FS-----
------I--ESM---ATWFPVYAYS-V-----F-SSFVS-VSYFVTVDALYCILT-THIC
SNLSMVSEEL----QNVD------------------------------------------
------------------------------------------------------------
------------------------------------------------------------
-------TS------NED--------------------------ELKELVKNHQY---IL
K--L--SENLEEIFSLPNLFNVMMSSLEICAVGF--NLT----MGPV-------------
---SEI-------PR-----SVVFL-SSVLLQILMLSVFGEKLIEE---ST----KV---
----------------------GDAAYN---SK-W--YEVDQ---------KTKKTILII
MTRS----SKPQQLTAYKFSVISYGSFTKI----IST---SWSY------FT-I-LKTVY
KPPE-----------------------------
>EposOR42/1-381
--------------------------------------------------------MDIP
TF-------KEVF---KILKINFSLMG----I-------------P------LNK-----
-----------------------------SML-----TIKF---YVL-----IF---LLV
LMIIEE---ASFFVK---MMA-------PENFLQLTML-APCLCVGC---LSIL-KII--
-PVAIHRETVRDLAD--KL-------------N-------NLSTEIL-------------
---------------------NDPE------------------------------KK---
KVIQQDITM----LQT-----LIK--YYFILNLVLI--SVYN-FSTPFYILYHYITT---
------------------RE--EI------------------FYLPYSVLVP--F---ST
---------ETW---CNWCIVYIHS-I-----F-CGFIC-TLYFTTVDGLYFVLT-SYVC
SIFAVLSKDI----QELK------------------------------------------
----------------------------------------------------------NA
S-----------------------------------------------------------
-------DA-----------------------------------TLKDIVKRHQY---VL
E--L--ADDLELVFTLPNFFNVLVGSLEICALGL--NLM---------------------
---IGD---WGDVPG-----CFLFL-SSVLLQIFMISVFGEKLISE---ST----KI---
----------------------SDSAFL---CN-W--YEMNS---------TSKKTILVL
MTRA----RKPQWLTANKFSVICYTGFSKI----ISN---SWSY------FT-I-LRTVY
SREE-----------------------------
>EgriOR32/1-383
----------------------------------------------------------ME
MP-------NYED-LLRQIKLNFWLIG----I-------------P------YGD-FK--
-----------------------------ITW-------RY---YIL-----FV---TVV
LMAIAE---TGFLVS---KVN-------KVNMLEITEL-APCTCIGI---LSCL-KIA--
-AIVLKRRKIFELTE--NL-------------K---------------------------
---------------------SLYG---------GI--------------EITSETG---
LQIRSQIIT----LKK-----FVR--YFFILNVMLI--SVYN-FSSPVIIV---YFY---
-------------------L--KH--GEAP--FIL---P---Y----QVLLP--F---EI
---------KSW---MTWAAVYTHS-I-----S-SGFIC-VLYFTTTDVLYFVLT-TQIC
ANFKTINSKV----KGVN------------------------------------------
----------------------------------------------------------TS
N-----------------------------------------------------------
-------VG-----------------------------------TVHSIIKDHQY---IL
K--L--SEDLEEIFTGPNLFNVVVGSVIICALGF--NLA---------------------
---MGE---LKQVPG-----CVLFL-TSVLLQILMMSVYGENMITE---ST----KV---
----------------------GAAAYK---CK-W--YDFDE---------KTKKVILTL
MIRS----NKPARLTAYKFSIICYGSFCTI----LST---SWSY------FT-I-LRTVY
TPSDSL---------------------------
>HmelOR42/1-385
--------------------------------------------------------MDIP
NF-------EEMF---KQININFWLVG----L--------------------NFHQSRVT
-----------------------------LAY------------FII-----LF---NIV
IVLVEE---TGFFVS---KFS-------VENFLELTQL-APCTCIGS---LSLL-KII--
-FIAKKKQNIFDLTQ--YL-------------R---------------------------
---------------------ELYN---------KA--------------LIDSSKK---
ELIKQDFIF----LKY-----LVK--YFFILNAILI--CVYN-F-SSLVLIAYYYYT---
------------------KR--TI----------FYILP---Y----AMLIP--F---ST
---------DHW---YSWLIVYLHS-I-----A-CGFVC-VIYFTTVDALYYIMT-SHIC
AQFSLLSEEI----KGLD------------------------------------------
----------------------------------------------------------AD
T-----------------------------------------------------------
-------SC-----------------------------------QLSDIVKRHQY---IL
K--L--SQNLEEIFRAPNLFNVLVGSLEICALGF--NLT---------------------
---MGP---WSQVPG-----VVLFL-LSVLVQILMISVFGENLIRE---SR----KV---
----------------------GESAFL---CK-W--YDMDQ---------KSKKIILLL
MLRS----NKPQKLTAYKFSVISYESFTKI----IST---SWSY------FT-I-LKTMY
TPPDKSGA-------------------------
>SlitOR52/1-387
-------------------------------------------------------MENIP
PY-------KDFH---KQIKINLWLAG----I--------PY----------GDP-----
-----------------------------KFY-------FRFYVIFV----------QLL
LMIVFE---VSFFVS---RIS-------AENFLELTQL-APCMGIGI---LTAL-KTM--
-AVIQKRKKIYDLTE--CL-------------E-------KLYCNIL-------------
---------------------SNEQ------------------------------KV---
KLVRKDLVL----VNL-----LMK--YYFILNLLLI--SVYN-FSTPFIIL-YHYFA---
------------------KH--EV--IYIL--------P---Y----AILVP--F---ST
---------DSW---LPWIIVYIHS-I-----M-CGFIC-VLFYTTIDGLYFVLT-SHVC
ANFSVISDMI----ESLD------------------------------------------
------------------------------------------------------------
------------------------------------------------------------
-------ET------TAN--------------------------RLADIIKEHQY---IL
K--L--GEDLEDIFTAPNLFNVLVGSLEICALGF--NLT---------------------
---TGS---WQQIPG-----CILFL-LSVLLQILMMSVFGENMIRE---ST----KI---
----------------------GDAAFL---CK-W--YKMDE---------KSKKIILTI
MIRS----KKPQQLTAYKFSTISYASFTKI----IST---SWSY------FT-I-LRTVY
SPPEVTRTE------------------------
>BmorOR42/1-388
--------------------------------------------------------MDIP
KF-------EELL---KQIKMNFWLMG----I-------------P------FDN--P-K
-----------------------------IQI-------RY---YVL-----LL---PLS
LMLIEE---IAFFGS---RMS---SE----NFLELTQL-APCICIGV---LSVL-KIL--
-ALTAKRQKIYELTQ--NL-------------E-------CLHKIIL-------------
---------------------NDTR---------KT------------------------
ELVRKNLVL----IKF-----ITK--YFFVLNAVLI--FVYN-FSSPVIIAYNYIVS---
-----------------NEV--QF----VL--------P---Y----AVLLP-FK-----
------T--DSW---IPWLIVYVYS-I-----F-CGFTC-VLYYATVDVLYCVMT-SLVC
NNFSLISFKL----QKVN------------------------------------------
------------------------------------------------------------
------------------------------------------------------------
-------RN------TAH--------------------------LLKEVVKEQQY---VL
K--L--AEDLENIFTAPNLFNVLIGSVEICALGF--NLM----IGDL-------------
---TQI-------PG-----CILFL-SSVLLQILIMSVFGENLISE---SS----RI---
----------------------AEAAFL---CK-W--YEMDQ---------KSKKTILTI
MIRS----HKPKKLTAYKFSVISYGSFSKI----IST---SWSY------FT-I-LRTMY
TPPGTKFQDDL----------------------
>DpunOR13/1-383
---------------------------------------------------------MAI
PT-------YDEL-F-KQIKINFWLCG----M---------P---Y------GDD--K-I
------HV---------------------RFY-------VI-----------LL---LII
LMLVEE---IGFFVS---KIS---SE----NILELTQL-APCMGIGF---LSML-KIL--
-AIAVKRCKIFALTE--KL-------------R-----------CLY-------------
---------------------EEIL------------------------------KD---
PVKIKTTQRNLIIVKE-----FTK--YFFILNAILI--SVYN-F-STLVII---LYN-YV
TKKVVIF-----------KL--PY----AV---LL---P---F-PT-DSWLP--------
-----------------WFFVYVHS-V-----S-CGFIC-VLYFTTVDVLYCLLT-SHIC
CNFSVISSKI----KCLN------------------------------------------
------------------------------------------------------------
------------------------------------------------------------
-------AS------NAA--------------------------GLREIVKSHQY---IL
K--L--SEDLEDIFTAPNLFNVLIGSIQLCALGF--NLT------TR-------D-----
---LAR-----Y-PG-----NILFL-SSVILQILMMSVFGENVIQE---ST----KV---
----------------------GEAAFM---CK-W--YEMDI---------KSKKTILTI
MIRA----RKPQRLTAYKFSVISYGSFSKI----IST---SWTY------FT-I-LRTVY
KSPERK---------------------------
>PxylOR1/1-377
--------------------------MSVDPTVQ---------------------EQAKA
EI-------LQSL---NLSIFSMRQFG----L---------S---F--------D--K-P
------P----------NRRAFI--RQ--KLI-------L----YLC-----FF---GIS
YHIFSD---IVNIGV---TLA---TT---PRVEFVVPL-FHTFGYGA---LSNF-KLW--
-SVWYKKDVFEQRIA--DL-------------V------------DI----------W-P
--------V------------PPLA---------PE-------------------LQ---
AIKDKSLLA----LRI-----AHR--FFFGLNVSAV--WIFN-L-TPVMIY---VYE-SW
WQ-----------GR--PDA--VV-----G----F---P---W----TCWYP--F---DK
------W--DPT---N-HVFVYLFE-I-----L-SGVTC-VWAMSASDLMLTGMA-SHIC
MLLRILHQRL----TSLA------------------------------------------
----------------------------------------------ARE---------QP
------------------------------------------------------------
------PPD------HYR--------------------------DIVSCIKLHQR---LI
--------------------------------VL--RFQ------LL---E---P--LS-
----AL--------S-----NKMFL-GAALIQVGVICWYADDIYHA---NS----AV---
----------------------AAAAYS---CQ-W--HKTSP---------SCQRALMFL
IKRS----QKPIALTAMKFTNINLTTFSSI----LYK---SYSY------FA-L-LYTMY
KEN------------------------------
>EposOR59/1-400
--------------------------------------------------MASKVEEARG
EI-------NETL---SLCLFSMRWIG----L--------------------SFEPPAST
-----------------------------RAY-------LRQKLMFI---ASVC---AIV
YHVFSE---IVYIGL---------TLSNSPRVEDVVPL-FHTFGYGA---LSIA-KVF--
-ALWYKKDVFAEHLQ--EL-------------S---------GIWPM-------------
---------------------PPLD---------EN-------------------AQ---
LIKETSISA----LRL-----VHR--WYFAMNMGGV--LFYN-V-TPICVYFYELWMGQ-
------------------DAKVGF--------------V---W----VSWYP--F-----
---------DKY-EPTNHVFVYIFE-V-----F-AGQTC-VWIMLCTDLLFSGLA-SHIA
LLLRLLHSRL----ETLA------------------------------------------
--------------------------------------------ATEKT---------NE
E-----------------------------------------------------------
---------------YYK--------------------------EIIGNIKLHQR---LI
R--Y--CNDLEEAFTIVNLVNVVLSSVNICCVVF--VIV------LL-------------
---EPF-----VAVS-----NKLFL-GAALIQIGMLCWYADDIFHS---NA----DV---
----------------------ALAVYK---SG-W--YRTDP---------RCRRALIFL
IRRA----QKPIAFTAMNFTNLSLVTYSSI----LTR---SYSY------FA-L-LYTMY
NNS------------------------------
>HmelOR69/1-401
-------------------------------------------------MDEATRKAAKM
EI-------DESL---MLSTFSMRRIG----L-------------SFDKPRNATD-----
---------------------------------------YFLQKLIF-----SLSICGIC
CHVSTE---FINIVL---------TFASSPRVEDVVPL-FHTFGYGA---LSIA-KVF--
-VLWYKNKVFGELIE--EL-------------T---------GIWPM-------------
---------------------PPLD---------GD-------------------AL---
GIKEKSLTA----LRI-----SHR--WYFSVNVLGV--WFYN-L-TPIIVYFYRVWQGQ-
------------------DAQVGF--------------V---W----VSWYP--F-----
------DKHQPF----AHVAVYLFE-I-----F-AGVTC-VWIMVSSDLLFFGMA-SHIA
LLMRILQRRL----ESLA------------------------------------------
--------------------------------------------STEQT---------DE
E-----------------------------------------------------------
---------------NYE--------------------------EIRSNIKLHQR---LI
S--Y--CNNLEDAFSLCNLINIVMSSINICCVVF--VIV------LL-------------
---EPF-----MAIS-----NKLFL-GSALIQVGAMCWYADDIFHA---NG----NI---
----------------------AAAVYS---SD-W--YKMSP---------RCRRALLFL
ILRC----QKPIAFTAMKFTNISLVTYSSI----LTR---SYSY------FA-L-LYTMY
SDN------------------------------
>BmorOR69/1-396
------------------------------------------------------MEQAKS
EI-------DGSL---VLSSFCMKRIG----L---------S---F------ESP--K-E
------FS-----------------SL--LRQ-------KIMF-LLS-----FS---GIC
YHVFSE---IVYIGL---TLT---NS---PRVEDVVPL-FHTFGYGA---LSIA-KVL--
-SLWYKKDIFSQLLK--EL-------------S------EIWPTIPL-------------
---------------------DEDA---------QS-------------------IK---
TRSLSALHV----TQR----------WYFATNVLGV--WFYN-V-TPIVKY---MYR--W
LKEG--------------DG--QI-----G----F---V---W----VSWYP--F---DK
-N----G--TVA-----HIAVYIFE-I-----F-AGQTC-VWIMVSTDLLFSGMA-SHIS
MLLKLLQRRL----QCFG------------------------------------------
---------------------------------------------TTPQ---------T-
D-----------------------------------------------------------
-------DV------NYQ--------------------------EIIAIIKLHQR---LI
R--Y--CNDLEGVFSFSNLVNVVLSSMNICCVVF--VIM------LL---E---------
---PLP-------AL----SSKLFL-VSALIQIGMLCWYADDIFHA---NG----DV---
----------------------ATAAFN---SG-W--YRTSP---------KCRRSLLFL
IRRA----QKPIAFTAMNFTNISLATYSAI----LTR---SYSY------FA-L-LYTMY
REN------------------------------
>EgriOR3/1-401
-------------------------------------------------MSSTTLEQAKN
EI-------DMTL---NLSIFCMRRIGLSFDA--------------------PKS-----
-----------------------------TTA-------YLKQQLML-----VLSVCGIC
YHVFSE---IVYIGL---------TLSNSPRVEDVVPL-FHTFGYGA---LSIA-KVS--
-VLWYKKHVFIKLLN--EL-------------A---------EIWPL-------------
---------------------DPLN---------QE-------------------DK---
TIKDNSLGA----LRM-----AHR--WYFTVNVLGV--WFYN-L-TPIAIYLYELWKGE-
------------------DPTIGF--------------V---W----VSWYP--F-----
------DKHQPI----AHVAVYIFE-V-----F-AGQTC-VWIMVCTDLLFSGMA-SHIG
LLLRLLQHRL----ECVG------------------------------------------
--------------------------------------------TIDQT---------DE
E-----------------------------------------------------------
---------------HYQ--------------------------EIVDNIKLHQR---LI
K--Y--CNDLENAFTLSNFVNVVLSSVNICCVVF--VIV------LL-------------
---EPF-----MAVS-----NKLFL-GSALIQIGMLCWYADDIYYA---NL----DV---
----------------------SISAYK---GN-W--YVTNP---------RGRRALLFL
IKRA----QKPIAFTAMNFTDITLVTYSSI----LYR---SYSY------FA-L-LYTMY
SES------------------------------
>SlitOR47/1-398
-------------------------------------------------MSESTIEQAKR
EI-------DESL---ILSAFCMRRIG----L---------S---F------QDP--K-S
------GA-----------------AY--LRQ-------KLMF-IAS-----VC---GIC
YHVFSE---IVFIGL---TLS---NS---PRVEDVVPL-FHTFGYGA---LSIA-KVF--
-VLWYKKDVFRQLLN--EL-------------A------GIWPMPPL-------------
---------------------EEEA---------LI-------------------IK---
NKSLAALRI----THR----------WYFFMNVSGV--WFYN-L-TPIVVY---LFG--L
IQGK--------------SD--KI-----G----Y---V---W----QSWYP--F---DK
-H----Q--TVA-----HVAVYLFE-I-----F-AGQTC-VWIMVSTDLLFSAMA-SHIS
ILLRLLKQRL----EAVG------------------------------------------
---------------------------------------------TID------------
------------------------------------------------------------
-------NE------HYD--------------------------EILANIKLHQR---LI
T--Y--CNDLENAFSLSNFVNIMLSSVNICCVVF--VIV------LL---E---------
---PFM-------AI----SNKLFL-GSALIQIGMLCWYADDIFHA---NA----DV---
----------------------AAAAYN---SG-W--YRTNP---------RCRRALLFL
IQRA----QKPIAFTAMGFTNITLVTYSAI----LTR---SYSY------FA-L-LYTMY
NEN------------------------------
>OfurOR27/1-401
-------------------------------------------------MSDITLSEAKR
EI-------AESL---TLNTFCMRRIG----L---------S---F------EEP--K-N
------AS-----------------SY--FAQ-------KFML-VLS-----VM---SIC
YHVFSE---IVYIGL---TLS---NS---PNVEDVVPL-FHTFGYGA---LSIA-KVF--
-ALWYKKDVFKQLIS--EL-------------A------GIWPMSPL-------------
---------------------DDDA---------TV-------------------IK---
AKSLTALRI----AHQ----------WYFVINVLGV--WFYN-L-TPIIVY---AYR--V
WQGQ--------------DV--EM-----G----Y---V---W----VSWYP--F---DK
-H----Q--PVA-----HVAVYIFE-I-----F-AGQTC-VWIMVGTDLLFSGMA-SHIG
LLLRLLQRRL----ETLA------------------------------------------
---------------------------------------------TMEQ---------T-
E-----------------------------------------------------------
-------ED------NYR--------------------------DILASIKLHQR---LI
R--Y--CNDLEVAFSFSNLVNIILSSVNICCVVF--TIV------LL---E---------
---PFL-------DI----SNKLFL-GSALIQIGMLCWYADDILHA---NA----DV---
----------------------AAAAYT---SG-W--YRTSA---------RCRRALLFL
IQRA----QKPIAFTAMGFTDISLVTYSSI----LTR---SYSY------FA-L-LYTMY
NDK------------------------------
>DpunOR25/1-378
----------------------------------------------------------MR
RI-------GLSF-I-KPKSASAYFIQ--------------K------------------
-----------------------------LMF------------ALS-----VF---SIC
YHVFSE---IAYIGL---TLS---NS---PRVEDVVPL-FHTFGYGA---LSIA-KVF--
-SLWYKKDVFGQLLD--EL-------------A---------TIWPV-------------
---------------------PPLD---------DE-------------------SQ---
IIKRKSLDA----LRF-----AHR--WYFAMNLSGV--WFYN-L-TPVIIY---FYR---
------------------QW--QG--REEC--MGY---V---W----VSWYP--F---DK
---------HGM---IAHVAVYIFE-M-----F-AGQTC-VWIMVGTDLLFSGMA-SHIG
LLLKLLKRRL----ESIA------------------------------------------
--------------------------------------------TQEQS---------QE
E-----------------------------------------------------------
---------------YYL--------------------------EIKESIKLHQR---LI
T--Y--CNDLEDAFSLSNLVNIILSSLNICCVVFVIMLL------EP-------------
---VMA-------IS-----NKLFL-GSALIQIGMLCWYADDIFHA---NA----DI---
----------------------AEAAYS---SG-W--YRTNP---------RCRRALLFL
IRRS----QKPISFTAMNFTNISLVTYSAI----LTK---SYSY------FA-L-LYTIY
KKN------------------------------
>HmelOR70/1-399
----------------------------MVTQDK---------------------IIAKK
EI-------NKTL---KLCNFCTRIVG----F-------------SFIDD-LPKS--LYL
-----------------------------KIW-------KYICFLGT-----VV---IIV
LKEAGQ---MNYAIT---ELL---TS---TSVADFVAG-LHIFGYDC---ISLS-KLL--
-TIWYKRNIFRNLLS--EL-------------S-----------DLW-------------
---------------------FLTS---------SD-------------------RN---
AIEFKKKKL----SKL-----EIVQFWYAFWNVLGV--WLYN-L-TPVVIY---LYQ---
------------------KI--RG----EP--ASL---G--------YIWHL-KY-----
-FFDKTQ--PGY-----HELAFVFE-T-----F-SGLFS-VWAMLGSDILFMTMA-SHIS
MLLRMLQDKI----RRLD------------------------------------------
----------------------------------------------MRK---------NQ
N-----------------------------------------------------------
---------------CYA--------------------------DITSLIKIHQR---LI
R--Y--GEDLEDAFCLVNLINVLMSSVNICCLLD--PVM---------------V-----
-------------MS-----NKFYL-GAVLTQVGILCWYADDISAS---SS----GV---
----------------------ATAVYE---SG-W--YHCDI---------RSRKLLLAV
IQRS----QKPLYFTALKFGPITMSTYSSI----LAT---SYSY------FA-L-LYTTY
RNNNRGS--------------------------
>BmorOR70/1-408
-------------------------------------------------MSESDQKFARM
EI-------LETL---KLCNFCIRRVG----L---------S----------FIDEVPLT
-----------------------------VLA-------KLKKYFLF-----IFSSSMLV
LMLAGE---VAYVAG---------QMINSASIEEFVGSYLHIAGYDT---MSFG-KLI--
-TIWYKRNTFKQLVE--EL-------------A---------VIWPV-------------
---------------------SIKD---------EV-------------------AA---
QIKRDSLSA----LKL-----RQF--LYAFWNVLGV--WLYN-L-TPIAIL---LYRKMR
GTP---------------GELGFV------------------W----QLLYP--F---DK
---------TQP---IFHEIVYVFE-T-----F-SGVIS-VCCMLGSDLLFMTMS-SHIS
MLLRLLQVQI----RRLA------------------------------------------
----------------------------------------TTEGRNYES---------DN
D-----------------------------------------------------------
---------------CYD--------------------------EIISVVKIHQR---LI
F--Y--INDLENAFSVVNLINVLLSSVNICCVVF--TIV------FL-------------
---QPW-----MEMS-----DKFFL-GAALTQMGIVCWYADDIYRA---SV----GV---
----------------------SDAVYE---SG-W--YRTNT---------RCRRALLVV
LQRS----QKPLFFTALKFRSITLTTYSSI----LTT---AYSY------FT-L-LYTSY
RRN------------------------------
>EposOR60/1-412
--------------------------------------------------MSQTDDTSRR
EI-------HRTL---DLCNFCTRMIG----L--------SFIDEP------PTS-----
-----------------------------VFA-------KIKTTSIF-----VISALALI
LLVVGE---IAYVTS---------LILRTTSVAEFVTS-LHIVGYGS---MSIS-KLL--
-TLWFKRHTFRKLIE--DL-------------E---------DIWPV-------------
---------------------APEN---------QE-------------------EE---
DIKQKSLKD----LRL-----GQS--WYAFFNVLGV--VMYN-I-TPIGIH---LYRRSR
GMP---------------SVMGYV------------------W----HVAYP--F---DK
---------TQP---INHVFVYAFE-C-----F-AGASS-MWSMVSSDMIFTTMA-SHIG
LLLRVLQVKI----RRLG------------------------------------------
------------------------------------LTATDGDASPSTE---------LL
H-----------------------------------------------------------
-------TG------YYQ--------------------------EIVNLIKIHQR---LI
S--Y--SDDLEETFSLVNLINVMLSSVNICCVMF--VIV------LL-------------
---EPW-----MAMS-----NKFFM-GAALTQVGILCWYADEIYRA---SV----GV---
----------------------ADAVYA---SG-W--YRGDA---------RSRRALVVL
IQRS----QKPLYFTALKFRPITMTTYSSI----ITT---SYSY------FT-L-LYTVY
RSD------------------------------
>EsemOR13/1-401
--------------------MADDPNHQEDAEEK---------------------DLAFE
DF-------KTTF---TMINKILKVNG----I---------H---L------TEE--K--
-------------------------ISGMAWW-----RDSW---LYV-----LN---VFL
ILLATL---LEILSI---LDI---VI-SKGDFGEVVSA-MPLLCYCI---LALT-KTI--
-PLHYKRAEAARAIR--VI-------------H-------EAWPRKL-------------
---------------------TDVR---------VA------------------------
QAVQADLKQ----VHL-----ATK--AYFWTEAVVL--AIFL-I-LPYLRVVYSKVS---
------------------GV--HL----DL----I--LP---F----DYWFP--F--DPY
------Q--GIM-----YHCVMILM-W-----H-NGIIV-VAYQLCGDLMFTVIS-SHLC
TLYKLLAEDI----ERAK------------------------------------------
------------------------------------------------------------
------------------------------------------------------------
---------------DYE--------------------------TLSSLIQKQNV---LI
G--L--SQNLESLFTFGMLVNCIISSILICCCGFYAVII---------------------
---ESL-----ITIH-----YKLFL-GQSLTQFGIMCWYGQKLLDV---SD----HV---
----------------------LNAAYS---SE-W--YDTCG---------RFRTAILFL
MQRS----QKPMMVTACNFAIIGLASYTAI----LKA---SWSY------FM-F-LMTVY
EV-------------------------------
>HmelOR71/1-423
-----------------------------------------------------VYTGDVK
DY-------DATY---TIPTVILKVVG----I----------------------------
-----------------------------RIFLKDTKLKSICWNFYF-----WFNFVSIL
ISCMLE---SINMFS----------MASVGTFVDLFTM-MPCVGYLI---IGTC-KAF--
-KIKRYYYVYKNLVE--EL-------------R---------DMWPN-------------
---------------------GPIT---------EE-------------------EH---
KVMNDALRR----VRF-----IIK--AYFASTMALG--SIFN-G-PPLIAW---VKNRLG
FDT---------------ELLMPF-----------------------FFWLP--F---DQ
---------FKT---GRFEAIYFTQ-C-----F-LCFVS-AGYMMSADLLYCIFL-CHIT
TQFSLLSIRI----KKFI------------------------------------------
-----------------YVPIDDQLLESYPLGTYSKKYLESQSNPIHDE---------ET
Q-----------------------------------------------------------
-------EK------LAA--------------------------ELFSIIQRHRA---LI
R--L--SSDVESMYTFSLLVNFVNSSVIICFCLF--CCA------FV-------------
---EKW-----NEFI-----YKMFL-ITSTLQTWMLCWYGQNLIST---ST----GV---
----------------------AESLYN---CG-W--YTGSS---------KIKKSIFIM
INRS----QKQVHITTCGFSIISLASYATI----LKT---SWSY------FT-L-LINMY
KE-------------------------------
>DpunOR17/1-461
MHFEFLYNVVFSVVIRIIMSFLIEFLNKNKYYKQ---------------------TYQKK
DY-------DDTY---DIAIFLTKFVA----I---------Q---M------THR--L-S
------R----------FKSVCW--VI--MYW-------FE---FLN-----LS---FAL
LVEFIS---MVETG----QGG---SF---QDAIKIFKM-LPCFGFVL---LAIL-KSY--
-KMVRCRNIFENLIY--EM-------------R------------DM----------W-N
--------T------------ASID---------HE-------------------ER---
QLIGSALRC----LHF-----MVK--GFYFCNNLLL--VTFL-Y-APFWEM---V-K--R
YS-----------GY---EN--EK-----C----L---Q---L----FYWLP--F---DP
------L--QPG---Y-YEVMIAVQ-T-----W-HSILT-IWANMAGDLLFVIFL-SHIT
LQFDLLSVRI----KKLI------------------------------------------
----------------------------------------------YVP---------HD
D------------QLLETYPLGL----------------------DSAAYLEKHRLAMET
FSEIDWEDY------YAK--------------------------EITEIVLRHRA---LI
R--L--SGDVESVYKVALLVNFINSSIVLCFCEF--CSI------VV---E---K--WN-
----EF--------G-----YKSFL-VTALSQMWIMCWYGQQLADS---TE----RV---
----------------------SHAVYN---SG-W--YRAPK---------KIKRSLLIM
LLRS----QKTVYVSTCGFSNITMASYSNI----IKT---SWSY------FT-L-LLNIY
RQ-------------------------------
>OfurOR34/1-436
------------------------MTSTQANGNR---------------------VYSRN
DY-------DETY-K-LIITNILAKVG----I-------------R------MTR--KDS
-----------------------------KYA-------RLGWNVFF-----CFGFGNMV
VTLFLD---LVTFQD---VVR---SG-VGEDGYIVFMM-LPCMGYMA---LAML-KTY--
-KMVYKRDVFENLIS--EL-------------R-------EMWPEGL-------------
---------------------VTEE---------EH------------------------
TIISRALNE----LNI-----IVK--GYYWCNLGLG--VSFM---APSFVV---AIR-RI
FGA---------------DI--PP----SL--------P---Y----FYWLP--Y---DQ
------S--QPV---A-YEFTLVMN-T-----Y-HTLLT-LWYMLAGDLLFCVFL-SHIT
TQFDLMSVRI----TRLF------------------------------------------
----------------QVPVDQQLIPEYPLGQQIKDFPENGHLPRLSNN---------EI
N-----------------------------------------------------------
-------SK------QEN--------------------------ELQKIIVRHNA---LI
R--L--SGDVEDLFSFAIFINFFNSSIIICFCGF--CCV------MI-------------
---EKW-----NSLM-----YKTFL-ATSLSQTWLLCWHGQKLLES---SE----RV---
----------------------ADALYN---SG-W--YTAAN---------GIKKSILIM
IHRS----QKNVYVTTYGFSIICLASYTAI----IKT---AWSY------FT-L-LLNTY
NP-------------------------------
>BmorOR75/1-451
-----------------------MTVASILIVDKTVCVDVDVWTVQRALSGLVAAVYNRN
DY-------DKTF---VTPKATLHWSG----I---------K---MTHTITELQG-----
-----------------------------KYW--------SVYYWFE----------FVN
IFAAMC---LEFLGM---LDT--ARGGTFDDAVKIFRM-MPCNGYTV---LSLI-KSF--
-NMVRYRPVYENLID--EI-------------G---------GMWPD-------------
---------------------GAVG---------EE-------------------EH---
KIISSALKQ----INF-----VVK--GYYYCNHYLL--VSFL-C-PPFFQRIKGLLGREW
------------------EMMLHF-----------------------FYWLP--F-----
---------NPN-QPVYFEILLTIQ-T-----W-HAIIV-IWLNMSGDLLFCLFL-SHIT
TQLDLLSVRI----KKLV------------------------------------------
----------------------LVSVDRQLPDHFPLGMLSKDTERLSAE---------QE
I-----------------------------------------------------------
-------KE------QQQ--------------------------ELAEIVKRHHA---LI
R--L--SKDVEDMYSFSLLVNFLNSSIFICFCGFCSVVV---------------------
---EKW-----NETA-----YKSFL-VTTLSQIWFLCWYGQKLLDS---SE----GV---
----------------------SDALYK---CG-W--YNASK---------KVKTSILIM
LHRS----QKGVSVTTFGFSVISLASYSKI----MKT---AWSY------FT-L-LLNIY
NK-------------------------------
>SlitOR28/1-453
-------------MTSLYRKFLFKKKLKQRIDER---------------------VYNKR
DY-------DASY---APTKKVLGWVA----I---------R---M------THN--I-S
------E----------KTSMLW--DM--FYW-------FE---MMN-----LF---LVG
PSELVS---MLTTAY---EAK---TF---RDSIKVFRT-MPCFGCVV---LSMF-KSI--
-KMVVHRPVYENLAN--EL-------------R------------DM----------W-P
--------E------------GEVS---------EE-------------------EH---
QIISAALKQ----LNF-----IVK--GYYWCNNALL--ISFL-S-PPYFIT---L-A--R
YF-----------GY---DS--PM-----G----L---H---F----LYWLP--F---DP
------Y--QSV---Y-YEITLVLQ-T-----W-HALVV-IWFNVAWDMLFCLFL-CHIT
TQFDLLARRV----QRLF------------------------------------------
----------------------------------------------YVQ---------VD
N------------QLVRSYPMAS----------------------VSREFIQTEGERVNS
YGAQYWEAR------HQK--------------------------EITEIVLRHHS---LI
R--L--TGDVENMFSLALLINFMNSSIIICFCGF--CCV------LI---E---K--WN-
----EV--------A-----YKSFL-VTALSQTWLLCWYGQKLIDS---SQ----RL---
----------------------ADALYG---CG-W--YNSSK---------RARSAVLIM
LHRA----QKGIYVTTHGFSVISLASYSTI----IKT---AWSY------FT-L-LLNFF
KEKSVN---------------------------
>EgriOR10/1-443
-------------MTSWIRKVFRKKVEKPSEGVY---------------------ICNRS
DF-------ESTF---VIPKKILRWIT----I---------R---LTHDI-SPST--S--
-----------------------------KWW-----DAFY---WFE-----FS---NVS
LAGVLE---ILSMLQ---TAR---GG-SFQDAVEIFRM-MPCFGMVV---LGLI-KSF--
-SLVYYRPVYENLVH--EL-------------G-----------AMW-------------
---------------------HDQT---------LS-----------------LREY---
SIIDGAKKQ----LLF-----VMK--GYYWCNNALL--VSFL-S-PPVIES---FKR---
------------------ML--GY----KN--QML--LQ---F----FYWLP--F---DP
------F--QPV-----YVDILLFIQT-----W-HALIV-IWSNICGDLLFCAFL-SHIT
TQFDVLALKI----QSFI------------------------------------------
-------------------YVATDKQLIDTYPLSELGKENFQNEMQSQN---------NM
E-----------------------------------------------------------
-------DK------MLK--------------------------DLSEIILRHKT---LI
R--L--SGDVEGLFTFALFMNFMNSSIIICFCGF--CCV------VV-------------
---EKW-----NEFA-----YKSFL-LTALSQTFLICWYGQKLLDS---SE----GV---
----------------------SHAIYN---SG-W--YMASR---------KIKASLFIM
LQRS----QKKVRVTTYGFSVVSLDSYTKI----IKT---AWSY------FT-L-LLNTY
KQ-------------------------------
>BmorOR71/1-448
----------------------------------MASIWRKCFSKEKNKETSEQHVYKVE
DY-------NATF---TIPMAVLKLVGLRVTK--------------------NDS-----
-----------------------------KYT-------RLFWNIFY-----WFEFGNLF
IVTWLE---LINMVQ-----T--ASGGSFQDAVEIFRM-MPCVGYLL---LAMA-KSY--
-KIVYYRPIYENLIY--EL-------------R---------DMWPK-------------
---------------------GCVA---------DE-------------------EH---
AIICTALKQ----LNY-----VVQ--GYYWCXNALL--VIFL-S-PPFVEIIKQVAGW--
------------------DVPLIL--------------P---F----FYWFP--F-----
---------DPF-QRIYYETILIFQ-T-----W-HGLIT-IWFMLCGDLLFCIFL-SHIS
TQFDLLAVRI----KRMV------------------------------------------
--------------YVPVDKQLIEEYPLGEYSRNFLVKEKSAIDSYTEK---------QW
E-----------------------------------------------------------
-------ER------FQN--------------------------EVTEIVLRHRA---LI
R--L--SGDVEELFSFALLVNFFNSSIIICFCGF--CCV------IV-------------
---EKW-----NEMI-----YKSFL-TTALSQTWLLCWYGQRLLES---SE----GV---
----------------------SDALYN---SG-W--YNVSK---------KIKGSILIM
LHRA----QKEVHVTTYGFSVISLSSYTTI----IKT---SWSY------FT-L-LLNIY
KQ-------------------------------
>PxylOR45/1-438
-----------------------------------------------------MYTCDIK
QY-------DETF---RVPKTILRLVG----L----------------RLTRHDP-----
-----------------------------PLV-------KLCWDVFY-----WFEFANLF
VVTFLE---LIKMAE-----T--AGGGSFQDAVDIFRM-MPCVGYLL---MAMS-KSY--
-KMVVHRPVYENLVS--EL-------------R---------AMWPR-------------
---------------------GPVS---------KE-------------------EH---
EIISGALRT----LNY-----VVQGMGYYWCNNALL--VIFL-S-PPFVEIGRRLAGL--
------------------EVPLIL--------------P---F----FYWFP--F-----
---------DPF-QKGYYEVVLAFQTWHGEGFYQLCLIT-IWFMLCGDLLFCVFL-SHVT
TQFDLVAARA----RRLV------------------------------------------
--------------YVPADRQMPGEYPLGVYSSAYLLEDKASVESFSYQ---------DW
E-----------------------------------------------------------
-------TR------HQK--------------------------ELTEIVQRHHA---LI
R--L--AGDVERMFSFALLVNFFNSSITLCFCGF--CCV------IV-------------
---EKW-----NEMI-----YKSFL-TTALSQTWLFCWYGQRLLES---SE----GI---
----------------------SDSLYK---SG-W--YLAAK---------KIKSSIYIM
IHRS----QKEVHVTTYGFSVICLASYTTI----IKS---AWSY------FT-L-LLNVY
KK-------------------------------
>EgriOR13/1-391
------------------------------------------------------MTALDL
EY-------KKTF---SRYTALMKFIG----I-------------DFTNLGNLDC-----
-----------------------------SKW-------RL---CVY-----NI---IFV
PFICGQ---LSLVTR-----------ITADNFLEGAQC-IPVSVMLI---LGVI-KMA--
-TALVKRAEVKRMLQ--EI------------------------GELW-------------
---------------------PKNL---------RQ-------------------SEEKS
YIMRSWLRR----MGF-----LLN--AFFVYAVVNL--ALFQ-V-IPLLIT---IYNMHA
GVG---------------EY--VF--------------P-FQLI---DLWTV--------
---------NST---ATYLASYVWE-L-----A-STVPCQLCLYLPFDLLIVTIT-SNVA
LLLRLLQVDL----TNSI------------------------------------------
---------------------------------------------ESQR---------DH
G-----------------------------------------------------------
---------------SFA--------------------------RIVGIVKDHQK---LL
R--I--SDQLSSIFGLVILVHVALSAVVICFFGF-LTVV---------------------
---FGG---VAETIA-----NLLTV-WTAVITIFLLSLAGQLLCDA---SV----GV---
----------------------ADAAYQ---SM-W--YDSDL---------KVKRLVLFI
IIRS----QQPCYLSALGFSNMTLRSFSKI----MST---AWTY------FS-L-LVQMY
EE-------------------------------
>EposOR68/1-401
---------------------------------------------------------MPS
TL-------AGSF---AKHLRIFKIIG----L---------D---F--------L--G-D
----------------------P--CM--EHR-------CR---HVS-----FV---VML
LLFYTG---QLLFFY---KSD---EI--GADFLDIANA-VPLLMLAT---QDLF-KIV--
--ALRKKYRIKAIIL--EI-------------A------------EL----------WPN
--------D------------V-EN---------EE-------------------RK---
YIMDSWLRN----LKM-----FND--CVYKFVAFAI--IVFV-W-VTFVIT---VFS---
SG-----------DG---ET--TY-----Q----F---P---F----MLYYP--F---EI
------D--SLW----KYSAAFLYQ-A-----V-DGSIIHLCLYLPCDLLLFTLT-VDIC
ILLRLLQYDL----ENIR------------------------------------------
----------------------------------------------VVG---------KD
G------------KGFHNP-----------------------------------------
------AEA------EASYR------------------------AVAQLARTHQK---LV
Q--I--SESLNEVFGAIIFAAVSLSSVILCFFGF--LSI------TV---S---G--SQ-
---YQM-------LR-----SFLAA-LVTLFIVFCLALPGQILSDA---SC----GV---
----------------------ADAAYK---SL-W--YESDL---------KFRKIVVIM
IARA----QKPCQLSAMGYSIMNFNTFCKV----CST---SWSY------LS-L-LNQMY
QDNER----------------------------
>OfurOR19/1-421
---------------------------------------------------MEGLEAYPE
EF-----VNSLKLSLEYYKRVNITFFG-------------------------SKT-----
-----------------------------SFW------DKYRHFFVF-----GI---PFA
FFYYTV---TMYMVK---------VVAEGLDPFAKPDM-IALWLIST---QVIF-KYI--
-LFTKNKEGVRLVIE--HL-------------G---------AVWRM-------------
---------------------TDLT---------KE-------------------QI---
LIKNSSLKF----LKY-----GLY--IYNKSCMTTA--WQYF-L-YPFISM---LFKHIF
WGN---------------EI--EM--------------V-LPF----PCEYPFAV-----
---------DNW---PVYLAVYALQ-I-----I-GALQM-VHLYLAPNFLLTNLS-IHIS
TQFRLLQDDL----INIK------------------------------------------
---------------------------------------PTNNKKTKYQ---------YD
M-----------------------------------------------------------
-------EITKYYEGKEY--------------------------TIEDFVRRHQD---II
L--L--TRQLNDAFNKMVFVNLVISTVVVCFFAV--AVK------TT-------------
---IDP-------AY--KLTNGAAL-VAYMANLLIVCYCSEMLSIS---ST----GI---
----------------------ALSAAK---NM-W--YDGDL---------RYQKIICII
IMRS----QKPCTLLALNYYSISMKTFNKA----LKT---TYSY------FS-L-ASHIY
DGRKERKYTTEY---------------------
>HmelOR45/1-339
-------------------------------------------------------MVEFS
DL-------PQEY-I-KLYSICFSLIR----F---------NDFNFFDDHVPFFK-----
-----------------------------KYW-------RF---FVK-----MF---LTS
IQFVSM---TIYLKR---RIQ--GDF----KIPELSYV-ISCYIVIF-------------
-QVLYNKTNIQKLIL--SL-------------G---------------------------
---------------------VMWR---------TD------------------------
NLTDIQIEN----KNR-----FLK--TFSFFNCISV------------------------
------------------------------------------------------------
------S---------------------------GL----GYMYFGIEFLTITLC-AYLS
TAFSLLRDDL----KRLT------------------------------------------
---------------------------------------PRNNRGNLNE---------NL
R-----------------------------------------------------------
-------NE------SPY--------------------------TIEMIIKQHQK---LI
E--L--TKLMNNSFSVIFFTNLSFATFEICFYAF--ACI------VA-------------
---HTP----MDFSK-----NILAV-LIILPSIFILCYYSELLREE---SG----GI---
----------------------ADAAYE---NV-W--YRGDD---------GYQKSIRFI
IMRA----QRPCSLMSLNYTPITLNTFTKV----VST---TWSY------LS-V-AITMY
SKK------------------------------
>HmelOR46/1-341
-------------------------------------------------------MVEFS
DL-------PQEY-I-KPYSICFSLIRFNNFN---------F---F------DDH--V-P
------I------------------FK--KYW-------RV---FVR-----MF---LTS
IQFVSM---IIYLIR---RIQ---ED---FETTELSYA-MSCLMVIT---QGFL-KFY--
-LVLYHKANIQKLIL--SL-------------G---------------------------
------------------------------------------------------------
--------------------------VMWKKDNLTD--IQ---I----------------
----------------------------------------------------------EN
-K---------------NRLLKTLN-M-----LAGL----AYIYYGVELLPITIC-GLLS
TAFSFLREDL----KRLT------------------------------------------
---------------------------------------PRNNQVNLNE---------NF
Q-----------------------------------------------------------
-------NE------PTN--------------------------TIEIIIKQHQK---LI
E--L--TKLMMNIFTVIFFTNLAFAAIEICFYIF--ASI------VT-PTP---------
---MDF-------AK-----NILAV-IIMLPSIFILCYYSELLREE---SG----GI---
----------------------ADAAYE---NI-W--YRGDV---------GYQKSICFI
IMRA----QRPCTLMCLNYIPITLNTFTKI----VST---TWSY------LS-L-AMTMY
SKK------------------------------
>DpunOR6/1-407
------------------------------MDIL---------------------DEYSE
DY-------SKNF---TLRFKFLHKAS----V---------T---F------FEI--N-K
------T---------------W--WQ--RNG-------QF---LII------I---PLL
MVQFGT---MCIYIY---NKL---S---QVQIYEIAYL-MPPFLIAI---QGFI-KAI--
-VILPNRDKINTIIK--VL-------------G------------EM----------W-R
--------A------------ENLT---------KI-------------------QK---
KDKAAIFKK----LNI-----YNS--VSLWVSAVGV--TQYL-L-TPLVET---VVR-RL
IL-----------NQ---DC--EM-----L----L---P---L----SCAYP--F---DS
------G--HNW---IVYLGVYVLQ-I-----F-SMLLW-VFFYTGPEWILVTIS-ALIG
SQMILLRDDI----LHMK------------------------------------------
----------------------------------------------PLT---------NS
E------------MNGNVK-----------------------------------------
------RRS------KNGE-----I-------------------PINVFINRHQK---LI
M--L--CQQLDEVFNRMIFVGLLFVGIITCFFRY--AGK------FS---R---G--PT-
----YM-------LN-----NYTAV-FASLLQVLHLCYYGELLSGA---SM----SI---
----------------------GEAAYQ---NP-W--YKGGT---------IYQKTVCFI
IQRC----QTSCSLTSMRYARVTLNMFAKV----IST---TWSY------LS-L-MNNVY
GD-------------------------------
>BmorOR77/1-386
-------------------------------------------------------MEALK
DY-------PVDF-A-RSFKASLDFLS--------------W---SNIKF-FAED--Q--
-------------------------TFIQRYW-------RL---IIT-----TP---CVV
LMYVTA---ILHICK---LLY---EE----EIFVIAYL-MPPVLVAT---QAIL-KAF--
-VLVPNTSQVSHIMR--EL-------------G------SLWTRTNL-------------
---------------------TVTQ---------SN-------------------DR---
AAILKKVNF----CNS----------VIFWISMVGT--LQYM-T-SPLLET---LVRRFL
MKE---------------DC--EL----LL--------P---I----TCSYP--L---SP
------S--NDW---AVYILVYAFL-F-----Y-SECLC-VFVYVGAELIMITLC-ANLG
MQFTLLR-------EDLL------------------------------------------
------------------------------------------------------------
------------------------------------------------------------
--------------------------------------------QLNPFVMRHQQ---LI
E--L--SRLLDSVFNRIIFVNLLFVGITTCFFRYAGQFS------RG-------P-----
---TYM-------LN-----NYVAV-FSSLQFVFYLCYFGELLTGA---SA----RI---
----------------------GDTAYQ---NL-W--FEGGT---------HYQKTMLLI
IRRS----QRACCLTSLKYAPVTLNMFTKV----IST---TWSY------FS-L-MNTVY
GEQE-----------------------------
>EgriOR22/1-417
------------------------------MEVL---------------------KDYPK
EF-------AKLF---RPSFNYLLRIN----M---------K---F------LAK--D-E
------G---------------F--VR--KYW-------PH---SYI------M---PCL
LMNYVT---LSWNLA---KTV---A---RGEIFEIAYL-VPPFLVST---QGIL-KAI--
-VLAPKIELLSTIIE--EL-------------G------------EL----------W-R
--------T------------TGLT---------KK-------------------QI---
KTRTTLLRR----MNL-----CNG--ITYWIGIFGT--GQYL-L-TPLAET---LVR-RL
LL-----------KQ---EF--GL-----L----F---P---L----QCFYP--F---DP
------T--ASW---AVYLATYGFQ-C-----Y-GMLIG-VAIYCGAELLMITLC-ALIG
VEFTLLGEDM----NRAL------------------------------------------
----------------------------------------------QCD---------RS
W------------DNEGVG-----------------------------------------
------END------DSTDDNNEGL-------------------SIKEVIERHQR---LC
T--L--SKQLDEAFNQMVFLNLLFVGLITCFFTY--SAQ------FS---R---G--PS-
----YK-------IN-----NYVAV-ISSLLYSLYMCYYGDLLTTA---SLFQSFRI---
----------------------GNTAYE---SL-W--FDNDT---------QYQKIILII
IMRS----QKPCCLTSMKYAAVSMNMFTKV----IST---TWSY------LS-L-MNQVY
YEN------------------------------
>PxylOR12/1-351
------------------------------------------------------MSFEKE
NY-------PDEF-IKPYMISFATLRKSNVKF---------L----------TDE--K--
-------------------------SFLKKYW-------RF---IYI-----FP---CSM
SFFLCM---LTYFSI---VAA---RM---DDFIEISNT-FAVTFVVL---QAVV-KSI--
-AVVHRNEDITYIIR--QM-------------A---------------------------
---------------------ALWP---------KE------------------------
EHLTNRQTV----VKM----------KHLKRLNVCV--TV---I----------------
------------------------------------------------------------
--------------------------K-----L-------VYFLVGTELLLITMT-AHLS
ILFTLLSDDL----LILQ------------------------------------------
-------------------------------PSSRVDGEARDDEITYFE---------AD
R-----------------------------------------------------------
---------------HEK--------------------------RIGDIVRRHQK---LI
K--L--SKMFDDIFNKVIFYNVTVSTVSICFFGFVAKIA--KNPGEI-------------
-------------AN-----NVVGV-IASILPIFNLCYYGQLLTDA---SS----SL---
----------------------ALSAYL---NI-W--YAKDT---------RFQKMLGLI
MLRS----QAPCCITSYKYAPVTLNMFTGV----MST---TWSY------FS-L-ICSVY
EE-------------------------------
>DpunOR34/1-412
------------------------------MVEF---------------------NQLPE
EY-------IKPL---RLCFDLLAKSS----I---------T---F------FEP--N-L
------S---------------W---Y--TKK-------VR---PII-----IK---TYV
CTYFIS---LTVYLS---RVF---RK--NVDIHELAHV-LPIYTVTF---QALL-KGM--
-NTITKNDQLISLIL--QL-------------G------------AM----------W-R
--------T------------ENLN---------EV-------------------QV---
RRKEELFKK----IKY-----SYI--ACYRITIIAA--WQYM-L-APLCQT---LFQ-RF
VL-----------RQ---ES--RM-----L----L---P---F----ACSFP--F---DI
------Q--QNW---IFYAIAYIFE-L-----Y-SMHGV-IHYFIGSDTLLITLT-GLLS
TDFVLLQDDF----LNTK------------------------------------------
----------------------------------------------PIV---------TS
M------------AIEGVT-----------------------------------------
------ASH------CEITTEN----------------------SLIHLIKRHQK---LI
K--L--SELLDDICSKLIFFNLSSSTVIITFFAI--AAK------VA---R---G--PV-
----DM-------IN-----NFGAV-VALLIPLFNFCYFSQLLRQS---SG----GV---
----------------------ADSAYN---SI-W--YKGDK---------KYKKLLWFV
IRRS----QKPCSLTSMKYNPISLSTFSAV----LST---TWSY------FS-L-ASSLY
DDTN-----------------------------
>EposOR67/1-433
------------------------------MDYL---------------------KESPL
EF-------SKPF---AICFDLLAKAN----I---------T---I------HDQ--K-R
------S---------------I---R--SKI-------RS---LLL------L---VCY
VTFYVS---LAISFS---KVF---TG--ELGFYELANL-LPIIIVAT---QGAM-KGI--
-VIITNLTKARTLIY--EL-------------G------------AM----------W-R
--------T------------TGLT---------RK-------------------QL---
ERKGLMLKR----LNL-----CNA--VFYWMNIVGT--WQYI-L-VPLFET---LFR-TF
VL-----------GQ---D---KQ-----L----F---P---F----ICTFP--F---DS
------N--KNW---LVYLVTYFYE-S-----Y-SMLHL-IYMYLGVEFLMITLC-SHLA
TEFELLREEI----LHAR------------------------------------------
----------------------------------------------PIL---------ET
V------------DVPNDS-----------------------------------------
------RND------INICDDDIDHDIMIINDAEDDIRLDEDKPDIKDVIRRHQK---LI
M--L--SETLDDIFNKMIFFNLLFATITICFFGF--VAK------IA---R---D--PP-
----EM-------AN-----NFVGV-VASMIPIFNLCYYAEMLSGA---SA----GV---
----------------------ADSAYH---NL-W--YEGDL---------RYQKIIIFI
IVRS----QKACSLTSMRYSPVTLNTFTTV----LST---TWSY------FS-L-AISVY
ETDKQ----------------------------
>BmorOR72/1-400
------------------------------MEEL---------------------RGLPE
DY-------LEPL---LPCLDLIKRCN----V---------T---F------FDN--G-T
------L---------------F---N--RYW-------RY---FYI------I---PCV
VAFYIF---LSAYMM---QVF---EG--QLELSELAYV-VSVYVVSN---QAIV-KAI--
-IVVLKSKEIRSIIL--EL-------------G------------QA----------W-R
--------T------------EDLS---------DA-------------------QI---
NKKKILLKR----LNF-----VSK--AFYWMNIIGS--WQYM-L-TPLCEI---LIR-KY
VL-----------KQ---EP--EH-----V----L---P---F----SCKFP--F---DP
------T--ANW---PTYLGVYSFQ-T-----Y-SMFLI-VYCYVGVELLMVNLC-AHIS
TEFALLHEDL----RNLT------------------------------------------
----------------------------------------------PLR---------NS
K------------GKGLGN-----------------------------------------
--------------------------------------------GIRKIVRHHVK---LI
R--L--SQQLDNIFNIMIFINLSSVTFTICFFGF--AAK------VA---R---T--AI-
----EK-------AK-----NFIGV-IALIVQIFNLCYYAELLQDA---SS----TI---
----------------------ADAAYE---NL-W--YNGGI---------DHQKNLLFI
IKRS----QNPCSLTSMKYSPIALNTFTAV---TLGI---LYSY------IA-W-MPQFT
LA-------------------------------
>SlitOR40/1-395
-------------------------------------------------------MEELP
EI-------SKEF-I-EPILPCLGLLRNAHIL--------------------IYA--HGK
-----------------------------PFW-----NEKCHLTLNI------V---SVV
TYLFSL---TMYMGK---VFR--GEL----QLEELAYV-ISVYVVSV---QAIL-KGS--
-VVVLYKKEIRAIIL--QL-------------G---------GMWRM-------------
---------------------EHLT---------EV-------------------QI---
NKKNTLLRR----LKF-----CYA--VFYWINMIGS--WQYI-L-APLLET---VTR---
------------------KF--IL--LQEC--GLL--LP---F----SCSFP--F---DP
------T--GNW---ARYIGVYIFE-T-----Y-SMFRI-IYVYLGTEFLMITLC-SHLT
TAFTLLQEDL----LNNE------------------------------------------
------------------------------------------------------------
------------------------------------------------------------
-------PG------NFK--------------------------NLKTIIVHHQK---LI
R--I--SKQLDDIFNKIIFVNLSSASISMCFFGFCAKVA---------------------
---HRA-------LD--MANNFVAV-LALTLPLFNLCDYAERLREA---ST----GM---
----------------------ADSVYN---NL-W--YLSDK---------HYQKLLWFI
LRRS----QKPCCLTSLKYSEIGLNTFSAV----LST---TWSY------FS-L-ASSLY
ESET-----------------------------
>SlitOR20/1-395
-------------------------------------------------------MGYNQ
---------IDCF---KIHLTILRVLG----V---------W----------PEE--NPS
-----------------------------VYY-------VYFSRIFV-----FI---FTV
LYVIIY---TMNFYF---LPQ---------QLEIFAEE-LIFYFTNV---GALS-KAL--
-AFIFLRDKVKKMLY--ML-------------E----------SEMF-------------
---------------------QTDN---------PE-------------------EV---
KLIEKTKEK----SLF-----YWK--ITFGLSVSAN--TVNV-F-LPFVLH---LIF---
------------------SI--KL--------------E---FPVCRYSFIPEQY-----
------E--AIF-----LYPAYLYQ-S-----I-GITSH-MLYNVNIDTFLLGVM-FLAM
AQLDILDRKL----RKVT------------------------------------------
-------------------------------DVCVNVDAPRGSIDKMID---------DQ
N-----------------------------------------------------------
---------------AVL--------------------------EINKCIKHYDA---VC
E--Y--CKLIQDAFSEILFVLFSSGSCKICMCLF--RFT------MP-------------
---AET----QYFVF-----LTLYI-VVMTLQVMVPCWFGSRLMEK---SS----QI---
----------------------TFAVYD---CD-W--TPRCR---------RFKSNLRLL
VERA----NRPIIIKGGKMFLLSLATFTAI----MNS---SYSF------FA-L-LRNVQ
TR-------------------------------
>PxylOR33/1-400
-------------------------------------------------------MSTYR
QI--------DCF---NINVKYWKFLG----I---------Y----------PRR--DTT
-----------------------------RLY-------EYYSFLFI-----SF---FFV
FYISLT---TLNFWF------------IPGPMDLFIEE-TIFYTTEV---ALLA-KVF--
-TFVCMKDKVVKLLD--IL-------------E----------SDMF-------------
---------------------QPDT---------NH-------------------RI---
KIVKDAKKF----NIT-----YWK--VMAAISYLSN--STHV-L-SPLFTH---LLT---
------------------GA--DL--------------V---LPLCSYLFLADDF-----
------R--NAY-----IYYCYTYQ-S-----I-GMHFF-MLVNVNVDSFIQGLI-ILAI
AQLDLLDDKL----RKVT------------------------------------------
----------------------------------ENNNIDKDSRNESDT---------NE
D-----------------------------------------------------------
-------ID------YVR--------------------------QLNKCIIHFDK---VA
K--Y--CGLIEEVFSLVLFVQFSIASVILCVCLF--RFT---------------------
--LPAP---REYYIF-----LVTYV-FVMVGQILVPCWFGTRVIYK---SS----QL---
----------------------SLAVYD---SD-W--TPRSR---------RFKSNLRLL
VERL----NRPLTIIGGKMFPLSLVTFTSI----MNS---AYSF------FT-L-LRHMQ
SREDEAN--------------------------
>EgriOR38/1-389
-------------------------------------------------------MRQID
CF--------------KINVTYWKFLG----I---------W---P------GET-RS--
-----------------------------QFY-------KYYGIVFM----TLF---VIT
YFILLA---LNFYFL-------------PRHLDVFIDE-MLFFFTEV---AIVS-KVL--
-SVYFMYDKIKSIFD--IL-------------E----------CDVF-------------
---------------------QPQA---------SD-------------------AL---
NIIVNAKKF----IRR-----YFT--IVAVISYLSN--LTHI-L-SPLVAH---IFLAV-
------------------KL--EL--------------P--------VCSYS--F-ISDN
---------FKD---MLIYPLYLYQ-S-----F-GMHCH-MLVNVNTDSFILGIM-ILAI
AQLRVLDYNL----RHLT------------------------------------------
---------------------------------------DCKGPNDDLS---------EK
E-----------------------------------------------------------
-------KV------VKC--------------------------RLRKCISHFVE---ID
K--F--CSLIEDTFGKCLFVQFSSSSCIICAILF--RFT---------------------
--LPAP---AAYFIF-----LTTYM-AAMLVQILMPAWFGTRITET---SS----SL---
----------------------SEAIYS---CE-W--IPRSQ---------PFRSSVVMF
VERM----KKPLSITAWKIFPLSLTTFTKI----MNT---AYSF------FT-L-LRNMQ
ALDS-----------------------------
>HmelOR13/1-396
---------------------------------------------------------MPL
KQ-------SDCF---SINKKYWTLIG----I---------Y----------STI-DS--
-----------------------------KMY-------IWYSRIVL----------FIF
IFIYDTLSTLNFYYV-------------PRDLDHFIEE-LIFYFTEL---SVIS-KVL--
-TYILMRESITKILC--VL-------------D----------SEKF-------------
---------------------EPDT---------EK-------------------GI---
QITTAAMKF----NVK-----YWR--IVAFVSYFSH--LIHI-L-SPLVAH---LSL---
------------------SV--PL--------------V---LPLCSYSFLTESF-----
------K--ERF-----IYPLYTYQ-C-----L-GMHAH-MLCNLNIDTFFLGLM-IFTI
AQLEILEDKL----VTLT------------------------------------------
--------------------------------NISRLPNSKTGDRNISN---------KN
E-----------------------------------------------------------
-------LE------FGK--------------------------NLNKCVIQYTE---IS
Q--F--CDLVEDVFSITLFVQFGIASCIICVCLF--RFT------LP-------------
---API----QYYMF-----LASYM-FVMTIQIAVPCWFGTRIIVK---SS----LL---
----------------------SQAIYN---CD-W--TPRPR---------RFKSTMRLF
VERA----NRPLSVTGWKMFPLSLNTFTSI----MNS---AYSF------FT-L-LRYMQ
TRE------------------------------
>SlitOR57/1-396
-----------------------------------------------------MKFHQID
CF--------------KINMRFFKFLA----I---------W---P------GNN----P
-----------------------------CRY-----YNYYSKAFII-----VF---VII
FYLLFS---INFYFL-------------PRQLDIFIEE-MIFYFTDL---AVTS-KVL--
-TFVFMHDQIIEILD--IL-------------E----------SDLF-------------
---------------------QPDE---------DE-------------------GL---
TILEKAKKF----NKS-----YWK--IITSVSYLSS--LIHI-M-SPLISH---IIL---
------------------GV--EL---------LL---P--------VCRYA--F-ISEE
---------YKL---MFIYPIYLYQ-S-----A-SIHFH-MLYNVNVDSFFVGLM-VLAI
AQLDILDTKL----RKVT------------------------------------------
----------------------------------------DENKIEDIDEEVSRSPAGRN
K-----------------------------------------------------------
-------ED------VM---------------------------KMNQCIIHFIK---VC
R--F--CELVKDVFSATLFVQFGSASSIICVCLL--RFT------MP-------------
---APM----GYYIF-----LGTYM-SVMILQIMAPCWFGTRIMVK---SQ----LL---
----------------------AFSVYN---CD-W--TSRSR---------QFKSNMRFF
VDRV----NKPLSITGGKMFKLSLHTFTSI----INS---AYSF------FT-L-LQHFQ
KE-------------------------------
>SlitOR8/1-396
-----------------------------------------------------MESHQID
SL--------------NINLMYFKFLG----V---------W---P------GNN-PW--
-----------------------------RFY-------NYYSKAFI-----MV---FVI
IFILLF---SINFYF---LPR---------QLNIFIEE-TIIYFTDL---AVTS-KVL--
-TFVFMHEEIIEILD--IL-------------E----------CDLF-------------
---------------------QPED---------DE-------------------EM---
IILENAKKS----SKT-----YCK--IIMIVSYLSS--TLLI-L-SPLISH---LIL---
------------------GV--EL---------LL---P--------ICRYA--F-ISDE
---------YRL---MFIYPIYLYQ-I-----V-SIHFH-VLYNVNVDIFFFGLM-VLAI
AQLDILDRKL----RKVT------------------------------------------
-----------------------------------------DGNKVEDSDGEASRSPIDK
N-----------------------------------------------------------
-------KE------DVM--------------------------KINQCIIHFIK---VC
R--F--CELIEDAFSATLFVQYSAASCIICVCLC--RFT------MP-------------
---AEM----GYIVF-----LASYM-SLMISQMMAPCWLGTRLMDK---SQ----LL---
----------------------AFSVYN---CD-W--TSRSR---------QFKSNMRFF
VDRA----NKPLSITGGKMFNLSLGTFTSI----MNS---AYSF------FT-L-LQHFQ
KE-------------------------------
>BmorOR13/1-385
--------------------------------------------------------MAPK
QI--------DCF---EINWKFWKFLG----I---------W----------SEN--KPH
-----------------------------RYY-------KY---YSK-----IF---ITF
FVILYD---VLYTIN---FYF---VP---RQLDLIIGE-MLFYLTEL---SVLS-KVF--
-TFIIMRHKLKIIFE--IL-------------E----------SDAF-------------
---------------------QTDT---------EE-------------------EL---
KILHRAKVF----IKR-----YWK--IVALVSITAN--LTHI-S-SPLLKN---LIF---
------------------KV--EL---------VL---P--------VCSYS-FL-SESF
------L--KTF-----EYPLYFYQ-I-----V-GIHFH-MLYNLNIDTYFLGLM-ILII
AQLDILNVKF----RNLK------------------------------------------
--------------------------------------SGKDH---------------TQ
L-----------------------------------------------------------
-------NE------SIM--------------------------GLNKNLDHYNE---IE
R--F--CSLVQNIFSFTLFVQFSMASCIICVCLF--SFT------LS-------------
---VPV----EYYIF-----LATYM-FIMIIQIMVPCWFGSRIMDK---SI----LL---
----------------------SSAIYN---CD-W--TSNSK---------DFKINMRLF
VERA----NKPLSITGGKMFSLSLATFTSI----MNS---AYSF------FT-L-LRYIQ
TRE------------------------------
>EposOR13/1-402
-------------------------------------------------------MTQWK
QI--------DCF---SINIKFWKFLA----I---------W----------PSN--RMH
-----------------------------PFY-------KY---YYK-----AF---VAF
FVFLCN---FLFTIN---FYY---LP---RHLDLFVEE-MIFYFTEL---AVTS-KVL--
-TFILMHDKIVMILN--TL-------------E----------SKIF-------------
---------------------QPET---------EE-------------------GL---
KIIDEAKKF----IVR-----YWK--IVAVVSVTSN--LTHI-L-SPFITH---LFL---
------------------PV--QL---------NL---P--------VCSYS-FL-SENT
------T--QTY-----IYPLYWYQ-A-----L-SMHFH-MLCNVNIDTFILGVL-ILAI
SQLDILDGKL----RRVT------------------------------------------
--------------------------------------EKEPRPGEIGEFGEVQAVVAVQ
S-----------------------------------------------------------
-------DE------SML--------------------------KLKESIIHFDE---LG
K--F--CDLLEEVFSLTLFVQFSMASCIICVVLF--RFT------LP-------------
---APW----QYFIF-----LATYM-FIMIIQILVPCWFGTRIKDK---SQ----LL---
----------------------SSAVYN---CD-W--TAKSR---------YFKSSLRLF
AERA----NKPLSITAGKMFPLSLTTFTSI----INT---AYSF------FT-L-LRHMQ
SRQG-----------------------------
>OfurOR50/1-354
------------------------------------------------------------
-------------------------------V----------------------------
--------------------------------------------FVT-----LT---TAL
HFVFYT---LNLIYT-------------PRKIEIFATQ-AVYYFSSV---SGLF-KIG--
-TVLTKQQEILSTFE--II-------------D----------CKEF-------------
---------------------LGNC---------SE-------------------TK---
KYLQQFRRT----YFR-----YFR--LYLTFCMCCA--VVFL-CGLPLVNY---FFRHE-
------------------DL--KL--------------P--------VCEYY--F-LTDE
---------VRK---NYIFYWFDYQ-I-----L-GLIVT-IVYNSTTHTFLCGLI-LMGI
TQFKILNFNI----ANIR------------------------------------------
--------------------------------------LDEDIEINNQE---------ER
E-----------------------------------------------------------
-------QA------LIN--------------------------KLNQCLKHYDI---IL
K--Y--CENVQNIADVFFFVQFSLAAITICFCMY--MLILDLSDKDK-------------
-------------VF-----TTCFI-SAMLLENYTPSFLGSHLTAE---SD----NL---
----------------------RIAAYS---CN-W--TPRSH---------SFKKSLILL
MERA----HRPVVIVALKMVPINLETFASM----VKT---AYSF------FT-L-LSGAQ
E--------------------------------
>PxylOR32/1-392
--------------------------------------------------------MASQ
PI-------STAF---DYNVRCWKILA----L---------W----------LRE--VNH
-----------------------------KYY-------YYYSLLFI----------FLF
FVLYDG---LLTLNL---MYC-------PKTVQAFVPE-LLFYFTSV---VVAF-KIH--
-MIISKSKRILEAFS--YL-------------D----------TDVF-------------
---------------------AGET---------PE-------------------HK---
EMNNTFVAD----YKR-----YYL--IYFCIGHISY--IGFT-F-YPLINH---LVF---
------------------GE--KL--------------V---LSVCNYYFLT------EK
---------ERD---DNIYLYWIFQ-S-----L-GNYAH-MTTSVNSDTFMPGLI-FMGI
GQFKALNYRL----ANIK------------------------------------------
-------------------------------------NLSQEGNLDIRQ---------ER
Q-----------------------------------------------------------
---------------LEE--------------------------ELVKSLRHYDA---IR
V--Y--CKLIQEIFDMAMFVQFGVGAAINCVTFI--ACL---------------------
---QIP---KNELFF-----LVLYG-VMMTVQIFTPGYVGTQIAHE---SG----LT---
----------------------TSAVYD---CD-W--LERSA---------SFKRNMILL
VERA----NKNMILTARSMFPLSLTTFISI----MKA---AYSC------FT-L-VRAVN
NQETL----------------------------
>PxylOR89/1-397
--------------------------------------------------------MPPE
TI-------SSAF---YSNVRGWKIFA----L---------W---I------REV--N-N
-----------------------------KYY-------KCYAALSL----------VFL
YFLYDG---LLTLNL---IYS---PK----NLNTFIPE-LVFLLTSF---VLVF-KIN--
-MVMFKSKLILRAFS--IM-------------D-----------SDI-------------
--------F------------SGET---------VE-------------------QK---
RITKRYVEM----YKK-----YYR--AYFVLGYMSY--TFFT-I-VPFLKH---VFF---
------------------GQ--EL----IL---AI---C--------NYYFL-SD---KE
------R--DAN-----IYLYWCYQ-S-----L-GNFAH-MNYGVNIDTFIPGLI-MIGI
GQFKALNVRL----SNIK------------------------------------------
-----------------------------------------TYSKRIYK---------NN
H-----------------------------------------------------------
-------GI----CIVFI--------------------------MLVNCLNVCSHAMFIF
R--Y--CSLIEEIFDTAMFVQFGVGAAINCVTLV--AML------QV-------SYEPKP
QQWVVL-----M-MP-----MLIVQ-VCFIHVIFFICFQ----------SE----RT---
----------------------TSAVYE---CD-W--MDRSP---------RFKRNMMLL
VERA----NTSVELTALTMFPLSLETFVSI----MKG---AYSC------FT-L-VRAMN
GREDTK---------------------------
>PxylOR35/1-396
---------------------------------------------------------MVE
PL-------SKAF---DNNVWFWKIFA----V---------W----------IQE--VGN
-----------------------------KYY-------KCYAVIFL----------ISL
YFLYDG---LLVLNL---IYT-------PRHIETFVPE-LIFFVTEM---AVLF-KVH--
-MLLFKSKSIQKAFE--ML-------------D----------CETF-------------
---------------------IGDT---------EH-------------------QI---
ETNKRFKSL----YKK-----YFL--IYFWVCQICY--VSIV-L-IPLFIY---FINGN-
------------------EL--HL--------------P--------ICNYY--F-LSEE
---------NRD---NNILSWFSYQ-A-----I-ADYVH-MTYNYTVDTFISGLI-MMGL
AQFKALNVKL----AMIK------------------------------------------
--------------------------------------SSMDKNDLPES---------KL
D-----------------------------------------------------------
-------AK------MHQ--------------------------DLIKCIKHYAL---LR
E--Y--CQIIENIFGTSMFFQFGVGVLSNCITLY--AFL------LP-------------
---YFE----SQLIF-----LTTYA-SAMTMEIFLPGYLGTLLHYE---SA----EI---
----------------------GRAVYQ---CD-W--IERSE---------SFKRSMRLL
VERS----KTPIELTALKIFPLSVTTFIAI----MKT---AYSS------FT-L-LRVVH
NRESSDYN-------------------------
>PxylOR34/1-394
--------------------------------------------------------MASE
KI-------SDGF---KSNVFCWRICA----L---------W----------IFE--IKN
-----------------------------KYY------KYYAIPLLV-----VI---FVG
YNVLLT---LNLIYT-------------PRNLEKFIPE-LIFYFCEV---QNVF-KVY--
-VVTIKSKQIKEVFN--LL-------------D----------SDIF-------------
---------------------IGDT---------QE-------------------HK---
AITQSYKFL------------YIK--CFNIYCVMCH--MAYIHVALPFLIH---LIFGK-
------------------NL--DL--------------P--------ICNYY--F-LSDE
---------FRE---NSFWLIWWYQ-A-----V-SSYFH-MFYNITIDTFISGLL-LMGI
AQFKALNSSL----INIK------------------------------------------
-------------------------------------ETSLDHLNCMEK---------DD
H-----------------------------------------------------------
---------------LQK--------------------------QLLKCLKHYDL---LL
Q--Y--CSLIQELCNPAMFVQFGIGAASNCVTLA--ALL---------------------
---LPL---PTYEQI-----FIVFYGSVMAIEIFMPGYLGSQLRHE---SE----QV---
----------------------IRAVYQ---SD-W--IDRSE---------TFKRTLKLL
VERA----QKPVIMTAYSIISLSLSTFISI----MKT---AYSS------YT-L-LRAVH
TRNNVDQ--------------------------
>PxylOR29/1-394
-------------------------------------------------------MMARE
TL-------SDTF---NQNKLFWKITG----I---------W----------VTQ--VKN
-----------------------------KRF-------KYYAIPVI----------AIV
FVAYDL---FLTLNL---VYT-------PKKLEVFMPE-LIFFFCEV---QNAF-KVY--
-MVMFKSEQIIQAFN--MM-------------D----------TEEF-------------
---------------------IGES---------EE-------------------HK---
RITKKAKLL----FIK-----AFK--VYFVLCNAGF--GCIS-V-LPFVNF---VLF---
------------------GK--KP--------------N---LPVCNYYFLSDEW-----
------R--DQY-----FWWILLYQ-T-----Y-SVYNH-MMYNISIDTFMSGLI-LMGL
AQFRALNDSL----KNIK------------------------------------------
----------------------------------------CESNKVNDP---------AE
E-----------------------------------------------------------
-------WR------LRT--------------------------ELIKCLKHYDS---LR
K--Y--CTHIQDLYDPAMFVQISVGAASNCVILA--SLL------LS-------------
---MSS----NDKSF-----IILYG-SVMAIEILMPGYLGSQLQYE---CD----EL---
----------------------VRSVYS---CD-W--IERPE---------SFKSIMKLL
CERA----KQPIILTTWYIIPLSLNTFISI----MKT---AYSS------FT-I-LRAVH
TRNMVE---------------------------
>PxylOR30/1-406
-----------------------MFLQLSFNIRL---------------------NMARE
TL-------SDTF---KHNVLFWKFLG----L---------W----------IFQ--VDD
-----------------------------KRY-------RY---YAI-----PV---VSI
VFVAYN---ILLTLN---LVY---TP---KKLDTFIPE-LIFFFCEI---QNAF-KVH--
-MVMFKSKQIVEVFD--MM-------------D----------SDVF-------------
---------------------IGEK---------EE-------------------HN---
RITIKSKLL----FIK-----VFK--IFFVGCNMSY--ICHN-F-LPLISF---LVFGT-
------------------EL--NL--------------P--------VCNYY-FL-SDES
------R--KHY-----FWWILVYQ-T-----Y-GIYHH-MMYNLSIDTFMSGLI-LVGL
VQCRALNHGL----QNIK------------------------------------------
---------------------------------------SSAPKKENDT---------ED
E-----------------------------------------------------------
-------KR------LRM--------------------------ELVKCIQHYDS---IR
K--Y--CAHIQDLYDPAMFVQMGVGAASNCVILA--SLL------LS-------------
---MPS----HEKAL--YVSVLMYG-TVMAIEILMPGYLGSQLTHE---SE----QI---
----------------------VRSVYS---CD-W--IDRPE---------SFKRILKLL
LERA----KRPIILTTGYIVPLSLNTFISI----MKT---AYSS------FT-I-LRGIH
KRT------------------------------
>OfurOR10/1-403
------------------------------------------------------MFRLKE
KDVIASNTQSQVF---KPNIFFWKIFG--------------W----------WPE-----
---------------------------------------VTSTIYYR-----CY---YIS
FLSLTS---VVYLFL---FTL--SLLYSPIELEIIIAQ-AMFYFTEI---SGLS-KIF--
-MIVIRREDIQKAFK--ML-------------D----------SEEF-------------
---------------------QGDD---------VI-------------------PR---
EIINKNKVY------------YLK--YYRACATFYYIGSFFL-LFLPIIEY---VAGHA-
------------------DL--EL--------------P-LCQ----YYFLS------EH
---------VRD---KYFNVIFIYQ-F-----F-GLFVL-ISGNVNIDTFICGLL-LMAI
AQFRMLNWKM----SNLK------------------------------------------
--------------------------------------MNPLDLENESD---------DE
E-----------------------------------------------------------
-------TI------MMR--------------------------KLNKCLKHYDL---IL
E--Y--CDHIQDVLSAAIFAQYGTAAATMCLSMC--TVL---------------------
---MPM---TSEDWL----FMGCYI-GAMTLEIFLPGLLGAELMNE---SQ----KL---
----------------------VAAAYS---AD-W--IPRSE---------SFKRSLRLL
VERA----NRPIVITGLKMFTLSLETFTSI----IKL---AYSF------FT-L-LKNVQ
ETEIA----------------------------
>HmelOR61/1-378
--------------------------------------------------------MVEN
KL-------SDCF---KVNFIFLKIFG----L---------W---P------GSR--D-S
-----------------------------GYY-------KY---YST-----VF---LLI
ILLVYN---ILLVFN---FLS---TP---RKIDLIMNE-VMFLFTEV---AVFS-KVF--
-LMLFMRQKIFDAFD--IL-------------N----------CEAF-------------
---------------------KGQD---------DF-------------------SR---
QIIKNHTRK----YQI-----YWK--SNAILSNFVH----FSQIYIPIFQH---VVF---
------------------NK--DI----EL--------P--------VCKYY--F--LDD
------Q--IIR---NFFVFWFVYQ-T-----F-GIYAH-MNYNVNVDALIAGLL-VHII
AQLKVIRHEI----ENIK------------------------------------------
---------------------------------------VLKSNKKSVQ---------ET
D-----------------------------------------------------------
-------YL------QIS--------------------------TLNTYLKHYEA---LL
K--Y--CSIVQDIIGITMFVQFGVSSVIICVVLY--CLL---------------------
---MPF-----TIQG--LMFKLAYL-FAMMLQIFVPAWLGTQVEYE---SQ----KL---
----------------------TFAAYS---CE-W--IPRSE---------IFKRSLKLF
MERG----NTSIVLTGWRIFPLSLDTFTSV----SEH---SY------------------
---------------------------------
>BmorOR12/1-393
----------------------------------------------------------MT
RI-------TDVF---SLNFIFWKFLG----L---------W----------GKSAPS--
-----------------------------KYN-------MAYTVFYL--FASLF---VYD
IFLTLN---LIHTPR---------------KLETLVRE-TMFYFNHL---VAVT-KIL--
-MMFIMRKKILVIFD--LL-------------D----------CEEF-------------
---------------------KPND---------EN-------------------SQ---
EIMKRKTDF----YYI-----YWR--IVAVTSNLSC--FMLV-I-GPLIKM--LIWKI--
------------------EL--GL--------------P-VCK----FYFMSDEL-----
------R--NKY-----FVIWYIYQ-S-----F-GIYNQ-MVNNLNLDTFNCGML-WMAV
GQLQILKTKF----VNLK------------------------------------------
------------------------------------LNDFENGLDLKSR---------DD
M-----------------------------------------------------------
---------------QIE--------------------------RLRKYLTHYEI---IL
K--Y--CAIVQDILNITIFVQLGMSSIVICVGLC--GFV---------------------
---AMP-SNTETAIF-----MFSYL-TTMTMQIFVPSWMGTQISFE---CG----EL---
----------------------MSAAYS---CE-W--IPRSK---------LFKRSLILF
VERA----KTPVRITGLKIFTLSLDTFTSI----MKT---TYSF------FT-L-IRQLQ
VDEVN----------------------------
>BmorOR61/1-393
----------------------------------------------------------MT
RI-------TDVF---RLNFIFWKFLG----I---------W----------GKSAPS--
-----------------------------KYN-------MAYTALYL--SASLF---VYD
IFLTLN---LIHTPR---------------KLETLLRE-TMFYFNHL---VAMT-KIL--
-MMFIMRKKILVIFD--LL-------------D----------CEEF-------------
---------------------KPSD---------ED-------------------SQ---
EIMKRKNEF----YYI-----YWR--IVAVTSNLSC--FMQV-V-GPLIKM--LIWKS--
------------------EL--GL--------------P-VCK----YYFMSDEF-----
------R--NKY-----FVIWYIYQ-S-----F-GIYNQ-MVNNLNLDTFNCGML-WMAV
GQLQILKTKF----VNFK------------------------------------------
------------------------------------LNDIENSLDLKTR---------DD
M-----------------------------------------------------------
---------------QTE--------------------------RLRKYLTHYEI---IL
K--Y--CATVQDILNITIFVQLGMSSIVICVGLC--GFV---------------------
---AMP-SNTETAIF-----MSSYL-ITMTMQIFVPSWMGTQISFE---CG----EL---
----------------------MSAAYC---CE-W--IPRSK---------LFKRSLILF
VERA----KTPVRITGLKIFTLSLDTFTSI----MKT---TYSF------FT-L-IRQLQ
VDEVN----------------------------
>EposOR12/1-393
---------------------------------------------------------MPP
PQ-------SDSF---NQNCFFWKVFG----I---------W-------PGREPN-----
-----------------------------KYY-------KYFSFTYL-----VT---TLV
AYNALL---TLNLYY------------TPRKIDLFIHE-VIFCFTEV---AVVT-KVS--
-MILFKRKQLVAIFD--FL-------------D----------CEEF-------------
---------------------KGND---------DT-------------------GR---
KIVESHNSN----YKL-----YYK--INLILSNFTY--LSQV-L-FPVIGM---LIF---
------------------KTSLDL--------------P---I----CKYYF--LTEEEK
---------DDY-----FSLIFIYQ-S-------VGMYGHMMYNVNIDTLIVGFM-VLAI
AQMKVLSHDL----ENLK------------------------------------------
---------------------------------------IEKGDTGSQE---------EL
D-----------------------------------------------------------
-------HK------QLQ--------------------------KLHKCVKHYAL---VL
N--Y--CADFQEIISGTMFVQYGVGAACICVTMC--GLLLPDIKIET-------------
---FIF--------------MVGYF-FALSLQVFVPAWLGTQLLYE---SQ----EL---
----------------------MVSAYK---SD-W--IPRSR---------VYRQSMKLF
VERA----KHPVIITGLEIFPLSLATYISI----MKT---AYSC------FT-L-VRFMQ
DREDH----------------------------
>DpunOR27/1-394
----------------------------------------------------------MS
KI-------SDIF---NPLLFQWKLFA----I---------W----------PGKTPS--
-----------------------------RLY-------KYYTYLYL-----FA---TLF
AYNILL---TVNLIY------------TPFKIDMLIRE-VIFNFTEI---VVTS-KVI--
-MVLVKRNKIVEILD--LL-------------D----------SEEF-------------
---------------------QDTN---------ES-------------------SSIVG
DSKKTYTRS-----------------YLMYAITSNI--SYFSQVIAPVFVN---LIFGS-
------------------SLTTEL--------------P---I----CNYYF--LSDESR
---------KNY-----FVFWFIYQ-A-------VGMYGHMTYNVTIDSFLAGLL-LMTE
TQMRVINYKL----TNLN------------------------------------------
-------------------------------------KEVKHGTDDKAN---------ED
K-----------------------------------------------------------
---------------EMS--------------------------KLKKCLRHYDL---VL
K--Y--CSQVQNLINVTIFIQFGIGSVIICVTLC--ALL------LP-------------
---SKM----ETMIF-----MVTYF-MAMTMQIFVPGWLGTKIRHE---SQ----QL---
----------------------VFAAYN---TD-W--ISRSK---------SFKRNIMIF
VERA----NIPIQMTGLKMFPLSLVTFTSI----MKT---AYSL------FT-L-IRNVQ
EPDVVKH--------------------------
>BmorOR15/1-396
-------------------------------------------------------MMTLV
YQ-------TDIF---KPNVFFWKMFG----I---------W----------ADRKSS--
-----------------------------KTY-------KYYSFVFL----------FIT
LIMYNS---LLAINL-----L--YTPL---KIELLIRE-VIFCFTEI---TVTT-KVL--
-MILFKRNKILDAFD--LL-------------N----------KNEF-------------
---------------------RGNS---------EE-------------------SS---
AIIQKNNSA----YKT-----YWK--LYAILSNFAY--SSQV-L-GPLIVK--LIWKT--
------------------KL--EL--------------P-ICN----YYFLNEEL-----
------R--HDF-----FSGWYIYQ-S-----F-GMYGH-MMYNVNIDTFISGLL-MMAV
TQLKIIQTKL----LSLK------------------------------------------
--------------------------------------LNPRERKMDRG---------LM
N-----------------------------------------------------------
-------IT------EVL--------------------------KLNEILKHYEL---VL
K--Y--CSTVQSILDVAMFVQFGVASAIICVAMC--GLI---------------------
---MVR-SSTETLLF-----MVTYL-FAMTLQIFVPAWMGTQLHFQ---SQ----EL---
----------------------VFAAYN---SE-W--IPRCQ---------SFKRSIIIF
VERA----KIPITITGLKMFPLSLATFTSI----MKT---AYSF------FT-L-IRNMQ
TLQEE----------------------------
>EgriOR35/1-395
---------------------------------------------------MSEAKMSSK
KQ-------SDIF---KLNFMFWKIFG----L---------W-------SGRNPN-----
-----------------------------KNY-------KYYSAIYI-----FI---TLV
IYNILL---TLNLAL------------TPREIEYLIRE-VIFYFTEI---TVTS-KVF--
-MVIIMRDRILEAFN--LM-------------D----------GIEL-------------
---------------------AGDD---------EI-------------------SK---
KIIEETQAD----FNV-----FWK--IFAAISHGAY--SSQV-F-VPIVLY---LIF---
------------------HTQLNL--------------PISEY----YFLTDDLR-----
---------ERY-----FVFWFIYQ-A-----W-GMYGH-MIYNVTVDSFIAGML-LNAV
MQLKILNAKL----INLK------------------------------------------
--------------------------------------LGEQEYKLCKD---------TQ
E-----------------------------------------------------------
-------KI------QMK--------------------------RLRKCLIRYDT---VL
K--F--CNTIQLTLDVTMFIVFGMSSIIICVVLC--GLL------LP-------------
---SST----ETFVF-----MVGYL-CAMTMQIFVPGYLGTLLGYE---SQ----EL---
----------------------AFAAYS---TE-W--LPRSE---------SFKRSIRLF
VVRA----NKPIQITGLKMFPLSLSTFTSI----VKT---AYSF------FT-L-IRSFQ
E--------------------------------
>SlitOR15/1-390
---------------------------------------------------------MPS
DQ-------SKMF---DNSFRIAKIFG----I---------W---PGL----KPS-----
-----------------------------RYY-------KFYSFIYL-----FA---TFV
CYNLLL---TLNLLY------------TPRKIELLLRE-VIFYFTEI---TVAT-KIL--
-TILFMRDKIIQALN--FI-------------D----------CDEF-------------
---------------------VGDY---------EN-------------------KK---
GILYKTNMG----FRL-----GWR--SYLVLSNIAY--SSQV-I-VPIFLD---ILR---
------------------ETKSEL--------------P---I----CKYYF--LSDEDR
---------ESH-----FLFWFIYQ-S-----F-GMYGH-MMYNVNIDSIIAGLL-LIAI
AQLKLLGNNL----TNLK------------------------------------------
--------------------------------------LSDEESKLPKD---------SQ
D-----------------------------------------------------------
-------KI------QIK--------------------------RFHKLLRHYEV---IL
R--Y--CDTVQDTLNVTLFFQFGVASIIICVVMC--GLL---------------------
---LPS-------STETKVFLVMYL-FTMTLQIFVPGFLGTQLTYG---SE----GL---
----------------------VTAAYN---SE-W--IPRSE---------SFKSSLKLF
RERA----ARPVVISGLKMFPLSLITFTSI----MKT---AYSF------FT-L-IRNVQ
EA-------------------------------
>EsemORCO/1-482
----------------------------------------------------MMTKFKVQ
GL-------VADL---MPNIRLMQMSG----H--------------------FMF-----
-----------------------------NYY-------AENGSMAV-----MMRKAYSI
THLVLI---LVQFAC---MLA--NMAMHTDDVNELTAN-TITVLFFV---HSII-KLV--
-YFPLNSKNFYRTLG--IW-------------N---------------------------
---------------------QSNS---------HP-----------------LFAESNA
RYHQSALKQ----MRM-----LLY--FVSGFTLVSV--TAWT-T-ITFFGESVRLAKDKE
TNE---------------TITEVV--------------PRLMI----KAFYP--F---DA
---------MSG---TMYYIAFVYQ-L-----Y-FLIFA-LMLANLSDVMFCSWL-IFAC
EQLQHLKAIM----KPLM------------------------------------------
--------ELSASLDTYRPNTAELFRAPSAGSQNALISEKEEKSPDPVDLDIRGIYSTRQ
D-----------------------------------------FGMNMRGAGGGLQTFGDG
NGANPNGLTRKQELLVRS--------------------------AIKYWVERHKH---VV
R--L--VAAVGDTYGTALLFHMLVSTITLTLLAY--QAT------KV-------------
---NSV---DVYAFT-----VIGYL-VYTLAQVFHFCIFGNRLIEE---SS----SV---
----------------------MEAAYS---CH-W--YDGSE---------EAKTFVQIV
CQQC----QKAMSISGAKFFTVSLDLFASV----LGA---VVTY------FM-V-LVQLK
---------------------------------
>EgriORco/1-473
-------------------------------MMA---------------------KSKSV
GL-------VSDM---MPNIRLMQWAG----H---------F---L------FNY--Y-D
------EN---------SGMNML--LR--KVY-------AC---VHA-----FL---ISL
HFIFM----CINMTQ----------Y--SGEVNEFTAN-TITVLFFA---HTLI-KLV--
-VFAFNSKNFYRTLA--VW-------------N---QSNS----HPL-------------
--------F------------TES-------------------------------DA---
RYHQQALTK----MRK-----LLY--MICAVTGGAV--ISWV-T-ITFFGE---SVR-MI
TNK-ETNETLTEPAP---RL------------------P---L----KAWYP--F---DA
-M----S--GSM-----YIFAFVFQ-T-----Y-WLIFS-LGIANLLDLMFCSWL-IFAC
EQLKHLKAIM----KPLMELSASLDTYRPNTAELFRISSS--------L-----------
----------NSEK---MPDTT------------------DADIRGIYA---------TQ
Q------------DFGMTLRGAG----------------------GRLQNFVANP-NNPN
GLSQKQEML------ARS--------------------------SIKYWVERHKH---VV
R--L--VASIGDTYGTALLFHMLVSTITLTLLAY--QAT------KI---N---G--MN-
---VYA-------FS-----TIGYL-SYTLGQVFHFCIFGNKLIEE---SS----SI---
----------------------MEAAYS---CQ-W--YDGSE---------EAKTFVQIV
CQQC----QKAMSISGAKFFTVSLDLFASV----LGA---VVTY------FM-V-LVQLK
---------------------------------
>DpunOR2/1-471
----------------------------------------------------MMTKVKTQ
GL-------VSDL---MPCIKLMQAVG----H---------FLFNYYDENTGMSALIR--
-----------------------------KIY-------AGTHAFII----------VVH
FLFMGI---NMAKYS--------------DEVNELTAN-TITMLFFT---HSII-KLV--
-FFALNSKSFYRTLA--AW-------------N---------------------------
---------------------QCNS------------------------------HPLFV
ESDARYHQLALSRMRR-----LLY--FVGGMTIASV--ISWI-I-LTFFGESVRFITNKE
TNE---------------TLTEPA--------------PRLPL----KAWYP--F---NA
---------MSG---SMYVIAFVLQ-I-----Y-WLLFA-MSIANLMDIMFCSWL-IFAC
EQLQHLKAIM----QPLM------------------------------------------
---------ELSAALDTYRPNTAELFRVNSGGEKVPDATDLDIRGIYST---------QQ
D------------------------------------------FGMTIRGAGGRLQNFAQ
QKANPNGLSQKQEMLARS--------------------------AIKYWVERHKH---VV
R--L--VTSIGDTYGVALLFHMLVSTITLTLLAY--QAT------KI-------------
---NGV---NVYAFS-----TIGYL-SYTLGQVFHFCIFGNRLIEE---SS----SV---
----------------------MEAAYS---CQ-W--YDGSE---------EAKTFVQIV
CQQC----QKAMSISGAKFFTVSLDLFASV----LGA---VVTY------FM-V-LVQLK
---------------------------------
>BmorORco/1-472
-------------------------------MMT---------------------KVKTQ
GL-------VTDL---MPCIRLLQAAG----H---------F---L------FNY--H-A
------DT---------SGMNML--LR--KIY-------SS---AHA-----VL---IVV
HYICM----GINMAQ----------Y--KDEVNELTAN-TITVLFFA---HSII-KLA--
-FFAFNSKSFYRTLA--VW-------------N---QSNS----HPL-------------
--------F------------TES-------------------------------DA---
RYHQISLSK----MRR-----LLY--FICGMTVFSV--ISWV-T-LTFFGE---SVR-MI
ASK-ETNETLTEPAP---RL------------------P---L----KAWYP--F---KT
-M----S--GGG-----YVFAFIYQ-I-----Y-FLLFS-MALANLLDVIFCSWL-IFAC
EQLQHLKAIM----KPLMELSAALDTYRPNTAELFRVSST--------D-----------
----------KTEK---VPDAV------------------DMDIRGIYS---------TQ
Q------------DFGMTLRGAG----------------------GKLQNFNAE--NNPN
GLTAKQEML------ARS--------------------------AIKYWVERHKH---VV
R--L--VASIGDTYGTALLFHMLVSTITLTLLAY--QAT------KI---N---G--IN-
---VYA-------FS-----TIGYL-VYTLGQVFHFCIFGNRLIEE---SS----SV---
----------------------MEAAYS---CQ-W--YDGSE---------EAKTFVQIV
CQQC----QKAMTISGAKFFNVSLDLFASV----LGA---VVTY------FM-V-LIQLK
---------------------------------
>HmelORco/1-472
----------------------------------------------------MMTKIKTQ
GL-------VSDL---MPNIKLMQAAG----H---------FLFNYHSDNSGMSTLLR--
-----------------------------KVY-------SSVHAFLI----------MIH
YLCMAA---NMAKYS--------------EEVNELTAN-TITVLFFT---HSII-KLA--
-FFAITSKNFYRTLA--VW-------------N---------------------------
---------------------QSNS------------------------------HPLFT
ESDARYHQLSLNKMRR-----LLY--FISGMTIFSV--VCWV-T-ITFFGESVRFLVDKE
TND---------------TLTEPV--------------PRLPL----KAWYP--F---DA
---------MGG---TMYIIAFAFQAI-----Y-WLLFS-MAMANLLDVMFCSWL-IFAC
EQLQHLKAIM----KPLM------------------------------------------
---------ELSASLDTYRPNTAELFKVSENSEKIPDSTDLDIRGIYST---------QQ
D------------------------------------------FGMNLRGAGGRLQTFGQ
QNNNPNGLTQKQEMLARS--------------------------AIKYWVERHKH---IV
R--L--VSSIGDTYGTALLFHMLVSTITLTLLAY--QAT------KI-------------
---NGL---NVYAFS-----TVGYL-SYTLAQVFHFCIFGNKLIEE---SS----SV---
----------------------MEAAYS---CQ-W--YDGSE---------EAKTFVQIV
CQQC----QKAMSISGAKFFTVSLDLFASV----LGA---VVTY------FM-V-LVQLK
---------------------------------
>PxylOR41/1-483
--------------------------------------------MLMDILLQMMNKVKAQ
GL-------VSDL---MPNIKLMQMAGHFLFN---------Y----------HEENGGMS
-----------------------------MLL-------RKIYASVH-----AF---LIV
IHYLCM---LLNMAQ------------YSDDVNELTAN-TITVLFFA---HTVI-KLL--
-YFAINSKSFYRTLA--VW-------------N---------------------------
---------------------QSNS------------------------------HPLFT
ESDARYHQLALTKMRR-----LMY--FICAVTVLSV--ISWV-T-LTFFGESVRFIPDKE
TNE---------------TLTEPA--------------PRLPL----KAWYP--F---DA
---------MSG---GMYIVAFAYQ-V-----Y-WLLFA-MAIANLMDVMFCSWL-LFAC
EQLQHLKAIM----KPLM------------------------------------------
------ELSASLDTYRPNTAELFRANSAGEDKEKVPDPVDMDIRGIYST---------QH
D-----------------------------------------FGMTLRGAGGRLQNFGGQ
QVNNPNGLTQKQEMLARS--------------------------AIKYWVERHKH---VV
R--L--VASIGDTYGTALLFHMLVSTITLTLLAY--QAT------KI-------------
---DGL---NVYAFS-----TIGYL-SYTLGQVFHFCIFGNRLIEE---SS----SV---
----------------------MEAAYS---CQ-W--YDGSE---------EAKTFVQIV
CQQC----QKAMSISGAKFFTVSLDLFASV----LGA---VVTY------FM-V-LVQLK
---------------------------------
>EposOrco/1-473
-----------------------------------------------------MGKVKTQ
GL-------VSDL---MPNIKLMQTVG----H---------FLFNYSDETGGMSMLLR--
-----------------------------KVY-------ASTHAVLI----------VIN
FLCMAV---NMAQYS--------------DEVNELTAN-TITVLFFA---HTVI-KLL--
-FFALNSKNFYRTLA--VW-------------N---------------------------
---------------------QSNS------------------------------HPLFT
ESDARYHQLALNKMRR-----LLY--FIGTVTVMAV--VSWI-T-ITFFGESVRLIADKE
SND---------------TLTEPA--------------PRLPL----KAWYP--F---NA
---------MSG---TMYIVAFVYQ-I-----Y-WLLFS-MAIANLMDVMFCSWL-IFAC
EQLQHLKAIM----KPLM------------------------------------------
-------ELSASLDTYRPNSSELFRASSTEKSEKVPDPVDLDIRGIYST---------QQ
D-----------------------------------------FGMMLRGAGGRLQNFNNP
NPNNPNGLTQKQEMLARS--------------------------AIKYWVERHKH---VV
R--L--VASIGDTYGTALLFHMLVSTITLTLLAY--QAT------KI-------------
---DGL---NVYAFS-----TIGYL-SYTLGQVFHFCIFGNRLIEE---SS----SV---
----------------------MEAAYS---CQ-W--YDGSE---------EAKTFVQIV
CQQC----QKAMSISGAKFFTVSLDLFASV----LGA---VVTY------FM-V-LVQLK
---------------------------------
>SlitORco/1-473
----------------------------------------------------MMTKVKAQ
GL-------VSDL---MPNIKLMQAAG----H---------FLFNYHAENGGMSGLLR--
-----------------------------KIY-------ASTHAILI----------TIH
FACMGI---NMAQYS--------------DEVNELTAN-TITVLFFT---HTII-KLG--
-FFALNSKSFYRTLA--VW-------------N---------------------------
---------------------QSNS------------------------------HPLFT
ESDARYHQIALTKMRR-----LLY--FICGMTVLSV--VSWV-T-LTFFGESVRLITSKE
TNE---------------TLTEVA--------------PRLPL----KAWYP--F---NA
---------MSG---TTYIIAFAFQ-V-----Y-WLLFS-MAIANLMDVMFCSWL-IFAC
EQLQHLKAIM----KPLM------------------------------------------
-------ELSASLDTYRPNTAELFRASSTEKSEKIPDTVDMDIRGIYST---------QQ
D------------------------------------------FGMTLRGAGGRLQTFGQ
QNNNPNGLTPKQEMLARS--------------------------AIKYWVERHKH---VV
R--L--VASIGDTYGTALLFHMLVSTITLTLLAY--QAT------KI-------------
---NGI---NVYAFS-----TIGYL-SYTLGQVFHFCIFGNRLIEE---SS----SV---
----------------------MEAAYS---CQ-W--YDGSE---------EAKTFVQIV
CQQC----QKAMSISGAKFFTVSLDLFASV----LGA---VVTY------FM-V-LVQLK
---------------------------------
>OfurORco/1-474
-------------------------------MMT---------------------KVKAQ
GL-------VSDL---MPNIKLMQAAG----H---------F---L------FNY--H-S
------DN---------SGMTTL--LR--KVY-------SS---VHA-----FL---IVI
NYLCM----AANMAQ----------Y--SEEVNELTAN-TITVLFFA---HSVI-KML--
-FFAVNSKSFYRTLA--VW-------------N---QSNS----HPL-------------
--------F------------TES-------------------------------DA---
RYHQLALTK----MRR-----LLY--FICGVTVLAV--MSWI-T-ITFFGE---SVR-MI
ANK-ETNETLTEPAP---RL------------------P---L----KTWYP--F---DA
-M----S--GTM-----YVVAFVYQ-V-----Y-WLFFS-MAIANLMDVMFCSWL-IFAC
EQLQHLKAIM----KPLMELSASLDTYRPNTAELFRASST--------E-----------
----------KSEK---MPDTV------------------DMDIRGIYS---------TQ
Q------------DFGMTLRGAG----------------------GRLQNFGQPNPNNPN
GLTQKQEML------ARS--------------------------AIKYWVERHKH---VV
R--L--VASIGDTYGTALLFHMLVSTITLTLLAY--QAT------KI---N---G--IN-
---VYA-------FS-----TIGYL-SYTLGQVFHFCIFGNRLIEE---SS----SV---
----------------------MEAAYS---CQ-W--YDGSE---------EAKTFVQIV
CQQC----QKAMSISGAKFFTVSLDLFASV----LGA---VVTY------FM-V-LVQLK
---------------------------------
>BmorOR67/1-403
------------------------------------------------------MGSSDV
DF-------SKHF---SLQVASLKFFR----M---------WLFTP------HSA--RPY
-----------------------------HFW-----CAVLTKTLLG-----IS---VFC
IPTCAQ---IIYLIR---LVI---SG--GAEIQEIAGI-MNLMLTEL---LGSC-KLL--
-DLYVRRDSFHKLLD--QL-----------------------LSTEF-------------
---------------------VRYK---------KT-------------------HS---
AILAKAVKL----SRC-----LYC--GLLLSISCDV--IVHVIL-VPGLRK---FDT---
----------------------------------L---P---L----KMDFI-FF--DTN
------D--RSY-----FTYIYIFQ-I-----I-YKPLM-LVTFSVMQTLPWSAM-SFTI
SQLNVLIYNM----ENMK------------------------------------------
-------------------------------------EFVKATATERGC---------DG
N-----------------------------------------------------------
-------EA------FKE--------------------------LFREYVFHHSC---IM
R--F--IETIQVTFGGQLSSMLFISACIICSTAV--QIL--AIESPL-------------
---DNL-------TT--VGWILVYL-SLCILILFVDCYFGNTITVK---CA----YL---
----------------------PTAVFS---IP-W--LDQPK---------NIQVSTLLF
MAKT----QQPVQLIAAKLVPVSLTTFTQV----MNW---TYKG------FA-L-MNQMK
K--------------------------------
>HmelOR44/1-427
------------MRNILQRNHIFHILKPYLPYGV---------------------IDPWD
DL-------NPRL-YHAIHIYWLKFYG----M---------W---YYNFI--PTN--I--
-----------------------------WSW-----FQFIYTMLVL-----FL---VCL
LPCFGE---IVYLLR---R---------QENIGDIAEG-LYLFLSEM---YTYF-KVA--
-VFWLNKKKILKLLK--FL-------------H----------CDEF-------------
---------------------KPEE---------ME-------------------HR---
AILRRSIIT----ARF-----IMT--CYSTMCVGAV--MVAI-I-MPLTEN---FDI---
----------------------------------L---P---T----NVDYP-YF--DVY
------N--SPI-----YGIIFLHH-I-----Y-YKPAT-CIIDGVMDTILAAFI-ASAI
GQIDILAYNL----RNFD------------------------------------------
------------------------------VLAERQRKRDLRKRTGILK---------NR
N-----------------------------------------------------------
-------YY------IHY--------------------------TLKKSIVHHNS---II
R--Y--VLLIESAFSLASVLQFMLSVMVLCLVGI--QFL------SI---ENPRS-----
---HPM-----QIAW-----MAIYL-TCMLIEVFILCWFGNELILK---SL----EL---
----------------------RQAAFD---GP-W--LKMDP---------KTTMFIVIF
LERS----KRPLRVTAGKIFTLSLNTYTYL----INW---SYKG------FA-V-MRNMK
K--------------------------------
>EposOR44/1-429
-----------MKILNEYTKEKLSFLTPLLPYGV---------------------LESWD
DL-------NPRL-YHAVHIYWLKFYG----L---------W---YGTVS--TCS--V--
-----------------------------QFW-----THLVYGLLVL-----WL---VCF
LPGIGE---VVYLLR---R---------RDNIGDIAEG-LYLFLSEM---YTYI-KLS--
-ALWLNKKKIIDLLE--YL-------------H----------REEF-------------
---------------------KPSE---------VE-------------------HR---
EILRKSIKT----ARF-----VMT--YYSTICVGAV--SVAI-I-MPLAED---FEV---
----------------------------------L---P---T----NVEYP-YF--DVY
------K--SPA-----YGIIYIHH-I-----Y-YKPAT-CIIDGVMDTILSAFI-ASAI
GQIEILSFNL----RNFN------------------------------------------
-------------------------------MIAERRRQRLSRMGNLSN---------DQ
S-----------------------------------------------------------
-------TR----YYVRS--------------------------VFKDIIKHHNS---II
R--Y--VSLIESAFSLASALQLMLSVMVLCLVGI--QFL------SI---EEPMS-----
---HPI-----QIAW-----MAIYL-TCMLIEVFIICWFGDELIWK---SK----EL---
----------------------SQAAFD---AP-W--PTTDP---------KTAMFIIIF
MERC----KRPLRVTAGKIFTLSLDTYTNL----INW---AYKA------FA-V-MRKMK
K--------------------------------
>EgriOR5/1-426
--------------MIETLRKQLSFLAPVLPYGV---------------------IEPWD
DL-------NPKL-YHAIHIYWLKFYG----M---------W---YNNYS--PKC--V--
-----------------------------LYW-----LQLLYTLIVL-----WL---VCF
FPGIGE---VVYLLR---R---------RDNIGDVAEG-LYLFLSEM---YTYV-KVA--
-VFWWNRKKVITILR--YM-------------H----------CAEF-------------
---------------------KPKE---------KE-------------------HE---
VIYRKSIKT----ARF-----VMS--YYSAMCVGAV--SVGM-I-IPLTEN---FDI---
----------------------------------L---P---T----NVEYP-HI--DVY
------K--SPV-----YEILYIHH-V-----Y-YKPAT-CIIDGAMDTILAAFI-ASVI
GQIEILSFNL----RNFD------------------------------------------
-------------------------------MMAERKRNRAIRLMTNEG---------TH
S-----------------------------------------------------------
-------KE----FFMKT--------------------------VLKDCIKHHNC---II
R--Y--VSMIESAFSVASALQFMLSVMVLCLVGI--QFL------SI---ENPTS-----
---HPM-----QIVW-----MAIYL-TCMLIEVFILCWFGDELIWK---SM----DL---
----------------------RLAAFQ---SP-W--LKIDR---------STCMFVIIF
LERC----KRPLKVTAGKIFTLSLDTYTVL----INW---SYKA------FA-V-MRNMK
K--------------------------------
>OfurOR35/1-429
----------------MGIVMENVKKRLTILQPI----------------LPYGVIEPWD
DL-------NPRL-YHAIHIYWLKFYG----M---------W---YNNAS--PKT--I--
-----------------------------VFW-----LQLIYTATVL-----WL---VCF
LPGIGE---VVYLLK---R---------RGNIGDVAEG-LYLFLSEM---YTYF-KVA--
-VFWLNKDKVINLLR--YL-------------S----------CEEF-------------
---------------------KPVE---------ME-------------------HR---
EIIRKSIKA----ARF-----VMT--YYSTMCVGAV--SVGI-I-MPLTEN---FDI---
----------------------------------L---P---T----NVEYP-YF--DVY
------K--SPV-----YQTLYIHH-V-----Y-YKPAT-CIIDGVMDTILAAFV-ASAI
GQIEILAFNL----RNFD------------------------------------------
-------------------------------VVAERRRKRAVAENKPSA---------AW
T-----------------------------------------------------------
-------QE----RHIRA--------------------------VLKDCILHHNS---II
K--Y--VSMIEGTFSLASALQFMLSVMVLCLVGI--QFL------SI---ENPSS-----
---HPM-----QIMW-----MAIYL-TCMLIEVFILCWFGDELIWK---ST----AL---
----------------------RQAAFD---GP-W--LETNH---------KTMVFIVIF
LERC----KRPLRVTAGKIFTLSLDTYTIL----INW---SYKA------FA-V-VSNMK
K--------------------------------
>SlitOR27/1-429
-----------MIILNENMKTKLAFLSPVVPYGV---------------------FESWE
DL-------NPQL-YHAVHIYWLKFYG----M---------W---FNDFS--PQS--I--
-----------------------------KFW-----VQMMYTLIVL-----WL---VCF
FPGIGE---VVYLLR---R---------RENIGDVAEG-LYLFLSEM---YTYF-KVA--
-VFWLNRNKVIDLLK--YL-------------H----------CEEF-------------
---------------------KPKE---------PE-------------------HR---
DIIIKSIKS----ARF-----VMT--YYSTMCVGAV--SVGI-I-MPLTEN---FDI---
----------------------------------L---P---T----NVEYP-FF--NVY
------Q--TPA-----YEAVYIHH-I-----Y-YKPAT-CIIDGVMDTILAAFV-ASAI
GQIEILAFNL----RNFE------------------------------------------
-------------------------------LLAERQRKRDVAENKYIE---------EY
K-----------------------------------------------------------
-------PP----YYVRS--------------------------VLKDCIVHHNC---II
R--Y--VSMIESAFSLASALQFMLSVMVLCLIGI--QFL------SI---ENPTS-----
---HPM-----QIAW-----MGIYL-TCMLIEVFILCWFGDELIWK---SM----DL---
----------------------AKAAFE---GP-W--MNSDR---------KSNMFIIIF
LERC----KRPMRLTAGKIFTLSLDTYTVL----INW---SYKA------FA-V-MRNMK
K--------------------------------
>DpunOR5/1-429
-----------MKYLTKNAKKILYFLSPILPYGV---------------------TESWE
GL-------EPKL-YHAVHIYWLKFYG----M---------W---Y------NNF--S--
-------------------------PKSIKFW-----LQMAYTLTVF-----CL---VCV
FPGFGE---VVYLLR---R---------RENIGDVAEG-LYLFLSEM---YTYF-KIA--
-VFWFNKNRVVKLLEFLYC-------------K------------EF-------------
---------------------KPKE---------PE-------------------HR---
EIIRQSIKA----ARF-----VMT--FYSTMCVGAV--SVGI-I-LPLTEN---------
-----------------------F--DIL---------P---T----NVEYP-NL---DV
------YK-SPA-----YESLYIHH-I-----Y-YKPAT-CIIDGVMDTILAAFI-ASAI
GQIEILAFNL----RNFN------------------------------------------
-----------------------------------IVAERRRKRAIRDN---------KY
I-----------------------------------------------------------
-------GVYSEQYYTRI--------------------------VLKECIVHHNC---II
R--Y--VSMIESAFSLASALQFMLSVMVLCLIGI--QFL-----------SI-------E
NPTSHP----MQMVW-----MAIYL-TCMLIEVFILCWFGDELIWK---SM----SL---
----------------------RQAAFD---SP-W--LKTDP---------KTCMFIIIF
MERC----KRPMRVTAGKIFTLSLDSYTVL----INW---SYKA------FA-V-MRNMK
K--------------------------------
>BmorOR44/1-426
--------------MKMLIQKVKEKLSPIFPYGV---------------------LESWD
DL-------DPKL-YHAVHIFWLKFYG----L---------WYNNY------PKK--S-I
-----------------------------KFW-----LNMMYTLLVL-----WL---VCF
FPGIGE---VVYLLK------------RRDNIGDVAEG-LYLFLSEM---YTYF-KVL--
-VFWLNKDKVISLQK--FL-------------H----------CKEF-------------
---------------------KPKE---------PE-------------------HK---
EIIRKSIRK----ARF-----VMT--SYATMCVGAV--SVGI-I-LPLTEN---------
----------------------------------FDILP---T----NVEYP-FF---DV
------YK-NPT-----YAYLYLHH-I-----Y-YKPAT-CIIDGVMDTILAAFV-ASAI
GQIEILAFNL----RNFD------------------------------------------
-----------------------------------VLAERRRKRAISDN---------KY
I-----------------------------------------------------------
-------GKYTNLYFTKR--------------------------ILKECILLHNS---II
R--Y--VSVIESAFSLASALQFMLSVMVLCLIGI--QFL--SIENPT-------------
---SHP----MQMVW-----MAIYL-TCMLIEVFILCWFGNELIWK---SN----DL---
----------------------RQAAFD---GP-W--RNLNR---------KTCMFIIIF
MERC----KRPMRLSAGKIFTLSLDTYTVL----INW---AYKA------FA-V-MRNMK
K--------------------------------
>EposOR53/1-380
----------------------------------------------------------MK
PV-------SECF---KISFFVLIVAG----V---------W---Y------PPS--LEN
-----------------------------SRY-------VRLVNIYR-----VL---AMI
TICIGM---LSIQFV---YFF---TV-VGVDLDKTIDA--TALFTFV---GHLF-KAL--
-TVIKNRKRINELXK--TI-------------D---------------------------
---------------------DEED---------KD------------------------
ELMQNMATK----LSL-----VSK--IYNGGAGLTA--VMWN-L-IPFTKP---TLT---
------------------------------------------L----PFYYP-DL---PS
------N--SPW-----FVSWYTYQSI-----I---LIINGVAQTSADHVFGGLM-AFAA
TQLKLLQHKL----ETIG------------------------------------------
--------------------------------------RKETELDVTAD---------QK
E-----------------------------------------------------------
-------QD------DYN--------------------------KAVSCVRFHLK---II
R--V--VDELTSIFGAAAFGQFVLAAPLLCLSAF--ILT------TS-------S-----
---DRT-----EIMT-----RLLYF-GCISGQLFFYCFCGNMIKTE---SD----RV---
----------------------ATAAYN---CS-W--ESTSV---------RTQKTLKLL
ILRG----QKTMSVVAGNLFELSMVTFGAL----LKS---SYSF------FA-V-LNKKH
DD-------------------------------
>EsemOR9/1-443
---------------------------------------------------MFDCKTMAG
NR-------NKKN-YLLTPLLMLKCIG----F---------W---P------PNK--G--
-------------------------RFAVLAY-------NIYHVFVM-----FC---FLT
TWTLSE---DLYLLE---QII---IG---GGIDKITNG-LTHTMSHS---LGMY-KNI--
-NFALKRKQIKKMIM--FL-------------E----EDERIKYEDF-------------
---------------------EDFR---------PD------------------------
EYVKSSIRF------------TTISTCLLTLTAGTM--MLFGAA-VPVMTAETVLDK---
------------------DN--KT--WLTT--RPL---P---F----NTWYP--Y---DT
------RK-IPQ-----YYFFYTYQ-L-----V-SLMWT-GSAIIGIDNLFFGMI-SQAT
AQFQILMMAF----RTFK------------------------------------------
-----------GRSIAIVERRMKQPREPPNWEDSLIKFERKRLNSTLEK---------EI
E-----------------------------------------------------------
-------VE------MRT--------------------------QLRKCIIHHSI---LL
E--F--CIELQDVFQGMVLGQFCCALVIICVTLF--QCA--TRSGLT-------------
---LDF-------LY-----MGQYL-LTQSFELFLFCWFGNELSLQ---SH----KL---
----------------------SQAIFE---SE-W--LGCPS---------DITRSLLVV
QSRG----VRPFTITALGIFPLNLEMFTRI----ING---AYSY------FA-V-LNQIS
NK-------------------------------
>BmorOR57/1-390
-------------------------------------------------------MPSLL
K--------TESL-ALTLTLNTLSWAG----L--------------------ILR-----
-----------------------------DDY-------TKTQRIIMKVYGGLV---FLY
LFVFTA---YVQIAD---LVV---IW---GNIDFMTET-SLILFMQL---AVSA-KVL--
-TLMLKSKKIMEVTN--EA-------------D-----------AIL-------------
---------------------NSEK---------KV------------------EGQ---
RIIASIDKN----TTL-----FLK--YYGFFVAFTI--ICWF-M-GENTST---FFI---
-----------------------------------------------RSKYP--F-NELK
---------SPG-----REFAFVHQ-C-----I-VVIFT-GSFDFNVDIIIISLV-AVCR
CRLKLVALSL----RNLC------------------------------------------
------------------------------------LDIPMNKRNLITS---------DE
E-----------------------------------------------------------
-------KV------ITE--------------------------RLRNIISQHKR---AL
D--A--AEAIKHYLSGALLVQLMVSIVVICTTAY--QLA--VKKSTT-------------
---MQS-------LT-----MAGYL-FGTSLEVFLFCYQGEFLRES---SE----EI---
----------------------ADAAYE---CP-W--YTLTR---------PLKKTLLII
MTRA----QRPATLTAGGFVTLDITEYMAI----MKA---SYSF------FT-V-LQQVS
E--------------------------------
>BmorOR46/1-391
-------------------------------------------------------MAFFI
R--------NKML-GLTITLNTLSWAG----L--------------------IMR-----
-----------------------------DQY-------TKTQRIIVRVYGWLV---FLY
LFVAAT---YVQIAD---LID---IW---GDLDLMAET-SLLLFMEL---AVIS-KIL--
-TLIFKYDKIMEIIN--GT-------------E-----------DIL-------------
---------------------CSEN---------RL------------------EGQ---
KIIASIDKE----TTR-----FFQ--YYTSSVIFTT--FFWF-L-GEHSST---FFI---
-----------------------------------------------RAKYP--F-NELK
---------SPG-----YEFALIHQ-C-----M-MMVFT-GYFEFNINIFFASVV-AGCR
CRLKLVALSL----RNIC------------------------------------------
------------------------------------INIPVNKKNLITP---------EE
E-----------------------------------------------------------
-------KL------ITE--------------------------RLHCAISQHKY---AL
D--A--AEDVKHCLSKVLLVQLTVSIVIICTTAYQMAVN------KS-------------
---TDT----IQKLS-----MAGYL-LGASFEVFLFCFQGQSLSNA---SE----DI---
----------------------ADAVYE---CP-W--YTLTQ---------PLKRTLLII
MMRA----QSPAILTAGGFVTLDITEYMAI----MKA---SYSF------FT-V-LQQVS
E--------------------------------
>BmorOR48/1-391
-------------------------------------------------------MAFFI
KN-------KMFG-L-TITLNTLSWAG----L---------I---M------RDQ--Y-T
------KT-----------------QR--IIV-------RV---YAW-----LV---FLY
LFVAAA---CVQIAD---IID---IW---GDINLMAET-ALLLFMEF---AVIS-KLL--
-TLLLRYDRIMEIIN--GT-------------E-----------EIL-------------
--------Y------------FENG---------LE-------------------GQ---
RIIASVDKE----TTR-----FLQ--FNSAFVVLST--TFWF-M-GEHSST---FFI---
-----------------------------------------------RAKYP--F---ND
-L----K--SPG-----YEFALIHQ-C-----M-MMVFT-GYTVFNINIFFASVV-AGCR
CRLNLVALSI----RNIC------------------------------------------
------------------------------------INIPVNKKNLITP---------EE
E-----------------------------------------------------------
-------KI------VKE--------------------------RLHCAISQHKC---AL
N--A--AKDIKNCISEFLLVQFTVSIIIICTTAY--QLA----VNKA-IGN---------
-------------IQ--KTSMVGYI-LGASLEVFLFCFQGEFLRNA---SE----EI---
----------------------ADAAYE---CP-W--YTLTQ---------PLKRTLLII
MMRA----QSPVILTAGGFIDLSIREFMGI----LKA---SYSF------FT-V-LQHVN
E--------------------------------
>BmorOR45/1-390
-------------------------------------------------------MKVLD
NV-------NHAV---KVTMNCCRLYG----L---------F---VSDDLTKRQL-----
-----------------------------IIM-------RAFSLMLY-----LF---FVG
FFITTQSALIITMWG---------------DLNLMTNV-GLVLGTHL---TLSA-KVF--
-TLHYKEKEITNVIYKNEV-----------------------------------------
---------------------RLRA---------ET-------------------REQGK
YIISEMNRE----TTL-----FMR--LFIPFGMGTV--TAWL-LCTPKGEL---------
----------------------YT-----------------------PAWYPCNT---TK
---------SPA-----HEIILAHQGI-------AVILT-ATLEIAIVLLMTSIV-AVCR
CRLKLVGLSF----ETIC------------------------------------------
------------------------------------DDLPSNIMNKLTA---------DE
Q-----------------------------------------------------------
-------VI------VAK--------------------------RVRENVIEHQA---VL
E--C--INDIQDCFSSAMLVHIAISTMIICATAY--QLA---------------------
---VEKSLDLTQRMT-----MASFL-GGMSTEIFLFCYQGGHLSID---SM----EV---
----------------------ATAVYS---CP-W--YTFPT---------SLKRSLLVI
MIRA----QQPALLTAGGFAPLLLDTFVSI----MKA---SYSF------FT-V-LQNAS
E--------------------------------
>BmorOR47/1-383
------------------------------------------------------MKLVFD
NF-------IFAL---KVTLNWCRYFG----I---------F--IPDELTGRRQK-----
-----------------------------LLV-------QAYSVFMF-----ML---FIG
FFIITQ---IILFIL------------VWGDLSLMTDV-GLVLGTNL---ALSA-KIA--
-VFFFKREELASILK--KN-------------D-----------DTL-------------
---------------------RFET---------RE------------------EGK---
KIISEIDRE----TNA-----FMK--VFFCFGVGTV--IAWF-LSTPKGEL---------
----------------------HI-----------------------ATWYPCDT---KR
---------SPA-----YEIIMIHQ-------L----------AITADLLMLSMI-AVCR
CRVKLVGLYL----QTIC------------------------------------------
------------------------------------DDLPCNVKNKLTS---------DE
E-----------------------------------------------------------
-------VI------VAK--------------------------RIREYVIEHQA---IL
D--C--ISELQNHFSPALLVQLLTSVVIICVTAY--QLA---------------------
---VEKSSDLLRKFT-----MASFL-FAMSTEMFTFGYQGGHLSHD---SM----EV---
----------------------ATAAYS---CP-W--YTFPT---------SLKRSLLVI
MIRA----QQPALLTAGGFTTLSLETFVTI----MKA---SYSF------FT-V-LQEAT
D--------------------------------
>BmorOR58/1-392
[truncated: 149,979 more chars]
