# Supplementary material for: A novel lineage of candidate pheromone receptors for sex communication in moths
Source: eLife. 2019 Dec 10;8:e49826. doi: 10.7554/eLife.49826 (PMC6904214; doi:10.7554/eLife.49826)
Supplement: Figure 4—source data 1. [file elife-49826-fig4-data1.txt]

>AdisOR14/1-442
-------------------MPSGLREFFFNSEPQDDITSP---ADYAY-LIMLRH-L-LSVISS------WP
----LKILDP-----LDKAALR---RRK------IWVLIQRSFH--M--G---LAIVV--SLGCIMYILLHK
KS---MTFFE--LGHL-YISQLMS---CVVFS---RL----ITLCFS--NEYFAVARTFL--EKI-----HL
FFY-------RNRSEY-SMK-------------THKQVHRICHF-FTI--CLTCQMFAGL--SLFNLTPMYN
NYSAGNYAK--------EGLKGNDTF-EHALYISYP-F-NASG----DLKWYILVNFFHWIIS------YIW
-STWFCMHDCFLSLIVFHVWGHFKIILHNL----DTF--PRPTTKSS-------------------------
--FVLENSNETLYYEMYTPEE----------------QKRVSL-----LLQQ----QIEYHREIVD--F---
-INKISDVFGPMLFAYYGFHQASGCLLLLECS---QMTAVAL-TRYLPLTIILFQQLIQLSVIFELIGSVSD
----RLKFAVYGLP-WECM-----D---TKNRKTVAFFLMNVQNPIHVKAMGLANVGITSMTTI-L---KTS
MTYFT-FLKSM---------------
>AdisOR17/1-393
-------------------------------------------MDFIT-NLGVKF-FIYPFKGR--------
----SNLMIY------------------------CYF---FTYG--L------LCLTSAQLLVTLCLICINN
FD-----WFE--IINV-APNLGVC---LMILI---KYR---KINVNK--DLYDEIVKHFR--YGL-----W-
DAI-------SDTSEH--KK-------------ILNRYTKTTKL-IMR--IEFYYTCVLT--VIVDLFPRII
MFYE-NDIL-----------GKEKQY-LYPFDGWYP-F-D-------KIQWYYAAYIWESFMT------TIV
-IFIYAFANMLHFTLTRHICMELTILGNTM----EGL--ISNEDVVK-------------------------
-----------IKAQREVEQI----------------HHNVKN-----KLKF----VICRHQFLAK--I---
-TSKLDDVLGDAMLLTYVCGSVFICLTAFTAT--VIDDLYKS-MRYFSFCFSLLVDVFFQCIIGQLLIDHSK
----KLEKAIYFVD-WVYA-----D---SDTKKMLLIFLMRSQKPIELRAKGYVTMNLDTFGRI-C---TLS
YQFFN-LLRTVYSD------------
>AdisOR3/1-435
---------------------MTLRKFLFENEAVHGINSP---SDYTY-LKLLRF-M-LMVVSA------WP
----QKEIGE---------TNI---VFYQKS---LLK---YCYL--I------LTIFS--LYGSVAFIVQHW
IE---LDFLE--LGHM-YIVVLMT---AVDFS---RI----TTLTFN--PEYRELAKVFL--TKF-----HL
FYY-------KDRSEY-AMK-------------THRMVHLVSHL-FTL--FLVGQMMAGL--SLFNLIPMYN
NYAA-GRYS--------RGGLQNATF-EHSLYFAYP-F-DFRT----NVNGYIVTCIIHWIIS------YLC
-STWFCIFDLILSLMVFNLWGHFKVLVDML----DNF--PRPSSNSN-------------------------
-LILSNSSGSVLQAEKYSKEE----------------LKQVFE-----RLKE----CILYHREILH--F---
-TNTMSDVFGPMLFVYYMFHQASGCLLLLECS---QMTTAAL-MRYVPLTIILTQQLIQLSVIFELVGSESE
----KLKDAVYGLP-WESM-----D---CSNRRIVTIFLMNVQEPVHVKALGLANVGVTTMAAI-L---KTS
MSYFT-FLRSM---------------
>AdisOR32b/1-179
------------------------------------------------------------------------
------------------------------------------------------------------------
-------FVP--LGPT--------------------------------------------------------
------------------------------------------------------------------------
------------------------------------------------------------------------
--------------FMLHACGRIELLTKRM----ERL-----------------------------------
----------------FKNHK----------------GNEIMV-----ELRS----IVVELQRIYD--F---
-VDGIKDTFRVAYELTLKATTIILPITVYEVI-ESFGEGEVS-LEFITFIFGGALISSSPCYYSELLLEKGE
----QFRQAVYSCG-WERT----YD---HRVRTTIALVLQRALRPTAIRTM-FRTVCLDALTDV--------
----TNLLVTL---------------
>AdisOR6/1-300
-------------------MQRIKKILFEDAAKLGDIKKV---TEFRY-MRLLRV-N-LLIINA------WP
SKEIGDKYAN------------------------SWLYGVLQIV---------LNQFC--LGTGILFLIKHS
DW----SFYQ--LGHM-IITVILG---FNAFV---RII---ITLPQS--KKYRNLIKSFL--TEM-----HL
LYF-------KDDSEY-AME-------------IHRKVHSISHL-FTI--CLTAQMICGV--VLFNSIPIWS
NYYS-GKYK--------EKNLVNTTY-ESTLYLSMP-F-DLST----NLNAHIFGCFYNCLMS------YLC
-SSSICFMDLLLSLMVFNIWGHFKILLHNL----ETF--PLPANKVF-------------------------
--VSMENKNARVSAEMYSEEE----------------LKVIFE-----KLKQ----CIDYHRLIVS------
------------------------------------------------------------------------
------------------------------------------------------------------------
--------------------------
>AipsOR1/1-435
-------------------MQRLNKVLFEDVALLGDIKKV---TEFKY-LKILRF-N-LSFVNA------WP
AKEIGESHSK------------------------YIGLKSCVQV--M------VNLFC--FVTGMIFMVKNW
HM----SFYE--LGHM-MITLMMG---FVALT---RVL---LTLPQS--TKYRNLTTIYL--TKM-----HL
LFF-------KDVSEY-AMK-------------THRKVHFLSHL-FTL--YLTGQMIGGI--VLFNVIPMWS
NYSS-GKYK--------QKILLNSTY-EHSLYLSIPVLKVFT-----HFDAYIIGCIYNWLMS------YLC
-SALFCMLDLLLSLMVFHLWGHLNILLHNL----ETF--PLPAKEVV-------------------------
--LSIEDGYTSVSAEMYSKEE----------------LKVINQ-----KLTQ----CIEHHRLIKD--F---
-TDQMSEAFGPMLFIYYAFHQVSGCLLLLECS---QMTPEAL-MRYLPLSVILFQQLIQLSIIFELVGSTSD
----KLKGAVYGVP-WQYM-----D---SKNRKVVGIFLYLVQEPIHVKALGVVNVGVTTMASI-L---KTS
LSYFT-FLRSI---------------
>AipsOR3/1-423
------------------------MKLFSDLSDLEGVERA---EDIPY-MQILRK-S-TWIIDS------WP
----KKPGVT------------------------GYY---RYYA--I--I---LQISS--LIPGIIYLKNHT
GK---LSSFE--MGHT-YITVFMN---SISLT---RA-----LMIIG--PKYNELLNYFL--DEM-----HL
FNY-------RNKSKF-AYE-------------AHILVHKISHF-FTV--YLLLLMCLGL--ILFNVTPMYN
CYSN-GMYR---DV---ADRPPNATF-DHAVFYELP-F-DYTT----KVDGYIVLFMFNWYIS------VSC
-STNFCVVDLTISLLVFHLWGHMRVLKQNL----ENI--PKPSGYVA-------------------------
-------ASNHYEEKKYTEEE----------------AKEVHK-----QLTE----NIHYHSIIID--F---
-QSRMSETFGEVLLVYFLFHQVSECLLMLECS---QMNRQSL-LRYGPLTIVIFQQLIQLSIIFELLGSSND
----KLIDAVYSVP-WEHM-----D---TKDKKLVLKMLEQVQRSMNLKAMGMLTVGVQTMITI-L---KTS
FSYFV-MLQTVAEED-----------
>AipsOR4/1-432
---------------------MTLRQFLFENEAVNGINTP---SDYLY-IKIVRF-M-LITISS------WP
QKELGESEPA------------------------YQAVMKIFYF--V------LCIFL--SFGYVLYIYNHN
SE---LNFLE--AGHM-YLIVLMS---VIDMS---RV----KTLTLS--AKYLAVAKDFL--RKI-----HL
FYH-------KDRSVY-AMK-------------THKMVHQICHL-FTL--LLLIQMWSGL--TLFNLIPIYS
NYAA-GRYK--------SGGTQNSTF-EHAVYLPYP-FNTST-----EMKGYIIACIIHWWLS------YLT
-STYICMFDLFLSLMVFHLWGHFKILLNLL----NEF--PRPSSSTK-------------------------
--IITEENELEIEVEIYSKEE----------------LLEVSE-----KLKE----CITYHREIIK--F---
-TNTISDVFGPMLFVYYIFHQASGCLLLLECS---QMTAQAL-MRYLPLTVVLTQQLIQISVIFELVGSESE
----KLKDAVYGVP-WECM-----D---TKNRKVVIFFLMNVQEPIHVKALGLANVGVTSMAMI-L---KTS
VSYFT-FLRSM---------------
>ApolOR1/1-415
------------------------MRLIPDGSELVGIQKS---EDITY-LRFVKY-S-LRMIGT------WP
----DKENDS------------------------KFMIFKRHFI--L--V---MEWFT--FITSILYLKFNV
KR---LSFFI--LGHT-YITVLLN---VVGLS---RL-----MLIYL--KRYHELTAIFL--TRV-----HL
FNH-------KDKSDY-AMK-------------THILVHKISHC-FAM--YIFGSMITGI--ILFNSIPMYN
NIVS-GAFN--------NPRPENATF-QHAVYYSLP-F-DYTT----SLRGFLVVFSCNLYIT------TIC
-SSCICVFDLFLSLMVFHLWGHYKILIYNL----EHF--PIPSNDAI-------------------------
---------------IFSVEE----------------SKGVIL-----RLQE----NIRHHNLIID--F---
-TSKMSSTFGWILLLYYAFHQVSGCLLLLQCS---KLEPRAI-VQYGPLTIILFTQLIQISYVFELLGTMND
----KLPDAIYSVP-WERM-----H---VNTRKLVLVFLIQSQKPMHIKAMSMVSVGVQTMASI-L---KTS
VSYFV-MLRTIATE------------
>AsegOR1/1-432
---------------------MTLRQFLFENESVNGINTP---SDYLY-IKIVRF-L-LITVGS------WP
----RKLLGE--------------PESNYQA---VFI---RIFY--F--A---LCIVL--KFGYVAYVYIHF
SE---LDFLE--AGHM-YITILMT---AVCLS---RI----STLTLS--EKYRMVAKNFL--RKY-----HL
FYY-------KDHSEL-AMK-------------THKMVHLVSHL-FTL--CLLGQMWVGL--SLYNLIPMYS
NYAA-GRYK--------SGGTQNSTF-EHSLYWPFP-F-NTST----EMKGYIVACIINWWLT------YLC
-SVWFVMFDLFLSLMVFHIWGHFKILLHLL----NDF--SRPSSYFN-------------------------
---FIVEDGLEIKVEKYSKEE----------------LLKVSE-----KLKE----CITYHQEIIE--F---
-TNTISDVFGPMLFVYYVFHQASGCLLLLECS---QMSTQAL-MRYLPLTIILTQQLIQLSVTFELVGSESA
----KLKDAVYGIP-WECM-----D---KENRKVVTFFLMNVQEPVHVKALGLANVGVTSMAMI-L---KTS
LSYFT-FLRSM---------------
>AsegOR10/1-432
---------------------MTLRQFLFENESVNGINTP---SDYLY-IKIVRF-M-LIIIGS------WP
----RKLLGE--------------PEPNYQA---VFI---RIFY--L--V---FYIGL--NFGYVAYVYIHF
SE---LDFLE--AGHM-YITILMT---AVCLF---RV----STLTFS--EKYRTVAKNFL--RKK-----HL
FYY-------KDRSEF-AMK-------------THKMVHLVSHL-FTL--CLLGQILVGL--SLFNLIPMYS
NYAA-GRYK--------SGGIQNSTF-EHSLYWPFP-F-NTST----EMKGYIVACIINWWIS------FLC
-STWFVMLDLFLSLMVFHLWGHFKILLHLL----NDF--SRPSSYFN-------------------------
---FIVEHGLEIKVEKYSKEE----------------LSKVSE-----KLKE----CITYHQEIIE--F---
-TNTISDVFGPMLFVYYVFHQASGCLLLLECS---QMTAQAL-MRYLPLTVILTQQLIQLSITFELVGSESA
----KLKDAVYGVP-WECM-----D---KENRKVVAFLLMNVQEPVHVKALGVANVGVTSMAMI-L---KTS
MSYFA-FLRSK---------------
>AsegOR3/1-435
---------------------MLARIEKLAGDSVVGINGP---MDYTY-MRALRL-V-LRIISG------WP
----GKALGE-----------K---TLRIEG---WGH---AYYN--T--I---LSLIY--LVLGIAYLKKNR
HK---YEFLE--LGQL-YIVLLMN---ALCQS---RA----FTLCLS--QKYRVVAKNFI--QNI-----HL
FHF-------KEKSEF-AMG-------------IHVFVHKLSFF-STV--YLTSMLIIAA--CMFNLIPMHA
NYSS-GKFS----------DLQNRTY-EQAINCLYP-W-NYET----SLAGYIVANLSGWYGT------FLC
-GSSVSMFDLFLCLMIYNLWGHFNILIHNL----EHF--PRPAAEVV-------------------------
DIAGEARSGMRIGSEMYSQTE----------------LNQVAI-----LLKE----SIQYHKLIVD--F---
-TNDMSDAFGMALFVYYTFHQITGCLLLLECS---TMTVAAL-TRYVPLTLIMFGELILLSIIFETIGTMSE
----KLKDAVYKVP-WEYM-----D---TKNRRTALIFLIKVQEPIHVKAGGLVDVGVTTMASI-L---KTS
FSYFA-FLRTFDS-------------
>AsegOR4/1-424
------------------------MKLFSDLSDLEGVEKA---EDILY-MKILKK-S-TWIIDS------WP
----KKPGES------------------------KLY---RYYA--I------ILQIS-SLIPGIIYLKNYT
GK---LSSFE--MGHT-YITVFMN---SISLT---RA-----LMIIG--PKYNDLLNYFL--DEM-----HL
FNY-------RNKSKY-AYQ-------------AHILVHKISHF-FTV--YLLLMMVFGL--ILFNVTPMYN
CYSN-GMYR------DEADRPPNATF-DHAVFYELP-F-DYTT----KVDGYMVVFIFNWYIS------VSC
-STNFCVVDLTISLLVFHLWGHMRVLKQNL----ENM--PKPAGYVS-------------------------
-------ASNHYEDKRYTEEE----------------AKEVHK-----QLTE----NIHYHSIIID--F---
-QSRMSECFGEVLLVYFLFHQVSECLLMLECS---QMNRQSL-LRYGPLTVVIFQQLIQLSIIFELLGSSND
----KLIDAVYLVP-WEHM-----D---TKNKKLVLKMLEQVQRSMNLKAMGMLTVGVQTMITI-L---KTS
FSYFV-MLQTVAEEDE----------
>AsegOR5/1-443
------------------MPSSSLRDFFFDYEPQDDVTSP---ADYPY-LIMLRH-L-LSVISS------WP
----LKLIDP-----LDTDAIR---RRR------IWVFIQRSFH--L--V---LVLIT--FVGGAMYVLLHM
NS---MSIFE--LGHL-YISLLMT---IVIFS---RI----TTLCFS--DQYEAIARLFL--EKI-----HL
FFH-------KDYSEF-SMK-------------THKQIHRISHI-FTL--YQIVAMIGAL--SLFNLTPIYN
NYAAGNYER--------SNIKGNVTY-EHALYFSYP-F-PVST----DFKLYILANFFHWIIS------YLC
-GSWFCMHDCFLSIMVFHLWGHFKILLYNL----DNF--PKPSSKTI-------------------------
--FTIEHINANLFCEMYSPHE----------------LIKVSD-----KLKD----LIEFHRNIVS--F---
-IDKMSDVFGPMLLAYYGFHQACGCLLLLECS---QMTADAL-IRYLPLTIILFQQLIQLSIVFELIGSISD
----RLQGAVYGLP-WECM-----D---TRNRRTVNFFLMNVQKPVHVKALGLADVGVTSMSTI-L---KTS
MSYFI-FLRSN---------------
>AsegOR6/1-430
---------------------MTLRQFLFENEPVNGIKSP---SDYLY-IKIVRF-M-FIIIGS------WP
----RKLLGE--------PEPY---YKA------IFI---RIWY--L--V---FHFSL--TSGYVSYVYIHF
SE---LNFLE--AGHN-YIIIMMS---CVCLS---RI----STLTFS--EKYRMVAKDYL--RKY-----HL
FYY-------KDRSEF-AMK-------------THKMVHLVSHL-FTL--FLVGQMWVGL--SLFNLIPMYN
NYAA-GRYK--------SGGTQNSTF-EHSHYLPYP-F-DTST----EMKGYLIACIFHWWIS------YAT
-STWFIVFDLFMSLMVFHLWGHCKILLNLL----SDF--PRPSFNFI-------------------------
-----VLDGLEMKVEKYSKEE----------------LLKVSE-----KLIE----CITYHQEIIK--F---
-TNTISDVFGPMLFVYYVFHQASGCLLLLECS---QMSTQAL-MRYLPLTIILTQQLIQLSVTFELVGSESE
----KLKDAVYGVP-WECM-----D---TKNRKVVAFFLMNVQNPIHVKALGVANVGVTSMAMI-L---RTS
MSYFT-FLRSK---------------
>AsegOR7/1-432
---------------------MTLRQFLFENESVNGINTP---SDYLY-IKIVRF-M-LVTVGS------WP
----RKLLGE--------------PESNYQA---VFI---RIFY--F--A---LCIVL--KFGYVAYVYIHF
SE---LDFLE--AGHM-YITILMT---AVCLF---RV----STLTLS--EKYRTVAKNFL--RKY-----HL
FYY-------KDRSEY-AMK-------------THKMVHLVSHL-FTL--CLLGQMWVGL--SLYNLIPMYS
NYAA-GRYK--------SGGTQNSTF-EHSLYWPFP-F-NTST----EMKGYIVACIINWWLT------YLC
-SVWFVMFDLFLSLMVFHIWGHFKILLHLL----NDF--SRPSSYFN-------------------------
---FIVEDGLEIKVEKYSKEE----------------LLKVSE-----KLKE----CITYHQEIIE--F---
-TNTISDVFGPMLFVYYVFHQASGCLLLLECS---QMSTQAL-MRYLPLTIILTQQLIQLSVTFELVGSESA
----KLKDAVYGVP-WECM-----D---TKNRKVVTFFLMNVQEPVHVKALGLANVGVTSMAMI-L---KTS
LSYFT-FLRSM---------------
>AsegOR8/1-430
---------------------MTLRQFLFENEPVNGIKSP---SDYLY-IKIVRF-M-FIIIGS------WP
----RKLLGE---------------PESYYQ---AVFIRIWYFV--F------HFSLT---SGYVSYVYIHF
SE---LNFLE--AGHN-YIIIMMS---CVCLS---RI----STLTFS--EKYRMVAKDYL--RKY-----HL
FYY-------KDRSEF-AMK-------------THKMVHLVSHL-FTL--FLVGQMWVGL--SLFNLIPMYN
NYAA-GRYK--------SGGTQNSTF-EHSHYLPYP-F-DTST----EMKGYLIACIFHWWIS------YAT
-STWFIVFDLFMSLMVFHLWGHCKILLNLL----SDF--PRPSFNFI-------------------------
-----VLDGLEMKVEKYSKEE----------------LSKVSE-----KLIE----CITYHQEIIK--F---
-TNTISDVFGPMLFVYYVFHQASGCLLLLECS---QMSTQAL-MRYLPLTIILTQQLIQLSVTFELVGSESE
----KLRDAVYGVP-WECM-----D---TKNRKVVAFFLMNVQNPIHVKALGVANVGVTSMAMI-L---RTS
MSYFA-FLRSK---------------
>AsegOR9/1-433
---------------------MSLRKFLLENEAVIGIDTP---SDYLY-IKILRF-M-LIIIAS------WP
----RKELGE--------PEPS---YQR------A-V---RVFY--F--V---LCIFL--SCGYFTYVYIHN
SE---LTFVE--AGHM-YLIILMS---AVNMS---RV----KSLTLS--PKYLAMAKSFL--RKI-----HL
FYY-------KERSDH-AMK-------------THKMVHLLCHI-FTL--LLLSQMVAGC--TLYNMIPMYS
NYAA-GRYK---VGG--A--NENSTF-EHSVYLPYP-F-NTST----DLRGYVVVNIIHWWLC------YLT
-STWICMFDLFLSLMVFHLWGHFKILLNLL----NDF--PRPSPNSE-------------------------
--YILEEKGMQIKVDMYSKEE----------------LVKVTE-----RLKE----IINYHREIIV--F---
-TNTISDVFGPMLFVYYVFHQASGCLLLLECS---QMTTQAL-MRYLPLTVILTQQLIQISVTFELVGSESE
----KLKDAVYGLP-WQSM-----D---NLNRNMVTFFLMNVQEPVHLKALGVANVGVTSMAAI-L---KTS
MSYFT-FLRSM---------------
>AtraOR1/1-427
------------------------MDFLFDANGLEGKTNP---LELKY-MRYMRR-N-MIFIGG------WP
GDGKDGEKHP---------------YRRVYL---WWN----------------ALLTNNNLIVGCLYIKNNM
GK---LSYFD--LCQT-YITVLLT---VICVA---RS-----VSFLS--NKYDLLFADFL--KDL-----HL
INR-------QPDSEY-ARK-------------TIVRVHKLSHF-FTL--YTMFNFVLDV--LFFLIPSTYN
NFAK-GGFN--------WPPPENITY-EHSVYYELP-F-DYEH----NLGGYIVVLLFNTYIT------LYC
-ASIFLFYDLIVALFVFHLWGHMKILAYDF----ENF--PLPGFKTP-------------------------
-------GRSGVSLTHYTKDE----------------MEEIGL-----RLQA----VINQHKYVLR--Y---
-SAKISDTVGVNVAIYYIFHQLSGCLLLLECS---ALEPKLL-ISFGALTLNLTELLVQTSVIFELLRSMTE
----PLMRGAYNIP-WECM-----D---IKNRKLVLMLLRQTQIPMGLKAMGMVEVGVRTMATI-L---KTS
LSYYM-MLRTFTNEG-----------
>AtraOR3/1-423
------------------------MAVFTESGDLLGIQRA---QNIKY-MRVLRW-A-LRCIAA------WP
NQLTGHTNDT------------------------RFT---KCFL--S--F---TVLVT--LVSGILFIKNNL
DK---LTFFE--MGHN-YITVFMN---VVTVN---RG-----FIIFS--KNYTETFTQFV--NEI-----HL
FNH-------RNKSPF-FMK-------------MHQQIHKLCHF-FTM--YMMAVMLWGL--ILFNLVPLYN
TIAN-GAFI---------PSQENVTY-ETSVNYAVP-F-DYQH----NLLWFIVINIFNWYIS------YVA
-STYFCVFDLLLALMMFHLWGHLKILIYNL----ENF--PRPAPSCD-------------------------
--------PIYSQYKHYTFEE----------------LKHVRQ-----QLKD----IVVHHNLILK--Y---
-TDDVSNSFGYSIALSYAFHQVSCCVLLVECS---QLDSKAL-IRYGPLTLILLQLLIQMSVIFELINSLNQ
----RLINAVYYLP-WEYM-----D---TSNRKSVIVILRQVQIPMGLKALGMVEVGCRTMVTI-L---KTS
ISYFI-MLRTMALKE-----------
>BmorOR1/1-430
-----------------------MLLSFKDDSRSPDIQKP---QNFQY-MKILRF-N-LKIICA------WP
----EKQLNE---------------IRSLGH---SIH---RVIL--P--I---QSVVC--LACGILYIHFHF
NE---IPFFI--LAST-FITVMMN---LVTCS---RT----ALVMLF--ERYLVLTGRFI--TVM-----HL
FNF-------QKNSDY-AYK-------------LCTFVNRMSHF-YTL--YVLFSMFMGL--GLFNLLPLYN
NYVS-GAFS--------DPYGPNVTF-FHSVYFAFP-F-DYSH----NFRGYIIMALFNSYVS------VTC
-SIGLVMFDLLMCLMVMHVWGHLKILSHNL----INF--PRPKASHV-------------------------
----ITTPNGPTNVETYTEEE----------------SKEVFA-----RLRE----CIKHYGTVDD--F---
-ANDMSETFGVILLVYYGFHQVSLCMLLLECS---DLSTKAM-LRYGPLTLIMIQQLIQISIIFELLGSVAD
----RIPDAVYQLP-WECM-----D---VKNRRVVYGFLRRTQNPVRFKAMGMLDVGVQTMASI-L---KTS
ISYFV-MLRTVAT-------------
>BmorOR11/1-396
----------------------------------MDEHSH---FETSL--NKIKV-L-FKYSGM--------
----NLENTV---------------TNTYEF---LNH---RWVY--I------LNHAW--TLAAVTFICIGI
SN--GQNFIE--MTCI-APCVAMT---VLAVS---KSF---FHYINE--NAVKSLLENLI---EL-----ER
TDF-------ERTKSVQRTE-------------IVATEKQLLNM-VIN--VLYVLNCSMI--LVFDMTPLII
IAIK--YWT-------------TNKFVRLLPYLDIFVFVPY------KFEYWVMAYILQIWAE------CIV
-LLFIGAADCLFFTCCTYIRIHFRLLQYDF----ERL--TSSRRESD-------------------------
-----------------GLRD----------------DEDFRE-----TYTN----LVKRHQGLIE--S---
-SSILEMIYSKSTLSNFVLSSLVICLSAFNVT--VVNDVTIV-MTYLIFLAMSLMQVYFLCF-FDMLMSASE
----EVGNAVYNCS-WYTE-----K---ASTGKDLLFTITRAQKPCELTAAHFAYVNLKAFMRV-S---FTS
ASITT--LPTI---------------
>BmorOR14/1-390
--------------------------------MSNYIFKP---FHETY--RIITF-T-MIAAMI------YP
----NPATEK---------------RRL------IYI---GLML--L------SVIPLAFMIVTEMYEFFMA
SD-----LNN--TIRH-STVIGPF---IGGFV---KVA---LMYYKR--RQANELVSEIN--RD------HL
AYN-------GLKGED--RE-------------IAASSIRNCQIYCEL--GWTLIVMSCG--LSFPVIAILL
KIHS-FTFK------------LDSTK-HMIHDINNP-F-TDDPEDRFESPFFEIMFVYTFFSS------FIY
-IINYVGYDGFFGLCINHACLKMKLYCRAL----EDA--MRS------------------------------
-------------------------------------DSRRHE-----KIVA----VIEEQRRTYE--Y---
-IALIQDTFNIWLGLIYVATMIQMCTCMYHIV-----QSFNIDVRYIIF-VISIIHIYLPCRYAANLKCMAA
----ETPTLIYCCG-WESV----SD---LRIKRMMPFMVARSQVIVEITAFNMFAFDMELFVWI-M---KTS
YSMFT-LMRS----------------
>BmorOR24/1-408
-------------------------------------MPEELFLDRSI-KKIESY---FRWMGI------NI
RSGDNNNKKD------------------------VFKIRCIYFI--N------FVLLNTDVLGAIFWFRSGL
EQ--GKTFTE--VTYN-APCLTFS---FLANF---KML---SLIFYE--KTVHELIAALQ---KL-----EI
KHF-------LRQNCAEELK-------------MLKDEKNFLHA-VFK--GSKIVNYASI--LTFGCSPLVL
IASN-------------YYKTGRMDY-LLPLIVLYP-FDVD------NITVWPIIYVRQIWSV------ITA
-VIGVCATDYLFYTFCVYISTQFRLLGHSI----ERV--VPNNGLSV-------------------------
-----------------RTRL----------------NGNLRM-----KFVE----NLKWHQELIR--A---
-ASLLEQIYTKSTLYNFVTSSVIICLTGFNVA---VVEDFAVILSFLFFLFMSLLQIILLCFFGDKLMKSST
----NISDAVYNSK-WYLT-----E---KNVGKVLLMVQIRSQRACRLTAYGFAEVNLRAFMKI-L---STA
WSYFA-LLQSLYSSHE----------
>BmorOR25/1-405
------------------------------------------MFEKAL-RSANFY---MRVIGI--------
----PTDIRD-------------GNRTLMERLRNRWF---YCIN---------FLWLNTDVAGEITWFVKGL
LS-GSSTLIE--NTYL-IPCLTLC---ILGNV---KTF---FTIKYA--NHIIDLVAILK----------DL
EIK-------NNAARKNETE-------------IVKERLKFLTT-SNK--FLLFVIGTGI--IAFGIGPLML
TASI-------------YFSSGDMKL-KLPFLIWYP-FDSS------DIRYWPFVYVHQVWSA------CIA
-CCAVYGPDCFYFTSCTFIHIHFIHLQNDI----TNVIVESSRARRNGL-----------------------
-------------------------------------YRGCHQ-----AFLE----LTNRHKDLIR--C---
-VNLLEIIYSKSTLVNVVSSSLLICVTGFNVM---AIDFLPLIAPFTSFLALGLVQTYLLCYYGDTIMCSST
----EVSDAVYNST-WYGT-----N---ISQMRDYLFVMKRAQKPCKLTAYGFSDVNLRTFSRI-L---STA
WSYFA-LLITIYRGNGQQ--------
>BmorOR3/1-439
--------------------------MIFVDDAVIGIKDP---REYRH-LRVLRT-S-LRLLGA------WP
GHYLGEETGS------------------------KYECAPMFLL--M--F---IKIAC--LYLTIVYLRNNA
DV---LGFFE--LGHV-YLTIFMT---FVTLS---RG----FSLTWN--PNYHKVVKKFI--TEM-----HL
LYF-------KDNSEY-AMK-------------THRRVHKISHF-YTV--FLKVQMIAGL--TLFNVIPMYN
NYRQ-GNYA--------SDRPANITY-DLSIYYET--F-DILN----TPNGYIFICVFNWFAS------YIC
-CSFFCSFDLILSLMISTVSGHFRILIHNL----LTF--PLPEAITA-----------------SKKFVDKH
RCNGNRSEFVLEEAKLYSPAE----------------MWQVTD-----RLRQ----CIDYHRKLVE--F---
-TGDISEAFGPMLFVYYLFHQVSGCLLLLECS---QLNTAAL-VRYGVLTVVLYQQLIQLSVIVESVGTVTG
----RLKDAVYEVP-WEYM-----D---TSNRKTVAIFLMNVQEPLHVNALGLAKVGVQSMAAI-L---KTS
FSYFT-FLRTVSE-------------
>BmorOR30/1-397
---------------------------------MSVSNLK---FEALF-KPTTMS---LHMNRS------HP
----SIKRNK------------------------IWLLQFISLM-TL------TAFCATGLITSLLFHDLKF
GK-----YME--ASKN-GTIAMLS---FTTTF---KYS---LLLYLQ--KSLNRLIAKID----------MD
YEI-------AKGLPPQEKA-------------TVLNYAKKGVI-VSK--FWLFTAFAIT--FCFPLKAFII
MGYR-------------FFIKNEFRL-EPMFDMTYP---EPIESYKTSFPVYFILFVVFFLFG------CYA
-SSLFVAFDPLVPIFVLHACGQLDLLSLRI----TKL--FSDTKN---------------------------
-------------------------------------PRIIAK-----ELKV----IISKLQELYG--F---
-VNFIKVNFSILYEYNMKITTISMPLSAFQVV--ESLRRGEFNIEFTYFFFGCILHFVMPCYYSNLLMERSE
----NFRFAIYSCG-WENH----HD---KNIRQMLLFMLTRATEPLGIATV-FTNNSLDTFAEM-C---RQS
YTIFN-LMNAAWA-------------
>BmorOR33/1-399
----------------------------MIYYRKCKMELN---FDKIF-KIAIIS---QKFSGT------YP
----YTKRDK------------------------KWA---THFI--L--MHGELTIICMLFIYNIIEFDLKA
AD-----YSQ--MCRNMCLSFVYM---VITLL---YI----NMLYYQ--SKLKMLIETMK--AEY-----EL
AKT-------MSEEEQ---N-------------VILEYAKKGRW-LCR--AWAILTTCGM--AQFFLKSIVC
TIYS--------------AIQGNFRI-VQYYEVICP---EVIERHRNNPVIFITLYFCTFFYS------LYT
-SALYTSVLPLGPIFLLHGCAKLEIVRLNI----KNL-----------------------------------
----------------FDND-----------------DYVVQE-----RLKK----TVLQMQDIYC--Y---
-SHEINECFQILYEFLLKATSLVLPITIFAVI-QALGRGQFI-PEFFAFIFGAFMVGTTPCYYSNMLMEKSE
----DVRMTLYSCG-WETR----FD---LNTRKCIILMLCRALRPVSIRTI-FRSVSLTTLTDV-F---QQA
YALFN-LLNAVWN-------------
>BmorOR35/1-412
------------------------MKLWQSIREFGLEYCD---LPTTL-QNVASL-LRAITLNI--------
----DSRHTA--------RIPF------------ICYVMTVVIT--L--S---YFYVF--LVSMAWFVFVRS
AE-----TRD--YLAA-MVVLSLGISSEIGTL---KFF---YTFIYI--KKVQRIVREYL----------EC
DHM-------VVPESRFADN-------------VLKTMRNVKKR-AIL--YWVVVIGNGV---VYVTKPLFM
SGRH------------------HMED-RYIVYGLEPMF---------ESPNYEVAYFLMMFGL------CFI
-CYPPANVTVFLIVVVGYTEAQMIALGEEM----LRI--WEDAVAHY-------------------------
-NNKYHTVGALTNSSEKNKII----------------NQYVKF-----RLTE----IIKMHTTNIQ--L---
-LRQVEFVFRSAIAMGYVFLVLGLIAELLGGL-----------ENTYLQIPFALIQVLVDCYTGQKVMDASS
----LFEQAVYDCK-WENF-----D---KSNMKTVLLILQNSQKSMRLSVGGITVLGFSCMMSV-M---KSI
YSAYA-TLRTTMS-------------
>BmorOR37/1-378
-------------------------------------------MELGC-SRHLKLPCSLHPIGI--------
----SKHGNT-----------LSELLIYFPAIPKITYAILAVLL-TV------YYYIY--LCSITWFVFVRC
PQ-----TGD--LAAA-SIVFSLGVSSEIGAI---KLF---IMYVYR--AKLRDITGEYL----------QC
EAD-------MAPGRL-RAR-------------VGRSLRTVRRR-AFV--YWLVLVVNA---FAYDLMPAFL
PGRH-------------------LSEDVFVIYGFEPMF---------ESPNFEIASTLMGVSV------VFI
-CYTAGSISAFLIVIVGYSEATMLALSDEI----SCV--WDDACASE-------------------------
-----------------CQQP----------------NDFIRA-----RLGK----IVAIHTKQIR--L---
-IREVEVVFRGALAGGFACVAFGLIAALLGGL-----------ENTFLQLPFCVIQISVDCFVGQRLRDANV
----AFETAVYNCK-WEYF-----D---KSNMKTVLLILQNSQKTMGLTAGGVAALDFTSLMTI-F---KSV
Y-------------------------
>BmorOR38/1-412
------------------------MNLSQSVNEQANEYVK---MRLER-ISKIHS-PMLPFEDI--------
----QDFREL------------------------CCIPLAVYAV--TGSITASYVYAF--LISLLWFLFARC
TD-----PED--FQVA-MVVFSLG---ISSEIGSTKFF---NSIIYI--KELRKLFKDYL----------LY
DAT-------CPAQGRLRLH-------------LLTTLRYVKRR-AII--YWLVIIGNG---FIFAIKPLLV
EGRH-------------------LAQDDLVLIGLEPMR---------QSPNYEIAYAIMTMGV------CFI
-CYPPAHVTMFLIIIVGYTEAQMLALSEEL----KHL--WNDAIEHY-------------------------
--EKHSRTEREADAAMKSKIL----------------NSFVNF-----RLVQ----IIKSHSTNVN--L---
-IGRVENVFRGSLAVGYVFLIVGLIAELLGGL-----------ENTYLQVPFALIQVAIDCFIGQRVNDANI
----DFEKAVYDCK-WENF-----D---KRNMKIVLLLLQNAQKTVSLSAGGIAKLNFSCFMSV-I---KSI
YSAYT-TLRTTMK-------------
>BmorOR39/1-403
--------------------------MWSGASKYGLRYCD---LPTML--SNVGF-F-LRPLTI--------
----IIDNRR------KERIPL------------YWYAATGLSI--A--C---YSYIY--QISMLWSVFSYF
TR-----ADD--VLAG-IVIFSLGVSSEIGLV---KLC---FMYANI--DKIQKITEGYL----------KS
DAA-------SARNSRFSKN-------------ILHTMQSVKKR-GVI--FWLVIISNGV---VYLVKPIVT
PGRH-------------------FMEDQFIILGLEPKY---------ETPNYEIGFFMMAVGV------CVT
-CYLPANITAYLITVAGYSEAQFLALGHEL----ANL--WPDAQLHC-------------------------
--------RAMNLSQSVNEQA----------------NEYVKM-----RLRE----LVKIHSTNVN--L---
-LRDIEGAFRGAIAVEFLLLIVGLIAELLGGL-----------ENTYMQVPFALIQVSVDCLTGQRVMDANL
----ALERAVYDCR-WEEF-----D---ASNRRVVLLLLQNAQKVATLSAGGIATLNFSCLMAV-I---KSI
YSAYT-TLRTTMK-------------
>BmorOR4/1-424
-------------------MFKIIKNIIVENDALKQVEKP---QEFQY-MKWVQY-H-LKYIDG------WP
----NMDMNK---------------KNVSKI---RFH---KRHL--L------VVEQTITFLSQMFYIVKNY
GK---LSFFE--IGHS-YITALMT---IVIFS---RS-----VVTAL--GRYRKIARYFV--SSL-----HL
YHY-------KDISEY-ALQ-------------THLLVHRLSHY-YTV--YLISLVVTGM--LLFNITPLYN
NISS-GVFN--------SPRPENMTF-QHAVYLGLP-F-DYTT----DIKGYFVVFILNWHLS------HIA
-ASYFCTFDLFLSLLILHLWGHLRIILNNL----KTF--PKPYTNNS-------------------------
---------------MYTEEE----------------NQVVLL-----KLQE----CIRYHNFIIS--F---
-TVMMSNVYDVVIIVYYLFHQVTGCLLLLQCS---TLDWESL-SRYGPLTLIIFQQLIQVSMIFEILGFLSD
----KLPNAVYSIP-WEAM-----N---VTNRKLVQVLLQKSQKPIQFKAMNMMSVGVQTMASI-I---KTS
ISYFI-MLRTIARD------------
>BmorOR42/1-388
-----------------------------------MDIPK---FEELL--KQIKM-N-FWLMGI--------
----PFDNPK------------------------IQI---RYYV--L------LLPLSLMLIEEIAFFGSRM
SS---ENFLE--LTQL-APCICIG---VLSVL---KIL---ALTAKR--QKIYELTQNLE----------CL
HKI-------ILNDTR-KTE-------------LVRKNLVLIKF-ITK--YFFVLNAVLI--FVYNFSSPVI
IAYN---YI----------VSNEVQF-VLPYAVLLP-FKTD------SWIPWLIVYVYSIFCG------FTC
-VLYYATVDVLYCVMTSLVCNNFSLISFKL----QKV-----------------------------------
-------------------------------------NRNTAH-----LLKE----VVKEQQYVLK--L---
-AEDLENIFTAPNLFNVLIGSVEICALGFNLM---IGDLTQI-PGCILFLSSVLLQILIMSVFGENLISESS
----RIAEAAFLCK-WYEM-----D---QKSKKTILTIMIRSHKPKKLTAYKFSVISYGSFSKI-I---STS
WSYFT-ILRTMYTPPGTKFQDDL---
>BmorOR49/1-373
---------------------------------------------------MVSL-I-QQFVGI--------
----RNMFGD-------ENSSF------------SILSLLKMLL--FGGS---FVYVG--SLSQLIYLVRVF
PD-----KME--TFKA-LNCISAT---CVPLS---KYV---FMWSVR--TRLRTIFVMSK----------QG
LSA-------IESDTTGYSK-------------MIRTLKTARSA------SWFVIINQSVTHVIYLLIPFLF
TIFGNIRYL--------------PTT-PGETYGLTPKY---------ETPYYEITFMLTCFAT------IFS
-AVNQTGYIVLFINLLAHELGHFYVITDVL----NGI--FEKN-----------------------------
----------------DADRD----------------PVFIDR-----KLKF----CAKHYQYLLK--F---
-HNEIKNLYKIIFGAHFLMMTIVLVTTLQTMN-----SWDIR--NTVLTAVTGIMPLFIYCFGGELLITAGM
----DMSTAIYQCG-WEKM-----G---VKQAKVVSVILCLSQRPLCLTAANVFVMNRETFGGI-A---QVV
YKIYA-VFN-----------------
>BmorOR5/1-417
-----------------------MLLYYPNTQVKEKVNNV---EEFTY-IKFLKS-F-CKIMDF------WP
EREEKNSKTR------------------------IFR---LRYI--L------VLQFCFTLVAGVLYLTNSV
GK---QTFYD--LGHT-IITVLMN---VVSLS---RL-----ILRCF--KKYDVVGQQFI--NKI-----HL
YHY-------RNDSEY-AMK-------------IHTVVHKISHN-MTY--IFSFCIIFGT--VTFNLTPIFN
NIGS-DAYK--------NPRPDNVTL-QQCVYYALP-F-DYTG----NFKWYLLVAIFNVQKT------FFC
-TSLFILFELSLSLMIICLWGHLRIFIHNL----NHI--PAPRNSFE-------------------------
----------------YTKEE----------------RQEVDD-----TLKK----CIQHHTLIIG--F---
-VRIMSETYGLAVLIYYAFQQVVGCLLLLQCS---QMELKTV-TRFGFLTLVLNQQLIQISVIFELLGYMSD
----KLQDAVYCVP-WEYM-----D---TSHRKMVYMMFRQSQIPLQLKAMNMLSIGVKTMVSI-L---KTS
VTYYL-ILKTVTTD------------
>BmorOR54/1-387
----------------------------MGLNTIKEFFVN---VKRRF-QDVSID-SLLWIVNI------VP
SLAGFSIRSD----------------RVSAP---FWI---VHWS--L------LVYVY--AVGNAVYQWKFA
NE-----AID--YITS-FINVSLL---ILIGN---NSW---WFLANR--RLLKSVLHKIEVNDEL-------
----------SRRSEQ-SRL-------------KHKKLLKIIKR-IVL--VFYMSNYVNA---SFIYLPNRV
DVLN--NYA------------------MTPCVGMEPLT---------VSPNRELCLTILCMQE------FSI
-MTVVLNFQALLLCFIAHTAVMFQILADEI----MALNNYENLEEH--------------------------
-------------------------------------QAYVKE-----MLPI----FVKRHSLTLS--A---
-VDNYKSLYSVPLGVNFGSNALTILLILYLPV-------LEW-FKFIPIFVFCFMLFFLYCFLCQKLVNASE
----AFETAIYCCG-WENF-----A---LREMKMIYVMLHQAQKPVELLAADIVPVNMNTFATT-L---QAM
YKFVT-VVKF----------------
>BmorOR55/1-388
----------------------------MCFLKIKQQIID---IQKHF-KDYSLNGS-LWIVNL------LP
RLMGFNLRAD----------------KVGVF---FWT---IYIL--L------LVYVF--GIGIFVYLWKHV
DT-----MSG--LMKS-YLNLSLI---LVIVN---NSC---WFLSKR--SLLNKVLKKIHLIEDL-------
----------SCESEH-----------------ALAKYRRVFKI-VTH------LLLASY--VLFYFTEIYF
MFLF-------------RNYDLLEDYSLAPCVGLEPLS---------SSPNSEICLIIVLIHE------FIS
-TTVMMSFAALFLVLIAHTAVMFLVLAEDM----TKL-----------------------------------
------------TDLINLADH----------------RKMIRE-----SLRS----LIHRHSLLLQ--I---
-VYELRLLYSVPLGINFISNAMSILVLLCLPI-------HEW-PSFLHIIGYCFFAFFLYCFLGQNVINASE
----KFIDAIYCCG-WEHF-----G---VAEKKLVHVMLRQAQKPVEIIALGMISVNMNTYVEA-L---QLI
YKFVT-VLKI----------------
>BmorOR6/1-407
------------------------------MKEEYYLQHP---RTQLF-YKVLAH-VSTIESTI---DLTWW
----GYTFPK--------YVGW------------FYHLQCNVVR--L------FGKCV--VVSQILFIILNY
QT----------IDKS-VFIIAIT---ITPLG---ALVGIKAESAKA--ECYVNLMKNFMDKVHI-----HS
IYR-------KNENNEFVKK-------------KVIQIERVSRF-TAY--FLVILIAINC--LSWMLKPTLH
NIKH---FE--------EIMNKSMEF-QYYIYFWTP-L-DYKY----NLRDYIIIHTLCIYLG------ATA
-VTVIVTFDIFNFIAVFHVVAHIQILKNNV----KSN-----------------------------------
---------------WSDDFN----------------ESEKKG-----YLVS----ILEYHAYIIR--I---
-FGEVQSAFGLNVASNYLQNLIEDGLFLYQIM---NGEKENV-LMYGLMIILYLGGLIFLSIVLEEIRRQNY
----DLCEYVYALP-WEGM-----S---LENQKIFVVFLQRTQPDLEFETVCGMKAGVKPAFSI-V---KSM
FSYYV-MINSRF--------------
>BmorOR65/1-431
------------------SYLRRLKGFIEKDYFDFERPDI---NLYNF-HPQLRI-L-LIVNGI------FF
----NNRNSR-------IRLIW------------PGG---SILL--C------MLAVC--LESMFIYHGLTT
KD---YSFAT--ECFCCFVLLGTM---PVVSL---------SVLKNK--DNILDLIENMN--ETF------I
YIR-------RLESKY--RN-------------SFLEGQLIIWK-FYN--AWLIFCCIVC--GTFFMFPVFV
LMYQ-SLF---------PSLDEDTTR-PLVFPIWLP---KLDGY---STPIYEIFLILEINYC------LIF
-LQTFCVYIYTLFHILLHFYYILHMIKLDL----EAI--FDDIDESV-------------------------
--------ALLPHRDTRRIEV----------------QKILNG-----RMKR----VVTWHISVFK--A---
-VEAVSSIYGPPLAYQVMFTSIAICLIAIQIT--QKLENGILDIRFTMLGVAACLQMWIPCYLGTLLRNKAF
----GVGEACWNSG-WHQT---PLG---RMIRQDIIIVLLRAQQPVTIKFPGLQSIQLETFSSV-I---FNL
YGYYY-FLLLRWVDE-----------
>BmorOR66/1-429
------------------------------MSYLRRLKGF---IEKDY-FDFERP-D-INLYNF------HP
QLRIVPIVNGIFFNNRNSRIRL------------IWP---GGSI--L------LCILA--VCLESMFIYHGL
TT-KDYSFAT--ECFCCFVLLGTM---PVVSL---------SVLKNK--DNILDLIENMN--ENF------I
YIR-------RLESKY--RN-------------SFLEGQLLIWK-FYN--AWLIFCCIVC--GTFFMFPVFV
LMYQ-SIF---------PSLDEDTTR-PLVFPIWLP---KLDGY---STPIYEIFLILEINYC------LIF
-LQTFCVYIYTLFHILLHFYYILHMIKFDL----EAI--FDDIDESV-------------------------
--------ALLPHRDTRRIEV----------------QKILNG-----RMKR----IVTWHISVFK--A---
-VEAVSSIYGPPLAYQVMFTSIAICLIAIQIT-QKLENGILD-IRFTMLGVAACLQMWIPCYLGTLLRNKAF
----GVGEACWNSG-WHQT---PLG---RMIRQDIIIVLLRAQQPVTIKFPGLQSIQLETFSSI-M---TTS
YSYFN-MLRQYS--------------
>BmorOR69/1-396
---------------------------------MEQAKSE---IDGSL-VLSSFC---MKRIGL--------
----SFESPK-----------------EFSS---LLRQKIMFLL--S------FSGICYHVFSEIVYIGLTL
TN--SPRVED--VVPL-FHTFGYG---ALSIA---KVL---SLWYKK--DIFSQLLKELS---EI-----WP
TIP-------LDEDAQSIKT-------------RSLSALHVTQR------WYFATNVLGV--WFYNVTPIVK
YMYR-------------WLKEGDGQI-GFVWVSWYP-FDKN------GTVAHIAVYIFEIFAG------QTC
-VWIMVSTDLLFSGMASHISMLLKLLQRRL----QCF-----------------------------------
---------------GTTPQT----------------DDVNYQ-----EIIA----IIKLHQRLIR--Y---
-CNDLEGVFSFSNLVNVVLSSMNICCVVFVIM---LLEPLPA-LSSKLFLVSALIQIGMLCWYADDIFHANG
----DVATAAFNSG-WYRT-----S---PKCRRSLLFLIRRAQKPIAFTAMNFTNISLATYSAI-L---TRS
YSYFA-LLYTMYREN-----------
>BmorOR7/1-419
-----------------------MLLYHPNTQVEEKVNNV---EEFTY-MKFLKS-F-CKIMDF------WP
EREEKNSKTR------------------------IFR---LRYI--L------VLQFCFTLVAGVLYLKNNF
GK---KTFYD--LGHT-IITVVMN---VVSVS---RL-----ILRCF--KKYDVVGQQFI--NKI-----HL
YHF-------RNDSEY-SMK-------------TYKAVHKISNN-MTY--IFSFSIFVCV--VTFNLNPVFN
NIGS-GAYK--------NPRPDNVTL-QQCVYYALP-F-DYTG----DFKWYMLVAIFNVQKT------FFC
-TSLFILFDLLLSMMIIHLWGHIRIFIHNL----NHI--PAPRNSLE-------------------------
----------------YTREE----------------RQEVDN-----TLKK----CIQHHTLIIG--F---
-VRIMSETYGLAVLIYYAFQQVVGCLLLLQCS---RLDLKTI-TRFGFLTTMVNQQLIQISVIFELLGYMND
----KLQEAVYCVP-WEYM-----D---TSHRKMVYMMFRQSQIPLQLKAMNMLSIGVKTMASI-L---KTS
VTYYL-MLKTITANEA----------
>BmorOR70/1-408
----------------------------MSESDQKFARME---ILETL--KLCNF-C-IRRVGL--------
----SFIDEV--------PLTV---LAKLKK---YFL---FIFS--S--S---MLVLM--LAGEVAYVAGQM
IN---SASIEEFVGSY-LHIAGYD---TMSFG---KLI---TIWYKR--NTFKQLVEELA---VI-----WP
VSI-------KDEVAAQIKR-------------DSLSALKLRQF------LYAFWNVLGV--WLYNLTPIAI
LLYR-------------KMRGTPGEL-GFVWQLLYP-FDKT------QPIFHEIVYVFETFSG------VIS
-VCCMLGSDLLFMTMSSHISMLLRLLQVQI----RRLATTEGRNYES-------------------------
-------------------------------------DNDCYD-----EIIS----VVKIHQRLIF--Y---
-INDLENAFSVVNLINVLLSSVNICCVVFTIV---FLQPWME-MSDKFFLGAALTQMGIVCWYADDIYRASV
----GVSDAVYESG-WYRT-----N---TRCRRALLVVLQRSQKPLFFTALKFRSITLTTYSSI-L---TTA
YSYFT-LLYTSYRRN-----------
>BmorOR71/1-448
-------------MASIWRKCFSKEKNKETSEQHVYKVED---YNATF--TIPMA-V-LKLVGL--------
----RVTKND--SK--YTRLFW---NIF------YWFEFGNLFI--V--T---WLELI--NMVQTA-SGGSF
QD-----AVE--IFRM-MPCVGYL---LLAMA---KSY---KIVYYR--PIYENLIYELR---DM-----WP
KGC-------VADEEH---A-------------IICTALKQLNY-VVQ--GYYWCXNALL--VIFLSPPFVE
II-K-QVAG------------WDVPL-ILPFFYWFP-F-DPFQ----RIY-YETILIFQTWHG-----LIT-
-IWFMLCGDLLFCIFLSHISTQFDLLAVRI----KRM--VYVPVDKQ----------------------LIE
EYPLGEYSRNFLVKEKSAIDS----------YTEKQWEERFQN-----EVTE----IVLRHRALIR--L---
-SGDVEELFSFALLVNFFNSSIIICFCGFCCV--IVEKWNEM--IYKSFLTTALSQTWLLCWYGQRLLESSE
----GVSDALYNSG-WYNV-----S---KKIKGSILIMLHRAQKEVHVTTYGFSVISLSSYTTI-I---KTS
WSYFT-LLLNIYKQ------------
>BmorOR72/1-400
------------------------------MEELRGLPEDYLEPLLPC-LDLIKR-CNVTFFDN--------
----GTLFNR------------------------YWR---YFYI--I------PCVVAFYIFLSAYMMQVFE
GQ---LELSE--LAYV-VSVYVVS---NQAIV---KAI---IVVLKS--KEIRSIILELG----------QA
WRT-------EDLSDA-QIN-------------KKKILLKRLNF-VSK--AFYWMNIIGS--WQYMLTPLCE
ILIRKYVLK------------QEPEH-VLPFSCKFP-FDPTA-----NWPTYLGVYSFQTYSM------FLI
-VYCYVGVELLMVNLCAHISTEFALLHEDL----RNL---TPLRNSK-------------------------
-------------------------------------GKGLGN-----GIRK----IVRHHVKLIR--L---
-SQQLDNIFNIMIFINLSSVTFTICFFGFAAK---VARTAIEKAKNFIGVIALIVQIFNLCYYAELLQDASS
----TIADAAYENL-WYNG-----G---IDHQKNLLFIIKRSQNPCSLTSMKYSPIALNTFTAVTL---GIL
YSYIA-WMPQFTLA------------
>BmorOR74/1-410
-------------------------------------------MADTF-SAFHRV---LSFAGI-------S
IFKETNWNSK------------------------FWFTVQIFNF--I------IGLLC--FLFTSGFVISSS
SD---LLLFI--QGACIWTTGVIM---TITLG---------ICLVFR--IQFRDFLTEMAFRDAALDIPIVD
YIFNVNNGKKMMQLKKLVVE-------------SQKDLLNYTSL-LLK--IYVTGVWLCA--TLYLCSPIYS
MLVS-----------------EDKSLRLLAFDMWFPWSLA-------DIKVYTLSFIFHAYAG------YLC
-CVAYPGLQSTIILLVGQIIRQLRILNFIL----QHL--NELVLEVN-------------------------
--------------QRKDEKW----------------QKSCTT-----VLSQ----CVEHYVKIKR--F---
-SNRLNVICRPFYLALILVAIILVCMCSVKIAISDKLSPDTI--KYYVHEICFIFVVLMFCLLGQQVDDECA
----SLELAVTEK--WYIF-----N---RAHKQNVRIFKMALSQRMPIYIFGTITLSLPTFTWF-I---KTG
MSFFT-LVMSVLEEQ-----------
>BmorOR75/1-451
--MTVASILIVDKTVCVDVDVWTVQRALSGLVAAVYNRND---YDKTF-VTPKAT---LHWSGI------KM
THTITELQGK----------YW---SVY------YWF---EFVN--I------FAAMCLEFLGMLDTARGGT
FD----DAVK--IFRM-MPCNGYT---VLSLI---KSF---NMVRYR--PVYENLIDEIG---GM-----WP
DGA-------VGEEEH---K-------------IISSALKQINF-VVK--GYYYCNHYLL--VSFLCPPFFQ
RIKG--LLG------------REWEM-MLHFFYWLP-FNPN------QPVYFEILLTIQTWHA------IIV
-IWLNMSGDLLFCLFLSHITTQLDLLSVRI----KKLVLVSVDRQLP-------------------------
-DHFPLGMLSKDTERLSAEQE----------------IKEQQQ-----ELAE----IVKRHHALIR--L---
-SKDVEDMYSFSLLVNFLNSSIFICFCGFCSV--VVEKWNET--AYKSFLVTTLSQIWFLCWYGQKLLDSSE
----GVSDALYKCG-WYNA-----S---KKVKTSILIMLHRSQKGVSVTTFGFSVISLASYSKI-M---KTA
WSYFT-LLLNIYNK------------
>BmorOR76/1-406
-------------------------MAKTFDCIKDEFLIE---MDYIS-KIGSKL-FVYPFVGR--------
----SKFTMC------------------------CYY---VTFF--F------LVLTS--VQLFVTLCLTRF
ES-----SFE--VINI-APNLGVC---LVIII---KYS---KIHTKR--ISYQKFYNHFR--YEL-----WD
VVL--------DSVDH--RN-------------VLETYVKTARL-IAR--FFIYYGITLS--LLVALLPRII
MLYE-------------NSVLQKNLY-LYPFDGWYP-F-N-------KIKWYYIAYVWESVMT------TVV
-IINFVCTNTIHISYTRLICMELKVLGISI----ENLLKSKVRDSIT-------------------------
--------------QSKIEDF----------------HENIKV-----NFKT----ILKRHQLLGN--V---
-VSELNIIMGDGMLLTYISGSVFICLTAFTAT--VVNDFYMT-LRYFSFFCSLLVETFIQCIMGQLLIDHSE
----DFENSIYFTD-WPIA-----D---LSTKKMLLIMLIRAQKSYVFTANGYFIMNFDTFGGI-C---SLS
YQLFN-LLRTTYNKEL----------
>BmorOR77/1-386
------------------------------MEALKDYPVD---FARSF-KASLDF---LSWSNI--------
----KFFAED---------------QTFIQR---YWR---LIIT--T------PCVVL-MYVTAILHICKLL
YE---EEIFV--IAYL-MPPVLVA---TQAIL---KAF---VLVPNT--SQVSHIMRELG---SL-----W-
TRT-------NLTVTQ--SN-------------DRAAILKKVNF-CNS--VIFWISMVGT--LQYMTSPLLE
TLVR-RFLM----------KE-DCEL-LLPITCSYP-LSP-SN----DWAVYILVYAFLFYSE------CLC
-VFVYVGAELIMITLCANLGMQFTLLREDL------------------------------------------
------------------------------------------L-----QLNP----FVMRHQQLIE--L---
-SRLLDSVFNRIIFVNLLFVGITTCFFRYAGQ-FSRGPTYML--NNYVAVFSSLQFVFYLCYFGELLTGASA
----RIGDTAYQNL-WFEG-----G---THYQKTMLLIIRRSQRACCLTSLKYAPVTLNMFTKV-I---STT
WSYFS-LMNTVYGEQE----------
>BmorOR79/1-333
-------------------------------------------MAILT-DKVLKK-Y-IRTPGQ--------
----WNEIDE------------------------IMA---PALL--V------QRLFGQQILDPDWSLKKHA
SH----QLFT-------IFLVIYV---ICGTL---------DFLKTT--TDQGQIVEGYY------------
---------------------------------TLIIISSFIVK-YPL--------------FFVNRKPIQK
SVTL-----------------------SKTTSILVP-M---------TSPFYEIGFLLHAIFM------FEI
-AFLLLVVDMWFVFFMFFYCIACDRLVEIL----E----VKRDVGVY-------------------------
-------------------------------------EIELNR-----ALKK----FYIAHDNQMK--Y---
-LNIISAIYKWSTLIPLCTVLASICIIMLQMT-------EKINWIFATNTVPTLAEIFAYNWFGEMVKTKAE
----NVTLALLEFH-WTGL-----R---YKDKKNYQIIICYTNKAFGIRTAFGNDLSMSTMSAV-F---KAS
YQAFA-VMKSMQN-------------
>BmorOR9/1-418
----------------------MVARRPLQFHQGRNVDNV---EDFKY-VKWLRN-H-LKTVDA------WP
----VHSKSK------------------------RKIQKRYVLP--I------FSAAC--FISQTVYLKNGI
GT---LSFVV--LVHS-YICFLIN---GSCLC---RG-----ILIAT--ERYKRLATCYL--KTV-----HL
FHH-------KNRSEH-AMK-------------IHVIVHRLSHY-YTI--YLISLVFVGM--VLFNFMPIYN
NINS-GAFK--------SPRPENVTF-QHAMYLALP-F-DYTT----NIKGYFVVFILNWYIS------LVT
-TSHFCTFDLFISLMIIHLWGHIKILMCSL----EDIEGFVPGSSFK-------------------------
----------------FTIEQ----------------NRKIYL-----ILQE----CIRHHQFTID--F---
-TNEMSSTFGLVILFYYFFYQVSGCLLLLACS---QMDIESL-SRFGPMTFILFQQLIQLSIVFELISSLSE
----NLPNAVYNVP-WEFM-----D---KNNRKMIQVLLLQSQKLIQFKATSMMNVGVQAMATI-L---KTS
VSYFI-MLRTMYQEH-----------
>CherOR30/1-395
-----------------------------------MASLK---FEELY-SVPMTC---LRINRA------HP
----SIPRDW------------------------TWLWQVTLMH-GL------FTVGFCSMMYNLLAVDMKT
GT-----FSE--ICTY-GIFLVVW---VVVTF---CYA---VILKFT--DELTTLIRVNQ----------EY
FDA-------AASLPEEDAA-------------VILEYALRARW-VAR--VWGGACYING--FMFPLKALVL
TLYS--IYI------------DDFKL-VPLLEGTFPPAIDRIKQ---TPAMFSAIAAMHSIYA------VYA
-TIMYMGFCPLGPIFIINTCAQLEIMTKEF----GLIFNVTPYD----------------------------
-------------------------------------DKLVAV-----KLAA----LIKKSQDIYD--Y---
-VQIINDVFRIYYEVTLKAAAIMIPITLFLIL--DSIKQRELCVEFIMFDITATLLCYIPCYYSDLLMEKGE
----ALRLAMYSSG-WENQ----FD---EKARASLIILLTVAVRPISIST-NFRVVCLDAFAGL-C---HEA
YAIFS-LLNAMWE-------------
>CherOR7/1-415
-------------------------------------MDV---FNLRY-MKRIRF-T-MRSIGA------WP
----DHEFED-------HPTTR---LSAIRR---YGY---TTFL--F--T---ICSIG--MVAQAMYLINNR
DT---LSFID--SGQT-ILTFFLC---TVYIQ---RT-----LLPMQ--TSYREVIKEFS--LNF-----NL
VHY-------KDKSDY-SAK-------------MSNRIDKICEI-LST--IIHIQIYVAS--FFFNAVPLII
NWND-GMFG--------PDRPANATF-DHSVSYALP-FNHQ------TYFRYTLIVVYNWYVS------YNL
-SCVFCCQDLLIYVIVIHIWGHLKIFEHNL----NNF--PRPKINMK-------------------------
---------AGTNLAWFTKEE----------------NKDVHN-----RLKE----IIQTYLHIKK--F---
-IETTSTAYSKTILVYYGFHLVTDCVLLLECS---TMDPKAL-LKYGAITIVSYQQLIELSVVFELISSKSD
----GIINSVYDLP-WECM-----D---NSNRKTVLILLQIVQESLAVKAGGMVPIGLQTMVAV-L---KAS
FSYFM-MLSAFADG------------
>CoblOR30/1-395
-----------------------------------MASLK---FEELY-SVPMTC---LRINRA------HP
----SIPRDW------------------------TWL---WQVT--L------MHGLFTVGFCSMMYNLLAV
DM-KTGTFSE--ICTY-GIFLVVW---VVITF---CYA---VILKFT--DELTTLIRVNQ----------EY
FDA-------AASLPEEDAA-------------VILEYALRARW-VAR--VWGGACYING--FMFPLKALVL
TLYS--IYI------------DDFKL-VPLLEGTFPLAIDRIKQ---TPAMFSAIAAMHSIYA------VYA
-TIMYMGFCPLGPIFIINTCAQLEIMTKEF----GLIFNVTPYD----------------------------
-------------------------------------DKLVAV-----KLAA----LIKKSQDIYD--Y---
-VQIINDVFRIYYEVTLKAAAIMIPITLFLIL--DSIKQRELCVEFIMFDITATLLCYIPCYYSDLLMEKGE
----ALRLAMYSSG-WENQ----FD---KKARASLIILLTVAVRPISIST-NFRVVCLDAFAGL-C---HEA
YAIFS-LLNAMWE-------------
>CoblOR7/1-415
-------------------------------------MDV---FNLRY-MRRIRF-S-MRSIGA------WP
----DHEFGD---------------HPTTRLSPIRRYGYTTFLF--T------ICSIG--MVAQAMYLINNR
DT---LSFID--SGQT-ILTFFLC---IVYVQ---RT-----LLPMQ--TSYREVIKEFT--LSF-----NL
AYY-------KDKSDY-SAK-------------MSNRIDKICEI-LST--IVHIQIYVGL--CFFNAVPLIM
NWNN-GMFG--------PDRPANDTF-DHSVSYALP-FDDQ------TYFRYTLIVVYNWYVS------YNL
-SCVFCCQDLLIYVIVIHIWGHLKIFEHNL----NSF--PRPKINMK-------------------------
---------AGTNLAWFTKEE----------------NKDVHN-----RLKE----IIQTYLHIRK--F---
-IETTSTAYSKTILVYYGFHTVTDCVLLLECS---TMDPKAL-LKYVPMTIICYQQLIELSVVFELISSKSD
----GIINSVYDLP-WECM-----D---NSNRKTVQILLQIVQESLAVKAGGMVPIGLQTMVAV-L---KAS
ISYFM-MLSAFADG------------
>CpomOR1/1-428
-----------------MSLKSRVWEKLKKKFDDGEVDSP---LKYTY-VKQVSC-L-MSSVGA------WP
----HRQFGR---------------QKLHTL---LSI---YNLG--L------HGVCAGMFILGLLYWRQRR
HN---MSFFD--SGHI-FLCMLFD---LLVLL---R-----FMVTQT--TKYQETIKAFL--LEF-----HL
FYF-------KDRSPY-AAK-------------VHTQVHTISGM-FSF--YVICQMAHGM--ALFVLMPCYS
NLRK-GMFG--------KNRPENSTF-ENSAYYYLP---DACYT---TLRGYWILLAFNAFSS------YII
-TIGLFEFDLMISMMVFQIWGHLKILKNSL----LTM--PLPVNSKD-------------------------
--------------GLYSPEE----------------NIKIKA-----LLKE----IIEHHTLIIK--F---
-VDGCSNTFSEYLFTFYLFMQFITCILLLEVS---SFTADAL-GKYGPLTIGMHQQLIQVSILFEVLNTKSN
----ELIDAMTQIP-WEHM-----N---TSNRRTVLFLICRIQIPVSLKAGGMVPVGVNTMQAV-L---KGS
VTYYM-MLKAFAAEG-----------
>CpomOR21/1-394
------------------------MDTPERRAPRASPLDA---LSIGY-IKILKA-F-LTISAS------WP
----YLTVGG-----KVHPVYK------------YYV---RCII--P------FGLTA--ISLEVWFLIDHF
NV---LSLFE--VGQM-YLTCFFA---ALSIA---RM-----FLPFC--SQYGEIVERFL--LSF-----HL
IHF-------KHKGSY-HLK-------------IYEKLEWLSHR-VVI--ITLVLGMFCA--MAYNMMPIIN
NISS-GAYK------------DDNKTVELAVYFSYPGF-D-------PQDHYKFATVFNFYSV------FEC
-AILIAGIDILMSLFVMQIIGHIEVLKNSL----LTF--PEPKKSTN----------------------IIN
ADFGRINQFAVLRAPMFTEEE----------------NLIIKE-----KIKD----CVKHHLFIVS--F---
-TDDMSALFGPVLAIYLLFHQVSGCILLLEIS---AGGPDAF-TKYGPLTVTIFGQLIIISTIFEIVNTKSE
----LLATTAYSMP-WECM-----N---VSNRRSVCILLRRLQR----------------------------
--------------------------
>CpomOR22/1-424
---------MKFEEADLIKHVNNNVDIKENLKFEYYLLPP---KQQIF-YQKLAFAMNVFRMGN---QTWWG
----FPPIHK------------------------IFICNTWMVL--I------FSPMC--LILQFVYMYKNF
DD---LNFRT--LGTM-FSIIPAT---AVVVA---KI-----FICMI--PAYPQIMKELM--DKI-----HL
NNF-------IDDEDLFIKK-------------KLIQVERYTRW-ITL--CLVTFILFDW--LLWIFVPLMN
NIKNKELIE-----------KRLVRM-ETCLYLWMP-F-DYGY----DYNTWAITHAMNVYLV------GTG
-CCVFALYDSINFIFIFHFLSHIDVLRYKI----KTY--FATKLD---------------------------
-------------------------------------ESQTKR-----RIVD----IIKYHSFILS--T---
-FKDIQAAFGLNVAINYAHNLIVDSLLLYQIM---IGDKANR-LSYVIMMQFHMGGLILMSLALEQIHIKTD
----DLPLLLYSVP-WEKM-----S---VPNQKLLLPILRRMQTPLVFKASGGLRAGVRPLASI-L---KST
FSYYV-MLKSSIE-------------
>CpomOR3/1-426
--------------------------MFSYENEDSQITSP---KDLSY-IKQVAT-T-LNRVAS------WP
V---LESKNK---------------KYTFHV---KWN---IICF--L------FMSII--FILQIWYIRCNI
ST---TSFVI--MGHN-YITLAMN---IICLQ---RL-----TMPWM--AEYRQVIKEFL--ENI-----HL
FHL-------KDKSEY-ANK-------------IYKKIEKICYI-FTV--FVHIQLYCGI--LLFNVTPTYK
NFRA-GMYG--------SNKPVNATY-ETAVYISLP-F-DYVT----DIKGHIFVSFMGWSST------CIG
-STSFCLWHLLLSLIVFHLWGNLKILEHNL----DNF--PKPANHQM-------------------------
---------KSIGIAWYTEEE----------------SKMIST-----LIVE----LVNHHRNIMG--F---
-ISKTSSAYSFFLLLNFSFYQIVGCIILLECS---TLDTEAL-GNYAPLTVVLFQQLIQISVVFEILGSQSE
----KIIDAVYDLP-WECM-----E---LKERKLVLFFLQNVQEPINLKACGMIPVGVQTMAAI-L---KAC
CSYFI-MLRTVTSTEEMT--------
>CpomOR30/1-400
------------------------------MSKILDEDMN---FDKIF-WIATTA---MRLNRS------HP
----YVARDK------------------------IWRNQFIAIL--LLSL---FCFIF--LLYSILFHDIQC
GL-----FAD--ASKN-AIMAIVA---FTITY---KYY---ILLRYQ--DSVTELIRIVD--DDY-------
----------ELAKEFCEEE-----------QRIVLHYSKRGVK-VCQ--YWFISACSTS--AIFPLKALML
MGKS--YMA------------GEFQL-VPLFELTYPWILEDYKT---VPIIFITLFGLALFFD------VYA
-TSMYVGFDPIVPIFMLHLCGQLDILNLRI----SKM--FSDTEHS--------------------------
-------------------------------------DEAVRK-----NLTE----IILKLQDVYK--F---
-IQVIKTNFTVLYEFMMKTTTFLLPLTAFQIT--ESLRNGEINIEFIGFFTGVILHFYIPCYYSDLLMETGE
----KFRLAIYSCG-WEKH----SD---MRTLPTILFMLTRAIKPVVISTI-FCAICLDTFAQM-C---REA
YSIFN-LMNAAWA-------------
>CpomOR31/1-400
------------------------------MSKILDENMK---FDNIF-WIATTA---MRLNRS------HP
----YIPRDK------------------------NWRTQFTAIL--ILSS---FCCMF--LLYSTFFHDIPC
GA-----YAD--ACKS-TIMAIVA---FTITY---KYL---IMLRYQ--DSITDLIRIVD--EDY-------
----------ELAKGFCEEE-----------QRIVYKYSKRGVK-VTQ--YWFVSACSTS--AIFPVKAFVL
MGKS--YLA------------GEFQL-VPLFEMTYPWILNDYKN---VHVVFVMLFGLTLFFD------LYA
-TSMYVGFDPIVPIFMLHLCGQLDILNLRI----SKL--FSNTQDS--------------------------
-------------------------------------AETIRE-----NLRR----IILQLQDIYK--F---
-IEIIKNNFTVLYEFIMKTTTFLLPLTAFQIT--ESLRNGEINLEFIGFFTGVILHFYIPCYYSNLLMETGE
----NFRLAIYSCG-WEKH----WD---KHVMRTILFMLTRALKPIVISTV-FCAICLDTFAQM-S---REA
YSIFN-LMNAAWA-------------
>CpomOR41/1-389
-------------------------------------------MDVRF-DNTFKLTSAALYLNL-----AHP
----FLTRNL------------------------QWA---IRIF--I------FYVFY--TPSFIFLIYSSF
YD----TFTK--ICTN-LSISVLY---CINLF---NYG---LLIIYK--KPFMDMIKIVE--ENL-------
----------RNSRELIDED--------------EKTVKEFTAKGIKAAKFWTFCCVLVG--VMFSSKAVIG
TSYS--AFT------------GNFKP-VAIHELTYPAYIEERKN---GFLMYIVIFGFHTFYI------VFT
-ILMDAGFSPLGPIFILHACGQIQVAIQQV----ERL-----------------------------------
--------------FLDNDID----------------VDDILN-----KLKN----ITRRLQNIYS--F---
-VDQIQYTHRLLYEMCLKASTIFVAISLFAII--ESYKEGSLNFDLLCYSFSALLLCGIPCYYCEALLGKGA
----ELRVAIYECG-WERF-------WVPKSRSIILVLLTRTVRPLGIKTV-FCTLSLEAFGDV-I---NQV
YTIFN-VMNAAYN-------------
>CpomOR5/1-426
------------------MAPPRVFRSLKRWFDDSDAKHP---LEFNY-VRHLIF-L-LSFIGS------WP
----HKQFGR-------DRLHF---VLS------IFN---LFLI--V------VGITI--SIAAVGYIWSKR
ET---ISFYD--MGHV-ILCILLE---TLFLQ---RL-----MTGRT--EKYGEIVKDLL--LNF-----HL
FYF-------QSRSQY-ASK-------------VYKQVQFASKI-FTI--YVTCHLITGF--TLFSFMPWYN
NYKN-GMFS--------PDRPPNRTF-EHSLYFYC--FTDEVYT---TLKGYWILFSFNVPTS------INT
-SSGILTFDLLLSLIVFQILGHLMIMKHDL----LSI--PPTTDK---------------------------
----------------YSPEE----------------NMRVKE-----TLKG----IIDHHNIIIN--F---
-VDKCSDAFSEYLFMFYLLMQLLTIVVTVDLS---TFTADAL-AKYGPLTIAIYQPLIQISILFEMISTQSE
----KLVDAIYEIP-WECM-----D---TSNRRTVMFFLLRAQTPVTLKAAKMVPVGVMTMTAV-L---KTT
FSYYM-LLNAVAESAEQ---------
>CpomOR6/1-415
----------------------------MQTKRQTSEPKV---FSLDY-MKSLRF-T-LETIGQ------WP
----NRSLGD---------------LSRRAV---MLA---TYHK--F--L---ICTFCFTEILAFSYMIKHR
KT---IRFID--MGQI-YTNLFLT---GLFLQ---RA-----SLPFQ--KNYKKCVKKFV--LEF-----HL
MHH-------EHLSEF-AAK-------------ELRKVNKICKI-ATK--VIYLQLACGM--LAYNLSPLFR
NYYE-GMFA--------GELPENKSF-VHSVDYLLP-FDAYR-----SFKGYLVIFIWNWFPT------YNI
-PTAMGIYDLLVFVMVFHMVGHMNILLNSL----KEF--PRPQEDGL-------------------------
---------------PSTREY----------------NEEIFG-----LLKN----VIRHYQIIKD--F---
-MGDMTAAFDLTLCCYLAFHQVMCCLMLLECS---TLEPEAL-VKYGMLAAVIFQQLIQTSVAFELIKSKSK
----RLGDEVYAVP-WEYM-----N---VKNRRIFVLFLRNVQYPLGLKAGGMVPVGVMSMSTI-I---RTS
ISYYI-MLATFAD-------------
>CpomOR7/1-422
-------------------------------MTTQTRDRA---LDLDY-MRVIRL-Y-LDTIAH------WP
----NEKFGP--------------KTMRTRI---LSIYHISILT--M------LVAVVAAEILALFFVRGRM
PT---HGFID--LGQD-YLSILIG---CVMIP---RL-----TLILQ--EKYCSHIKTFV--SKF-----HL
LEH-------KHESGF-AAK-------------EYQKVNKICRI-ATM--IILLECLLGQ--MMFNVVPLYV
NIQA-GLFT------SRDNRPQNVTF-VHSLNYYFI-IDQYN-----DAIGYGIASFINAYVS------YMC
-GVEFCGIDLLIYIMVFHILGHFNILVDKM----RNF--PRPVNFPD-------------------------
------------ESQKYSERQY---------------NEEALK-----VLKN----LIQHDQLIKE--F---
-MNNTSKTFSITLCICLLFHQVSGCISLLEIS---PMTAEAL-TRYGPLILVLFNQLIQMSVIFELISSKSN
----KLSDEVYALP-WELM-----D---AKNRKTMLLFLVNVQRPRGLKAGGLVSVGVLTMAQI-I---KNS
VSYFL-MLRTLGNF------------
>CpunOR22/1-427
------------------------------MNGNEIKPDP---MSLPY-MRYTRL-M-LQSVGA------WP
----GDAVAG----------RA---LRP------RLY---AYYL--M--L---ETAVL--IAGELLFILNQF
HV---LSFFV--LGDV-YIALSLS---FLVMF---RA-----VLSCF--KRYGTIFRKFI--TEF-----HL
MHF-------KHKSEY-SNQ-------------MYEKVNKISHY-FTL--FVIGLSVSGV--VSFNVTPLYR
NYRL-GVFR--------DEPPENVSA-EFSVHYLFPGF--------RQEDFYLPSTLANVFIS------YVC
-AFIICTMDLFLCLMIFQIIGHIKTLIHTL----RNF--PAPKKMKE--------------------LQGFR
QGSMNKAPIEVEIVKQFDDQE----------------NEVIKK-----IIIE----CVEHHLFIVS--F---
-TDDISNFFGPMLAFNYLYHMFSFSLLLVECM-----QGQVALMRYGPLTMITLAQLTQLSVTFEIVGSESE
----KLKDEVYYIP-WESM-----N---KSNQKSVGIFLKRVQTPIRVTAMGMTTVGVQTMGGI-L---KTT
FSYCA-FLRSLNP-------------
>CpunOR26/1-415
-----------------------------MDGSSEKKEDP---LQRNH-IRVLRA-I-LMTHGA------WP
-------IGE------------------------SFM---RTYF--TAAV---VVSVIINVFAAGHYIIVNF
AE---LDFID--IGDH-CMTECLA---ILTLM---RS-----IFVRV--KDYGTVTEEFL--TKI-----HL
DHF-------RHCGEN-YDK-------------ICRRVNQFSYY-VTL--LMVVIAALGL--NFFNIVPIYN
NFRN---------------RNDEDAVTQYSIYLSLPGV-N-------QDMIYTFSTIYNYYIS------VMC
-AVLVCGIDLLMFVMAFHVVGHIMTLRDDI----NNL--PKPKGKKD-------------------------
PVHMKNNYQTNLHVDIYDNEE----------------NAKIRE-----ELLK----CIDHHATIVS--F---
-AGALSDLFGPILAISYVNHLVCGALMLLVCT---TGDRNSV-VRCIPVTIVVFSQLAQISVIFEIMGSESA
----KLMDAVYNVQ-WECM-----G---ANNRKLVHMFLTKVQTPIRVTALGMVDVGVEAMVAI-L---KTT
FSYYT-LLQSLGE-------------
>CpunOR46/1-425
------------------------------MTVKMQKGQP---LLLTH-IRILRL-S-LMSCGA------WP
NEVLEGSSRR------------------------RFS---LAFI--I------IIISCINTCGELNYLIKNY
NI---LPFFD--LGDL-YMTFFLT---ILTLI---RA-----IIPTV--KSYGDVVCTFF--MEF-----HL
EHY-------KQKGEY-YEE-------------ICNKINKFSHY-FTL--LTVANMTLGP--IFFNLAPLYN
NYRH-GAFT--------NNREENYTL-QFSVYFLYPWY-D-------QEDHFITTSLINLYLS------YFC
-ALLVCCLDLLMSLMAFQIIGHIKTLIYDL----RHV--PRPKRHIS-----------------------MD
ISFRETNTKANIYADIYDEQE----------------NIVIRA-----KIID----FVNHHRQIVN--F---
-AGSMSELFGPMLAFTYLYQLISCALLLLECS---QGEPAAL-ARYGPLTVIIFYQLAQISFTFEFIGSESD
----KLKDETYDIP-WECM-----S---VKNQRLVWMLLNRIQIPIRVTALGMVEVGVQTMVAI-L---KTT
FSYFA-LLKSINE-------------
>DindOR1/1-430
------------------------MPTTVGKITDANARTP---MDLRY-MKMLRF-L-QHMIGS------WP
----NAVFEE-----KLSPIPL---RST------------GYLA--F------EWSMV--LVTGLTYIRTHF
SK---VSFFE--LGQT-YLTVFLN---VVGVQ---RVL---IPWVHR--ETYPAVCKSFV--CEM-----HL
MHH-------RHKTPY-SEE-------------IYQRIYRICAI-FVK--LLHAEMVLGI--FLFNLAPMYN
SYRS-GMFR--------DEKPEGKLF-EHSINYSLP-F-NYHT----SLTGYLIIAIVNLFLS------YDC
-GLCFCGYDLLLSVIVFHIWGHLKILDYNL----RNF--PTPAKLRE-------------------------
------QTNEQGDEIMYSAEE----------------NKKVGV-----MLKD----LVNHHRLIMR--F---
-MTMTSAAFGPMLCLYYAFHQVSGCILLLECS---RMDTASL-GRYAALTVTIFQLLIQISVIVELLGSQSE
----TLKDAVYSLP-WESM-----D---CSNRKLVMFLLYNVQTPIALKPMGMVSVGVQTMATI-L---KTS
ISYFM-LLRTVTFDD-----------
>DpunOR1/1-395
-------------------MRLLTEETISKYTKTVGKRTQ---IDEII--KPIFL-I-QRLLGQ--------
----QTLDPS---------WTW---RRY------IWN---QLFT--V------FLLLY--VILGTFEILSQI
TD-----IKT--IAEA-YYTLIIC---SIFAI---KYL---LFVGQR--GTLQKLYVTAK--TDL------F
DLI-------KQNSEE-----------------KASDVLDKGKS-LIK--LLFALITFPC--IAYLVIPLCY
YAGE-----------------ERVTL-SKTTSILMP-M---------TSPFYEIGLILHMIFM------FNM
-AFSILVIDVWFVFLMFMLCMASDSLSQML----NVKQNNNETDQTY-------------------------
-------------------------------------SIRLND-----VLRQ----FHKAHQKQTK--Y---
-LSILSVMYKWASLVPLLQVFLFVCILLLLMS-------EGFDWAFASNILPTFVQIFAYNWYGEQIKIKTV
----NLNMALLEFD-WTKM-----Q---LKDKRSYYIIMTYMNKEFGIKTAVGNDLSLFTMTSV-F---KAS
YQTYA-VLNTMKD-------------
>DpunOR12/1-335
------------------------------------------------------------------------
----------------------------------MVL------------------LLYVYGIGCIVYMLRDA
KT-----AGD--YIKN-FVNISLF------CLIANNSW---WFLTKR--PLLKEALKKTK--END-----GL
AHQ-------NVTLRS---K--------------QKKILRRIRL-MIL--TFLIFNYMDE---FFIYLPHRA
DVMN-DNYS------------------MTPCVGLEPLT---------SSPNREVCLIILGLQE------ITI
-ATVVLNYQALMLFLIGHTAVMYQMLAYEM----ISLNDFTNLKDH--------------------------
-------------------------------------QLFVKQ-----KLPS----LIYRHSLTLD--V---
-TYKLKSLYCVPMGVNFGSNAVCISLFFYLPF-------EEW-LQFIPILIYCFLVFFLYCFLCQKLINASE
----IFERAVYSCG-WENF-----D---LNEKKLVYVMLRQAQKPVEIMAADIIPVNVYTFATT-L---QAM
FKFVT-VVKF----------------
>DpunOR13/1-383
-----------------------------------MAIPT---YDELF--KQIKI-N-FWLCGM--------
----PYGDDK------------------------IHV---RFYV--I------LLLIILMLVEEIGFFVSKI
SS---ENILE--LTQL-APCMGIG---FLSML---KIL---AIAVKR--CKIFALTEKLR----------CL
YEE-------ILKDPV-KIK-------------TTQRNLIIVKE-FTK--YFFILNAILI--SVYNFSTLVI
ILYN---YV----------TKKVVIF-KLPYAVLLP-FPTD------SWLPWFFVYVHSVSCG------FIC
-VLYFTTVDVLYCLLTSHICCNFSVISSKI----KCL-----------------------------------
-------------------------------------NASNAA-----GLRE----IVKSHQYILK--L---
-SEDLEDIFTAPNLFNVLIGSIQLCALGFNLT---TRDLARY-PGNILFLSSVILQILMMSVFGENVIQEST
----KVGEAAFMCK-WYEM-----D---IKSKKTILTIMIRARKPQRLTAYKFSVISYGSFSKI-I---STS
WTYFT-ILRTVYKSPERK--------
>DpunOR14/1-405
--------------------------------------MS---QTLLFGSTLKRIEFLYKYAGI--------
----NIRSGE-------------------RKASDKFKSRCVYIF-N-------FFWLNVDLAGGIWWFIDGV
KK--GKDFFG--LTYI-APCISLT---TLANI---KSI---FIVLNE--DKVHKLIDAIK----------AL
ELK-------ENSRKFVEKK-----------KAIMKEETDFLNV-VIY--VINILYMVLV--VAFALMPLVV
IAVK-------------YANTHELEL-ILPFLILYP-FDPF------NYKVWPFVYLHQFWSE------CIV
-SLDICGVDHFFIMCCTYLRIQFRLLRHDF----ENIISIQSNNRLV-------------------------
-------------------MD----------------DEDFKA-----KFIE----LIKWHQKLIE--L---
-VSVLESIYTKSTLLNFTSSSLIICLTGFNVT---VVKEFSYTVIFLSFLFMSLVQVFFLCFFADLLTTSSM
----EISNAVYNSQ-WYMA-----E---AKVGKQLLLVQTRAQDPCKLTACGFADVNLNSFMRV-L---STA
WSYFA-LLQTMYGG------------
>DpunOR15/1-389
----------------------------------MTIKSS---YDKVLYLTKIS----LLISGI--------
----NIYDHK---------------LNYVMS---LMINTCLYYF--N------FVWLYLAIFGEVNWFIHGI
RN--GESFTE--LSLV-APCSTIS---VLGTV---KVH---YLYYNH--DTIVSILKKLK---TI-----HP
LLDTNEDVDEDFEKDAAERG-------------IVKESMNYLRR-VIL--LFFFVMFPVL--IMFCFSPLSL
MVYDFVVLG-----------ESPIRY-PYTVKYFFNIY---------ETRFWMLIYFHQVWAT------IIV
-IANLFASDTLFYGLCAYIGMHFKLLCYRL----ENIVSVSPEETKQ-------------------------
------------------------------------------------NLLN----AIKRHQDLIH--L---
----------------VVTSSLLICLSGFNIT---VSKDLRIVMAFITFLMLSLAQISLLCVFGDMIMASST
----DVSNAAYRCL-WYNA-----D---QGIKKNVLLIIMRSAKPCKLTAANFADLNLRAFTTI-L---SRS
WSYFA-LLRTMYD-------------
>DpunOR17/1-461
MHFEFLYNVVFSVVIRIIMSFLIEFLNKNKYYKQTYQKKD---YDDTY-DIAIFL-TKFVAIQM--------
----THRLSR------FKSVCW------------VIM---YWFE--F--L---NLSFA--LLVEFISMVETG
QGGSFQDAIK--IFKM-LPCFGFV---LLAIL---KSY---KMVRCR--NIFENLIYEMR---DM-----WN
TAS-------IDHEER---Q-------------LIGSALRCLHF-MVK--GFYFCNNLLL--VTFLYAPFWE
MVKRYSGYE--------------NEK-CLQLFYWLP-FDPL------QPGYYEVMIAVQTWHS------ILT
-IWANMAGDLLFVIFLSHITLQFDLLSVRI----KKLIYVPHDDQLL-------------------ETYPLG
LDSAAYLEKHRLAMETFSEID---------------WEDYYAK-----EITE----IVLRHRALIR--L---
-SGDVESVYKVALLVNFINSSIVLCFCEFCSI--VVEKWNEF--GYKSFLVTALSQMWIMCWYGQQLADSTE
----RVSHAVYNSG-WYRA-----P---KKIKRSLLIMLLRSQKTVYVSTCGFSNITMASYSNI-I---KTS
WSYFT-LLLNIYRQ------------
>DpunOR19/1-409
--------------------------MWERLRILQLDYCD---LPTML--STLSF-L-LRAYGL--------
----NIDKRN------KKPIPV------------ILYILQIAMS--F--N---YFYVY--LLSMIWYVFVRY
PE-----TGD--LVSA-MVFASLGISTEIGIM---KLF---YFHFNC--GKIRDIVEEYL----------AC
DAQ-------VEPGSRYANN-------------IFKKLRVVKKR-AMV--YWLVIMLNAI---FYVTTPLMK
PGRH-------------------MTEDHMVIYGLEPKY---------ETPYFEIGFFITCISV------FFI
-CYAVAHISAFIIIINGYTEAQMTALSEEM----INI--WDDATKHY-------------------------
----HDAVKYSVSEESYDTKKTII-------------NDYVRE-----HLKL----IIKGHAKNIN--M---
-LRHVEAVLKHCVAIGFVCLILGLLTELLGGL-----------ENTFLQLPFTLIQVGMDCYTGQKVIDASE
----VFSAAVYDSK-WENF-----D---KSNMQMVLLILLNSQRTMKLSVGGLTTLSFGSFMSI-L---KST
YSAYT-ALRTMV--------------
>DpunOR20/1-390
-----------------------------------MEEID---FDNIF---KIQM-TGMKIIQC------HP
----DTKHDI------------------------YWLLKTSIIF--G------LYTLEFYFVGNSMLVDIRN
KD-----LLN--AFQS-AVPVSFY---IFVMI---NYS---FLINNS--KSIGQMFKIMK--SDY----EKM
PNL-------DQRCRS-----------------VIIDTTTKCSW-ILK--YWSRLTTSCV--VVFCLKSICL
SIYY--ILK------------DQYEF-VPLHEMHYPEFIEKHKKN--NIYVFAFTYVAEFYFI------SLT
-ILVYVCSTPLGPLFMLHACSQLELVKIKF----EDI--FK-------------------------------
-------------------------------------KDDVEK-----RLSD----IVEDLQLAYG--F---
-IAEINKSFTIIYEIMMKEFSVRCPVTCYAFV--KAFSHREFAVEHVIVIVATMIFTAMPCYYSDLLMSKGE
----EVRQAAYDCG-WERV----FN---PGARKTLLIIVNRASNPTAVKSI-FCTINLDTLTNV-F---RQA
YTIFN-LMCAMWD-------------
>DpunOR25/1-378
----------------------------------------------------------MRRIGL--------
----SFIKPK-----------------SASA---YFIQKLMFAL--S------VFSICYHVFSEIAYIGLTL
SN--SPRVED--VVPL-FHTFGYG---ALSIA---KVF---SLWYKK--DVFGQLLDELA---TI-----WP
VPP-------LDDESQIIKR-------------KSLDALRFAHR------WYFAMNLSGV--WFYNLTPVII
YFYR-------------QWQGREECM-GYVWVSWYP-FDKH------GMIAHVAVYIFEMFAG------QTC
-VWIMVGTDLLFSGMASHIGLLLKLLKRRL----ESI-----------------------------------
---------------ATQEQS----------------QEEYYL-----EIKE----SIKLHQRLIT--Y---
-CNDLEDAFSLSNLVNIILSSLNICCVVFVIM---LLEPVMA-ISNKLFLGSALIQIGMLCWYADDIFHANA
----DIAEAAYSSG-WYRT-----N---PRCRRALLFLIRRSQKPISFTAMNFTNISLVTYSAI-L---TKS
YSYFA-LLYTIYKKN-----------
>DpunOR26/1-430
-------------MSADKWRTFVTIIMWETLRKFGLEYCD---LPTMI-WNVSVM-LRMVTFNI--------
----DKRNRK--------PIPV------------IFY---IVMS--V--GSCCFIYVY--LFSVSWLVFVRC
KE----------TGDR-LLALIVFSLSVSSAMGQVKLF---YIFIYR--KEFTQIVTKML----------SL
DTI-------ATEGSRYSRN-------------LLKTLRDVKKR-AII--LWLVLMING---FVYILKPILL
PGRH-LMED------------------NFILYGLEPIY---------ETPNYQIAFIIMVITC------SYA
-VYVPANVTAFLIVIMGCIEAQLLALSEEL----INL--WADAQHHY----------------------ILN
TDFDNKEPSVAGNDAIDKEREEII-------------NDYINK-----HLKE----MIKKHSKLIT--L---
-LKEIELVLRGAIAVEFGLSMIALIAELLGGL-----------ENTYLEVPFGLMQVGMDCFIGQRIIDASE
----CLSNAIYYCK-WENF-----D---KYNMKTVFLMLQIAQKTLTLSAGGITVLNFGNFMTI-I---KSI
YSTYT-TLRTTMK-------------
>DpunOR3/1-386
-------------------------MMGFFQIVKRIMKED---TCVNL-IAILNF-L-PTIAGF--------
----SLQSEK-----------------FDVK---FWI---IHTF--L------YLYVH--VVGTVVYQIYDA
EG-----FID--SINS-FFNISLC---ILICN---CSW---WLLYKR--ADLKELLYYVQRNDDL-------
----------VRDSGR-----------------FLDKQEKLLHK--------MKLIVLAC--YVFHFVDAVI
IYIP-------------SRIMKLDDFSVATCVGLEPLT---------VSPNREICMAVLAAQE------LTA
-VLAVSSYDAILLFLFCHITATFQLLNEDM----IDF--NHLADEYE-------------------------
----------------ANSEL----------------ASDIDA-----RLKN----LIIRHSFTLK--T---
-VKKLQEIYNTAVGIGLGLDAISMCLFFVLPI-------DVC-LNFAPLIYHSFFVFFLYCYQGQRLTTASE
----RFEMSVYCCG-WEKI-----Q---VKHQKSILLMLMKAQKPVIIYAASVVPLRLYTFAST-M---QSI
YKFVA-VFKL----------------
>DpunOR34/1-412
----------------------------------MVEFNQ---LPEEY-IKPLRLCFDLLAKSS------IT
----FFEPNL------------------------SWYTKKVRPI-II------KTYVCTYFISLTVYLSRVF
RK--NVDIHE--LAHV-LPIYTVT---FQALL---KGM---NTITKN--DQLISLILQLG----------AM
WRT-------ENLNEVQVRR-------------KEELFKKIKYS------YIACYRITIIAAWQYMLAPLCQ
TLFQRFVLR------------QESRM-LLPFACSFP-F-DIQQ----NWIFYAIAYIFELYSM------HGV
-IHYFIGSDTLLITLTGLLSTDFVLLQDDF----LNTKPIVTSMAIE-------------------------
--------------GVTASHC----------------EITTEN-----SLIH----LIKRHQKLIK--L---
-SELLDDICSKLIFFNLSSSTVIITFFAIAAK---VARGPVDMINNFGAVVALLIPLFNFCYFSQLLRQSSG
----GVADSAYNSI-WYKG-----D---KKYKKLLWFVIRRSQKPCSLTSMKYNPISLSTFSAV-L---STT
WSYFS-LASSLYDDTN----------
>DpunOR4/1-389
-----------------------------------MEGID---FEKFF--KIQTI-G-MKMALC------HP
----DTKHDI----------YW---LLK------LIL---LYGP--Y------TLNFF--FLCNSVLIDIRK
QD-----YFN--AFRN-CVPVTIY---ICIVF---EYI---MLIKHR--KTIGKLIALMR--DDF----DKI
PNL-------ETRSKS-----------------AVFKHINNSTW-IMQ--NFLVLMFCSV--WIFIIKSIIL
SIYY--AVT------------SEFRL-VPFHDMYYTDYIDRNRDS--NLFIFAFTYVMGINYT------CCC
-TMIYLCALPLGPIFMLHVCGLLELIIIKF----ENV-----------------------------------
----------------FEKDN-------------------VNE-----RLIE----IVKELQYAYG--F---
-VADINTCFTFMYEVMLKQTMILLPVISYAIV-KSIGHGEFT-IEYIT-VFMAIISMSTPCYYSDKLMSKGE
----EVRQAAYACG-WERV-----FI--PEARKTLLIILTRALKPITIKSI-FHNINLDTLADV-Y---RQA
YTIFN-LMSTMWN-------------
>DpunOR45/1-391
-----------------------------------MVELN---FEKIF-KLVMIC---MKISQC------HP
----ETKINK------------------------YWVLRSIMIF-GV------YTLSFLGLSNCIRYYLIGN
DY---FNAFKNGVPIIYYVCMMLN---FGIFI------------KKR--FQMRNLIESMK----------SD
YSK-------ACAMDKRSKK-------------IVQGFAAKGRL-ITI--FWGYLMVGTL--CTFIVKSIFL
TIYH-------------SKRSGELRL-TSFYEVYYP-F-NISELRVYNTWVYVPVYLFEVYFT------GLT
-ELLILWSTTLGPIFMLHACGQLELVKIQF----DNI--FE-------------------------------
-------------------------------------NDNVDE-----NLNR----IVKRLQYIYS--F---
-VREINECFTLMYEVMLKQSVLLLPFCSFALI--QSIKRRQVTVEFSGVLLQSVITSSIPCYYGDLLLQKGE
----DLRFAAYNCG-WERV----HK---PKACKTLLIIMTRATRPVAIESI-FSSICLDTLTNV-F---SQA
YTIFN-LCLQFGE-------------
>DpunOR46/1-391
-----------------------------------MEELD---FEKLF-KLQMVC---MKINLC------HP
----DTKINK------------------------YWVLKNMIAF-TP------YTISISLLINCITYCMRRN
DY---FNAFK--SGVP-VIFWVSM---KLNFF---------FLIKKR--SKLRYLIDCMK----------DD
YSK-------ALAMDNKRRE-------------VIEEYSDRGRK-VLL--FWGYLMVCTV--GMFLLKSMFL
TVYH-------------SKRNGELRL-YSFFDMHYP-F-NIRELRVYNKLYFFVSYFIEMYFT------SKS
-ALIFFCTIPLGPIFMLHICGQLELVKMKF----EKV--FE-------------------------------
-------------------------------------NDNTDD-----ILKD----IVQKLQYIYS--F---
-VGEINDCLMFIYEVMLKQNILLLPFTSHAII--QSIKRGEITAEFLGILLQSIITSSIPCYYGDLLMQKGE
----ELRDAAYNCG-WECV----HK---PKARKTLLIIMTRALRPVAIQSI-FSTICLDTLTEV-Y---SQG
YTIFN-LMSAVID-------------
>DpunOR47/1-390
------------------------------------MAIE---FETMFNIPTLAL-E-LNLMHP--------
----QIERNY------------------------KWILKFLITY-GF------YTLIFLNIIYYNIYPNLKN
GE-----FIK--ACQT-ALLAVVY---LVTLF---RYC---VIFWKG--ETILKLINLMK--EDF-----QT
GDT-------SIEEEI-----------------IVENFAKKGRS-ISR--HFLVYTAYTV--LVFPVKHFCL
EIYY--------------FVIGDFQI-LPPYDITYPSFIEDVKF---EFIPYVLLYLVFLYYL------IYS
-GVVFVAFEALGLICIVHACGQLELAKRDI----SSL-----------------------------------
----------------FIDSD----------------EEAIAR-----RMKI----FTLRMQRVYM--F---
-VDKVNGTFRLAYELNLKAIVIVLPLTSYAVL--ESFRNGAINVEFLSILFGGIVSSGVPCYFSDLLKQKSE
----EVRQAIYACG-WESQ----HS---LSQRSALLIALTRTLRPVAINTI-FSTLCLETLADV-L---KQA
YTIFN-LMNATM--------------
>DpunOR49/1-406
--------------------------------MSEKTYNN---LKGAF-LYQMDF---ISDIGT--------
KCFVCPFIGK------------------------TKMTICCYYV-TQ------ILVLFTSVQLLLTLFLSDF
RN-----WFA--IVYV-APNLGAC---LMITI---KYA---KLHMHR--DLYSKVLQHFR--IDL-----WD
----------VITDSFEHRI-------------ILYGYTKTNMR-ITK--HIYYYTIGLS--IVVTISPRLI
MYIETNVLG------------NELRY-LYPFDGWYP-FD--------KVQWYYVTYVWESFMT------TLV
-VFIYAFANMIHISLTRYVCMELKILCNVI----EGLISSEDVIQLL-------------------------
-------------HGRNLKAI----------------HKSIKK-----KLKT----VIKRHQFLAQ--V---
-TLELDTVFGDATLLTYVFGSIFVCLTIFTAT---VVDNFYMSLRYFSFFCSLLVEVFFPCIMGQLLIDHSK
----KLENAIYFTD-WTYA-----D---IDTKRMLLIFLIRSQKPFRFSAKGYLTMNLCTFSNI-C---SFS
YQLFN-LLQRTYH-------------
>DpunOR50/1-372
------------------------------------------------------------------------
----------------------------------------------M------VGVIS--FILTSVFVVKNY
SD-----LLV--CIEG-ACIWGTG---VIMTI---TLA---VCLVFR--KDFRSFLEEMAFKDVMLEMPFVK
YVL-------TLDQGYKLKE------LKIMVLESQENLLKYCRV-LMR--IYSICVWISA--SLYIINAIYQ
MVIR-----------------EDNSLRLLAFDMWFPWSLD-------DINIYIVSFIFHAYCG------YMC
-CVAYPGLQMTICFLMGQIIRQLKILTFIL----QHL--DELALEIN-------------------------
--------------GQRDSTW----------------QIHCTT-----IMCQ----CVDHYVKIKR--F---
-GSRLNVYCQPFYLVLILASTLILCLCSVKIA--VSEKFTLDTMKYYVHGFCVIMFVLMFCSLGQKIDNECD
----TLENAVMEK--WYIF-----N---KEHKTIVRIFKMALSQRMPVYVFGTIPLSLPTFTWF-I---KTG
MSFFT-LMMSVLEEQ-----------
>DpunOR51/1-427
----------------MSNLLKKIKAFYNKADFDYTKEDV---DPFRF-YVIFYY-FAKAYQIM--------
----DNEPKP------------------------KWT---YLSA--P------FVSFCGTLASILCLTSIHF
GISESNVPYS--TEYVTYLVVTIY---MLLVL--------STVKLNL--RHYHNFLRELR--KDF------K
YVC-------NEGAKF--RV-------------RYFENHLLTWKVTLLTAIFVLGIGIGM--ISLAILSLII
YLYT-------------HEPGKRVNR-PLPFQFWIFDI-DLQ-----QTPTYEISFVLGCMCI------TSQ
-NLIYIFSVVTNIIWIRQIMLKADLVIWSI----QDL--LVDVHPIL-------------------------
-----------------EIEE----------------ERRLSG-----ILKERMRDIIIKHQSMFR--L---
-LDEYAGVYKKIFIFEQKINAPMICLTAYCTA--ESIDEGDLNAIALLLFICIVVAFFIPSFLCTLLADKII
----SICDACWDIPYWRAG-----RLM-KVLKPYLVLIIQKSLQPLVLKSAGFEDISIRTYSKN-V---STA
YSWFN-MLRQANI-------------
>DpunOR54/1-391
-----------------------------------MNRID---FDEHF-KIQMKA---MKFFRV------HP
----NTEYNH---------------YKT------LLIATALSLN--T------TYFVL--LINSIINHDLKN
KD-----YFN--AIRN-FVPVSYY---VTLSL---NYL---LLFVNK--KIIAKLIDYIK--TDY----SNM
SNI-------DKQGRT-----------------IMYNYARKGSW-IML--RILYLSLACI--LIFIMKSIIV
SLIY--KYR------------DEYRY-VNFHEMHYPNFIDDRKQS--DILVFIATYMGTLGYT------TVN
-AAIFACVIPLGPITMLHACGQLELIKNKF----EDL--FK-------------------------------
-------------------------------------NDNIDE-----RLNE----IIKDLQNVYS--F---
-IGNINKSFSTTYEILLKQNTLLMSLTSYAVI-ESVVQGNFA-VEYISLFLSDLFTSSVLCYYGDLLMEKGE
----EVRLAAYQSG-WEHV----YN---PSARKKLLIILTRGVQPTAIRSI-FCIINLNTLANV-Y---RTS
YTIFN-IMRAAGD-------------
>DpunOR58/1-391
-----------------------------------MKELD---FEKIF-KLQMVC---MKINLC------HP
----DTKINK------------------------YWVLKNIIVY--I------PYTMAIMFLTNAIVFYLSK
KD-----YFN--AFRN-VVPVIFY---FSMKL---NFF---FLIKKR--SKLRYLIDCMK----------DD
YSK-------ALAMDNKRRE-------------VIEEYSDRGRK-VLL--FWGYLMVCTV--GMFLLKSMFL
TVYH-------------SKRNGELRL-YSFFDMHYP-F-NIRELRVYNKLYFFVSYFIEMYFT------SKS
-ALIFFCTIPLGPIFMLHICGQLELVKMKF----EKV--FE-------------------------------
-------------------------------------NDNTDE-----ILKD----IVQKLQYIYS--F---
-VGEINDCLMFIYEVMLKQNILLLPFTSHAII--QSIKRGEITAEFLGILLQSIITSSIPCYYGDLLMQKGD
----ELRDSAYNCG-WECV----YK---PKARKTLLIIMTRALRPVAIQSV-FSTICLDTLTEV-Y---SQG
YTIFN-LMSAVID-------------
>DpunOR6/1-407
------------------------------MDILDEYSED---YSKNF-TLRFKF-LHKASVTF--------
----FEINKT------------------------WWQRNGQFLI--I------IPLLMVQFGTMCIYIYNKL
SQ---VQIYE--IAYL-MPPFLIA---IQGFI---KAI---VILPNR--DKINTIIKVLG----------EM
WRA-------ENLTKI-QKK-------------DKAAIFKKLNI-YNS--VSLWVSAVGV--TQYLLTPLVE
TVVRRLILN------------QDCEM-LLPLSCAYP-FDSGH-----NWIVYLGVYVLQIFSM------LLW
-VFFYTGPEWILVTISALIGSQMILLRDDI----LHMKPLTNSEMNG-------------------------
------------NVKRRSKNG----------------EIPINV-------------FINRHQKLIM--L---
-CQQLDEVFNRMIFVGLLFVGIITCFFRYAGK---FSRGPTYMLNNYTAVFASLLQVLHLCYYGELLSGASM
----SIGEAAYQNP-WYKG-----G---TIYQKTVCFIIQRCQTSCSLTSMRYARVTLNMFAKV-I---STT
WSYLS-LMNNVYGD------------
>DpunOR62/1-303
------------------------------------MAIE---FETMF--NIPTL-A-LKLNFL------HP
----QNEKNR----------KW---IIK------LLI---IHGF--Y--T---LFFLN--IIYYNIYPNLKN
RE-----FIR--TCHN-VLFVVIY---LTTSF---KCW---VVISKG--ETILKLINMMK--EDF-----QT
SDT-------LIEEKK-----------------VVEDFAKKGRR-ISM--RWLRFSTYAM--LTFPLKHLCL
KIYY--FII------------GDFQI-LPPYDITYP---SLIEDVKFEFIPYVLIYFVFLYYL------AYT
-LTMFVGFGSLGPVFIIHACGQLELAKRDI----SSL-----------------------------------
----------------FIDSD----------------KEAIAR-----RMKI----FTQRMQRVYI--F---
-AENMNETFRLAYELTLKAIIVILPLTGY-------------------------------------------
----------------------------AANKVIVTVFLFNLNSTIVL------------------------
--------------------------
>DpunOR63/1-241
-----------------------------------MVELN---FEKIF-KLVMIC---MKISQS------HP
----ETKINK------------------------YWALTSILIL-SP------YTLSFLSLINCTQYYLTND
D------FFN--AFRNGVPIVYYT---CMMLN---------FVILIKKRFELRNLIECTK----------SD
YSK-------ACGMDERRKH-------------IIQGYAVTGRR-VSL--FLGYLLIISV--SLFMAKTIFL
TIYH-------------SKRSGELRL-TSFYEVYYP-F-NISELRVYNTWVYVPVYLFEVYFT------GLT
-ELLILWSTTLGPIFMLHACGQLELVKIQF----DNI--FE-------------------------------
-------------------------------------NDNVDE-----------------------------
------------------------------------------------------------------------
------------------------N-----------------------------------------------
--------------------------
>DpunOR64/1-193
-------------------------------------------MMLNF-VILIKK-----------------
----RFELRN-------------------------------------------LIECT----------KSDY
SK----------ACGM--------------------------------------------------------
----------DERRKH-----------------IIQGYAVTGRR-VSL--FLGYLLIISV--SLFMAKTIFL
TIYH-------------SKRNGELRL-APFYEMYYP-Y-NISEIRLYNRWVYGITFFLELYFT------AMS
-ALLFFNSIPLGTIFMLHACGQLELVKIQF----DNI--FE-------------------------------
-------------------------------------NDNVDE-----NLNR----IVKRLQYIYR--S---
------------------------------------------------------------------------
---------VYSLF-FKYI-----------------------------------------------------
--YFI-FSKS----------------
>DpunOR67/1-390
------------------------------------MAIE---FETMF--NIPTL-A-LKLNFL------HP
----QNEKNR------------------------KWI---IKLL--I------IHGFYTLFFLNIIYYNIYP
NL-KNREFIR--TCHN-VLFVVIY---LTTSF---KCW---VVISKG--KTILKLINMMK--EDF-----QT
SDT-------LIEEKK-----------------VVEDFAKKGRR-ISM--RWLRFSTYAM--LTFPLKHLCL
KIYY-FIIG-------------DFQI-LPPYDITYP---SLIEDVKFEFIPYVLIYFVFLYYL------AYT
-LTMFVGFGSLGPVFIIHACGQLELAKRDI----SSL-----------------------------------
----------------FIDSD----------------EEAIAR-----RMKI----FTQRMQRVYI--F---
-AENMNETFRLAYELTLKAIIVILPLTGYAAN-KSFREGGVS-VELLNITFGGIISSGVPCYFSDLLKQKSE
----EVRQAIYACG-WESQ-----NS--LSQRSALLIALTRTLRPVAINTI-FSTLCLETLADV-L---KQA
YTIFN-LMNATM--------------
>DpunOR68/1-348
-----------------------------------MVELD---FEKLF--KLLMI-C-MKFSLC------HP
----ETKINK----------YW---VLT------SIM---AFGP--Y--T---VSFLV--VINCISYYLTRD
D------YFN--AFRN-GVPIVYY---ISMML---YFG---IFIKKR--FHLRNLIECIK--RDY------S
KAC-------AMDKRS--KK-------------IVQEYAAKGRI-ITI--FWGYLMVSTV--GIFVVKSIFL
TIYH-------------SKRNGELRL-TSFYEVYYP-F-NISELRVSNTWVYVPIYFLEVYFT------WMT
-ELLFLCSTTLGPMFMLHACGQLELVKIKF----KHI--FE-------------------------------
-------------------------------------NDYVDE-----NLNK----IVQHLQYIYS--F---
-VREINECFTFMYELIIKQSVLLLPFTSYAII--QSIKREEITVEFGGVLIQSALTISIPCYYGDWLLQKVT
-----FLNSYY------------------------------------------------------T---AIS
LSYHS-QLRNGCTSA-----------
>DpunOR7/1-296
----------------------------------------------------------MKFMQC------HP
----NTKLDK------------------------YWVLKILIGV--G------TYTLY--FMLLINCTKWYI
NK---NDYYN--AFRNVVPVMFYV---CMMLY---------YCLLIKHQTTLDNLINSMK----------ND
YAK-------ACDMDIRRKT-------------IIHNNAAKGKE-IMK--IWCVLMIATV--LVFIVKSMCL
TIYQ-------------SKRHGELKL-IPFYDMHYP-L-NLTERREHDNMIFAVTFLAEMNFT------TIC
-VSIFFCSVPLGPIFMLHACGQLELIIVKF----ENV--FE-------------------------------
-------------------------------------TDNVDG-----NLND----IVQNLQYIYS--F---
-VSEINKCFTLTYEVMLKQNMLLLPCTAYAII---------------------------QSISLE-------
----EVRLAAYNCG-WERV-----H---KPNAR---------------------------------------
--------------------------
>EgriOR10/1-443
-------------MTSWIRKVFRKKVEKPSEGVYICNRSD---FESTF--VIPKK-I-LRWITI--------
----RLTHDI--SP--STSKWW---DAF------YWFEFSNVSL--A--G---VLEIL--SMLQTA-RGGSF
QD-----AVE--IFRM-MPCFGMV---VLGLI---KSF---SLVYYR--PVYENLVHELG---AM-----WH
DQT-------LSLREY---S-------------IIDGAKKQLLF-VMK--GYYWCNNALL--VSFLSPPVIE
SF-K-RMLG------------YKNQM-LLQFFYWLP-F-DPFQ----PVY-VDILLFIQTWHA-----LIV-
-IWSNICGDLLFCAFLSHITTQFDVLALKI----QSF--IYVATDKQ----------------------LID
TYPLSELGKENFQNEMQSQNN----------M-----EDKMLK-----DLSE----IILRHKTLIR--L---
-SGDVEGLFTFALFMNFMNSSIIICFCGFCCV--VVEKWNEF--AYKSFLLTALSQTFLICWYGQKLLDSSE
----GVSHAIYNSG-WYMA-----S---RKIKASLFIMLQRSQKKVRVTTYGFSVVSLDSYTKI-I---KTA
WSYFT-LLLNTYKQ------------
>EgriOR11/1-399
---------------------------------MNKEDLSNWCFKNVF-KTVTTT---MNIVRI------YP
----FTVKNR------------------------LWYIQALFFM--IVNA---TCLII--LLNSVFQHEIRS
GN-----YMD--ASKN-FAIIILC---FNSNF---KYY---LMLYYR--DSFAGLISTID--KDY-----EL
AKE-------FNEDEK---N-------------IVVSYGKKGIN-VCK--LWVFVGPGTG--LIFPAKAFYL
MLYY--YFK------------NEAQL-VPMFDMTFPGFIETYKS---TFLGYIGTFALCFVFD------SFA
-TCIFTGFEPLIAIFTSHISAQLELLGLNI----RKA--ITESVN---------------------------
-------------------------------------EEDMKL-----KLRS----INIKWQQLFR--F---
-LGHVQNNYMLLMELNMKGTTLLLPCGVFLIV-QDYLNNNFN-VEYIFLVIAGLVHFLVPCYFCTLMMESSV
----RLKYAIYSCG-WESC----RS---AGVRKTVLLMLIRTTKHFNIQTV-FYSISLDTFSTM-C---RHA
YSLFN-LMIASFT-------------
>EgriOR13/1-391
------------------------------MTALDLEYKK---TFSRY-TALMKF-IGIDFTNL--------
----GNLDCS------------------------KWR---LCVY--N------IIFVP--FICGQLSLVTRI
TA---DNFLE--GAQC-IPVSVML---ILGVI---KMA---TALVKR--AEVKRMLQEIG---EL-----WP
KNL-------RQSEEK--SY-------------IMRSWLRRMGF-LLN--AFFVYAVVNL--ALFQVIPLLI
TIYN---------------------MHAGVGEYVFP-FQLIDLWTVNSTATYLASYVWELAST------VPC
QLCLYLPFDLLIVTITSNVALLLRLLQVDL----TNS-----------------------------------
----------------IESQR----------------DHGSFA-----RIVG----IVKDHQKLLR--I---
-SDQLSSIFGLVILVHVALSAVVICFFGFLTV--VFGGVAET-IANLLTVWTAVITIFLLSLAGQLLCDASV
----GVADAAYQSM-WYDS-----D---LKVKRLVLFIIIRSQQPCYLSALGFSNMTLRSFSKI-M---STA
WTYFS-LLVQMYEE------------
>EgriOR17/1-406
----------------------------------MEDTSP---FNKTI-TQLEAL---FRFAGI------HI
RIGITNTTDR------------------------FKARCLYFLH---------SFAANYNLFCNIIWCVNGM
MN--GKDFLG--IAIS-APCIIIS---VLAQF---KGF---LLIKHE--DKAKILIDCLKKLEDK-------
YKH-------RPRNQE-KKE-------------MVNSEVKFLNFVLKTLNIFYFILVAGF--SISPLVLILV
EYVKTKIFV--------------PTLPFFALYGYDP-F---------QRHIWPFIYIFQCWSE------LAV
-VLNICSADYLFFTCCTYIRIQFKLLEHDL----QNI--IPTEKHNY-------------------------
--------------KMFVD------------------NENFKQ-----NFNE----IIKRHQDLME--S---
-ANILEIIYSKSTLLNFFSSSLIICLTGFNLT---ILHDGATISTFLSFLFLCLVQVYFVCFFADLLMTSSM
----GVGNGVYNSQ-MYLA-----E---AKIGKNMVMILNRSQKPCKITASGYADVNLKSFMRV-L---STA
YSYFA-LLRTMFDD------------
>EgriOR18/1-416
--------------------------MFESIQKFGLSYCD---FPTLL--SNVTF-F-LRTLSL--------
----NVDPRN------QTRTPI---LYT------AVD---IIFT--A--S---YCYVY--LVSMFWFIFWRC
TE-----TGD--VLLA-LIIFSLGTSSQIGLQ---KIV---FMFYHR--LKLTDLARQCL--DSY-------
EAV-------APGSRF-MIN-------------LTNTLRTVKKR-AIV--FWSVIMGNGC---LYILKPLIL
PGKH------------------LMED-DFIFLGLEPMF---------ETPNYQIAFTLTAMGD------IVT
-VYFPSNATAFQIVISGYIEAQILAWSEEL----LNL--WEDANKYY-----------------------AE
YRTIERNGTNSNLEHCKNQKDIII-------------NDYIRN-----RLKY----IIKTHATNLN--M---
-FKGLEEAFQGVIAVEFGLLVVGLIAELLAGL-----------KNTYMEVPFGLMQVGMDCFIGQKVADASL
----GFERAAYACN-WERF-----N---QVNMKVIVTILMVSQRTLTLSAGGITTLNFVSLLAI-F---KMI
YSTYT-TFSAMIT-------------
>EgriOR2/1-390
------------------MSLICSQLKVSFKKIKNIFTES---SFESL-IAIVNF-V-PNLAGF--------
----SIRRKK---------------IAAP-----FWI---LHLS--L------LLYVY--GVGCLVYQIKVA
DG-----AED--FIKN-FVNVSLL---ILIFN---------ISWWWL--NKRPLLLETLQ----------LI
ENS-------DVEARTTEEN-------------LREKHNKMLHR-IKI--IVLIFYMTNCTNAACIYLPNRI
NVSN-----EYS---------------MALCVGLEPIT---------VTPNGQICSALLCIQE------LTI
-MIAVLNYQTLMLFIISHTATMYHMLAEEL----MSFNVYTNLAEN--------------------------
-------------------------------------QALVKE-----RLPI----FIKRHSMILS--T---
-CDNLKSLYSLSLGVDFGSNAICICLFFYLSL-------QEM-VKYMPILIYCVLAFFLYCFLCQKLMTASE
----VFERAVYSCG-WENF-----A---LNEKKMIYVMLRQAQKPVIILAADIVPVNMYTFATT-L---QTL
FKFVT-VVKL----------------
>EgriOR20/1-393
-------------------------------MKEPRRFKP---FRETF-TKVTFA-LCVGMIYP------NP
----RAARGQ------------------------VIG---ITLQ--LATA---APFTA--MILIDMYYSWLD
RD-----IIN--IIRH-STVIGPF---LGGFF---KML---LMFYYR--DRAKQIMDEID--SDY-----ES
YNH--------LPDEF-RRL-------------ASESVHNSIVY-CER--IRVIIVSTCV--MVFPGLAVVQ
MVYE-FSFA------------SEPHL-YMIHDMNKP-F-ASNIEDRFESPYFEIIFVYTFYCS------LLY
-VVNFIGFDGFFGLTIHHACLKMDLYCKAM----DEA--MKVP-----------------------------
-------------------------------------ADVIHK-----KIVS----VIRDQNRMFE--F---
-VKNIQEAFNIWLGIIFLATMIQICTCLYHIT-----EGYGFDLRYTIFVIGAVIHIYLPCKYAAKLKAMSA
----ETATKIYSCG-WENV-----PS--HSIRKMVLLMVARAQTPLEITAMDMVTFDMELFLSI-M---QTS
YSMFT-LLRS----------------
>EgriOR22/1-417
------------------------------MEVLKDYPKE---FAKLF-RPSFNY---LLRINM------KF
LAKDEGFVRK------------------------YWP---HSYI---------MPCLLMNYVTLSWNLAKTV
AR---GEIFE--IAYL-VPPFLVS---TQGIL---KAI---VLAPKI--ELLSTIIEELG----------EL
WRT-------TGLTKK-QIK-------------TRTTLLRRMNL-CNGITYWIGIFGTGQ----YLLTPLAE
TLVRRLLLK------------QEFGL-LFPLQCFYP-FDPTA-----SWAVYLATYGFQCYGM------LIG
-VAIYCGAELLMITLCALIGVEFTLLGEDM----NRA--LQCDRSWD-------------------------
---------NEGVGENDDSTD----------------DNNEGL-----SIKE----VIERHQRLCT--L---
-SKQLDEAFNQMVFLNLLFVGLITCFFTYSAQ---FSRGPSYKINNYVAVISSLLYSLYMCYYGDLLTTASL
FQSFRIGNTAYESL-WFDN-----D---TQYQKIILIIIMRSQKPCCLTSMKYAAVSMNMFTKV-I---STT
WSYLS-LMNQVYYEN-----------
>EgriOR24/1-429
-----------------MRLQDYKRKFWEYVNREEFDKIRGHVDPIEYHHLFVKS---ANFYNL--------
---VDDDNTL------------------------SWK---NILP---------VITYISAIAGGIMFFISFL
HN---LINFQ--IHLS-TECGTYV---LIMTY---KLFMRITMDNGK--KHYHNLLQALH--DDF-----DY
ISS-------TAGKKY-RLR-------------FFENQKLTFKV-CVYVALFLGSIGSGM--LLCAIFAVIV
TVYF--------------YSGEDSKR-PLPYPFWFFDYDLH------VSPAYEIVFAAAFVFT------FFH
-TIQFIFLEQSQMIWIREMTCRADVINWNL----EDM--LIDISPAK-------------------------
---------------KYEERQYN--------------DALIRH-----RIRN----IIIMHQAMYD--L---
-LEGYAAVFKKCLHFEQIFATPIICLTAYGCA--EKLDNGEFALKLFLLCTSAVTVAFIPCYLCTHLLEKVQ
----SVGDTCWNIPFWNAG---------PVVRAYLVLVMQRSKRPLPIVAAGFEDISLESYSRM-M---SRA
YSCFN-MLRQADFNYS----------
>EgriOR25/1-408
-----------------------------MAKKLYLTAHP---SSQSF-YRVLAL-V-MGVLGL--NSERWP
----WFAAPR---------------AV------AYRVHRAAMPA---------VVPFC--VGTQVLYLVVYY
DE---LPFET--LCMI-ITICPIA---LIILS---KY-----YIAQT--ESFKIIMEDFM--TKL-----HI
YYT-----YETEREDY-IQK-------------ALIAAEQFSRW-SCF--YYMFFCYVCY--ASFETVPIIH
NLQKIESYS-----------NITFRL-DIIVHMWLP-F-DYEF----NFVNWAIVQSIMFYIG------FIA
-ITYIVLFDTVNMAIIYHLIGQINIFKHRI----TLK--FNSKNNNT-------------------------
-------------------------------------QETIKK-----YLIE----TSQDYLYITK--T---
-VKKIEAAFGVNVATIYIHNLFSGGVFLYQIM--TSSDTETF-LTYGMLIPIYSGILIAISIALENIRISAE
----DIPDLIYAIN-WQNW-----S---ISNQKMLLMLLVQVQPTLEFEAAFKIKTGVQPALSI-I---KTT
FSLYV-MIKQTV--------------
>EgriOR26/1-433
--------MYLQDEEEEGEVVTRVTVDKIAEKKNTLKVEKTLLFDQSI-RKLNVL---FKFSGM------NI
KNKINTPLDT---------------LKY------RWL---YIAN--F--V---WVFSA--VIVCFYIIIEGI
SL--GKNFIE--VTSV-APCLTFS---ILGMF---KSL---FYLANE--TEVFNLIKSLR---EL-----EE
KEH-------ERNTSVDKEN-------------IIKEDRRFLNA-VIN--VLYFLNCSMI--AVFDMTPLLL
MAVK--YVK------------------TQEFDMLLP-YLDVFSFAPYEFKYWVIAYIHQIWSE------CVV
-LLEMGAADYLFFTCCTYIKIQFRLLKHDF----ERI--I---ATED-------------------------
----------------SEAFS----------------DVGFQA-----KFTE----LIKCHQALIE--S---
-SSKLETIYCKSNLLNFLSSSLVICLTGFNVT--IVDDIDII-VTFLTFLFMALMQVFFLCFFADMLMSASV
----EVSDAVYNCR-WYLS-----R---PAVVKDLLLVQTRAQKPCKLTALGFADVNLRAFMTV-L---STS
WSYFA-LLQTIYGNV-----------
>EgriOR28/1-429
------------------MLSSIREGEKISLKDEYYIQHP---AKQTF-YKVIAY-I-MGIYGLNSEYWSWF
SRPSDPMHHK------------------------AYMLQRYIVI--I------FVPIT--SASQTLYLILNY
KE---FEFSE--LSVM-LAIMPVG---YVVTV---KS-----ASAQT--ETYRQVMKSFM--EKI-----HL
HNYLDVEIFNEQKRDFVARE--------------LVRAEKRTRQ-TLI--FVMTLVLVCL--FSWNTVPILH
NVKHNDDIH-----------NITKRL-EVCVHFWMP-F-DYEY----NFKGYLFVLIIGFYCG------FVA
-CIIMNLFDTINFAFIFHLVGHIGIIKYDL----THG--FTEKGLT--------------------------
-------------------------------------EEQLKT-----RLVK----INRYYCFITE--T---
-FHAVTAAYGLNVASIYAQNLVQGGLLLYQFM-SAGKDLDTL-LTFGLMIPIFMGLLVLVSLTLENVRIQAD
----DIPALVYDLP-WESM-----S---VSNQKMVLLILNQVQPTLEFLAAFNIKTGVQPAINI-F---KTT
FSYYV-MIKSKDE-------------
>EgriOR3/1-401
----------------------------MSSTTLEQAKNE---IDMTL-NLSIFC---MRRIGL--------
----SFDAPK-----------------STTA---YLKQQLMLVL--S------VCGICYHVFSEIVYIGLTL
SN--SPRVED--VVPL-FHTFGYG---ALSIA---KVS---VLWYKK--HVFIKLLNELA---EI-----WP
LDP-------LNQEDKTIKD-------------NSLGALRMAHR------WYFTVNVLGV--WFYNLTPIAI
YLYE-------------LWKGEDPTI-GFVWVSWYP-FDKH------QPIAHVAVYIFEVFAG------QTC
-VWIMVCTDLLFSGMASHIGLLLRLLQHRL----ECV-----------------------------------
---------------GTIDQT----------------DEEHYQ-----EIVD----NIKLHQRLIK--Y---
-CNDLENAFTLSNFVNVVLSSVNICCVVFVIV---LLEPFMA-VSNKLFLGSALIQIGMLCWYADDIYYANL
----DVSISAYKGN-WYVT-----N---PRGRRALLFLIKRAQKPIAFTAMNFTDITLVTYSSI-L---YRS
YSYFA-LLYTMYSES-----------
>EgriOR31/1-426
--------------MLFLKWKNEFWNYVNRTDFYNNREQI---DPYQY-HSLFAK-FAILFGVM--------
----DNSKKS------------------------IWA---YLTR--I--A---AIATG--IGYGIIFFISAI
NH-AK--FFN--LSNL-TENVTFM---LFTIY---EIIMISCIMGGE--NNFHNLLQVMK--TDF------S
YVY-------THGQTY--RE-------------RFFKNQLLTFK-GSV--FLLIITLSTSVSMIICFAASWI
IALY-------------K--MQDGD--KRPLMFQVSLF-DYDLH---ATPIYEIMFFVSISFV------VIY
-TYLYAFLMVTYVVWIRQITCKADIIVWNL----EDL--LVDVVPAK-------------------------
----------------NQEQK-------------NYYSSLIKY-----RMRE----IITMHNDMYK--Q---
-LEQFAAVFKMCIFYEQVTSAPVICMTAFCTF-MQFQKGERG-GFLLILCIGCILVTFVPNFLCTHLVEKVE
----SVGDACWDIPFWNAE---------PMLRVYLVMMMQRSKRQLPVSAPGFARVSLETYANT-L---SRA
YSCFQ-MLRQVDITG-----------
>EgriOR32/1-383
------------------------------------MEMP---NYEDL-LRQIKL-N-FWLIGI-------P
----YGDFKI------------------------TWR---YYIL--F--V---TVVLM--AIAETGFLVSKV
NK---VNMLE--ITEL-APCTCIG---ILSCL---KIA---AIVLKR--RKIFELTENLK----------SL
YGG-------IEITSETGLQ-------------IRSQIITLKKF--VR--YFFILNVMLI--SVYNFSSPVI
IVYF-------------YLKHGEAPF-ILPYQVLLP-F-EIK-----SWMTWAAVYTHSISSG------FIC
-VLYFTTTDVLYFVLTTQICANFKTINSKV----KGV-----------------------------------
-------------------------------------NTSNVG-----TVHS----IIKDHQYILK--L---
-SEDLEEIFTGPNLFNVVVGSVIICALGFNLA---MGELKQV-PGCVLFLTSVLLQILMMSVYGENMITEST
----KVGAAAYKCK-WYDF-----D---EKTKKVILTLMIRSNKPARLTAYKFSIICYGSFCTI-L---STS
WSYFT-ILRTVYTPSDSL--------
>EgriOR33/1-396
------------------------------------MDFN---FDQFF-KIPVRA-S--KINSC------HP
----EVKRDK------------------------KWL---LYFI--P--T---FSIFTSVFLLMLYNISLNL
KN---NDFNQ--TCKN-GVLSVVY---CVVTF---QLF---VMIWKQ--DIILNLIISVK--KDF----DSA
KSM-------SLNEQE-----------------ILYEYAQKGMH-VCT--QWLIISCCAS--GIFILKNLIL
LSYQ--YII------------GEPKF-VPFYDLIYP---EIIERNKENLIVYLATYALLLFYG------LYS
-TCMYTAFVPLGPIFMLHLCGQLEIVKKKI----EDV--FKG------------------------------
-------------------------------------GDETQE-----RLKE----IILQLQCIYD--F---
-AEQILLAFRVNYELTLKATTIILPITCYEVL-EALDNGEVS-LEFIVFIIGGVLISSSPCYYSDLLMEKSE
----DVRMAVYSSG-WESIYETDDYETARKISKTVKIIMMRALRPVVVRTL-FRTVCLEALTDL-F---QQS
YTIFN-LMNAMWK-------------
>EgriOR34/1-412
--------------------------MLSSLRKFGLAYCD---FPTMM--DNVAF-F-LRTLSL--------
----NVDPRD------QTRIPV---FYT------AIG---ILFS--L--S---YCYVY--VISMLWFVFWRC
TE-----TGD--MLSA-LIIFSLG---TASQI---GPFKMIFMFYHR--VKLSSLVGQCL--DSF-------
ALA-------ETESRF--LT-------------NLTKSLRCVKR-RAI--MFWCVIIGNG--FLYALKPIIL
PGRH-LMED------------------LYILLGLEPMF---------ETPNYQIAFILTFMGI------CVA
-VYFPSNATVFQIVLIGYVESQMLAWSEEL----LNL--YDDANKHF------------------------I
QLKTEQTININSSPNEIDAVT----------------NKYINT-----RLKS----IIKGHATNLN--L---
-LIELEKVFKEAMAVEFSLLMVGLVAELLAGL-----------QNTYMEVPFALMQVGMDCLTGQKIIDASI
----IFERAVYHCK-WECF-----N---KSEMKLVVMMLRSSQKTLTLSAGGITKLNFVSLLAI-I---KMI
YSAYT-TLSATMN-------------
>EgriOR37/1-422
----------------MSRKLKKKFWTYVDRSEFNHMYEP--IDPAEY-HSLFTR-L-ARLYDL--------
----VDDDKK------------------------SLV---AYVT--P------FILLICGLTNATVFLISSV
HH---IQVFQ--MYYL-TDCVTFL---AIMCY---QILISTSLMRGK--KNYHKLQQAIR----------HD
FQY-------ICTRGQKYRE-------------KFFENQLLTFRGCVG--LFISTILTGSSMTVSFFISLTV
AIIK-GTKR------------------PVMFPFWLF---DHDLE---VSPAYECMLAYSLFIV------GTY
-TFLYSFVMVTYVLWFREITCKADIINWNL----EDL--LADVQPAK-------------------------
-------------TKEEDEFY----------------TSLIKH-----RMSE----IIEMHQSLLK--L---
-IEDYAEVFKKCLFYEQVTSSPAICMTAYCVS--EQYKVGEIEWFLLTLCFGIMIVSFVPNFLCTHLLEKVE
----SIGDACWDIPFWNAG---------KVVRPYLVLMMQRSKRPLPITAPGFANISLQTYSTI-L---TRA
YSCFN-MLRQADFSG-----------
>EgriOR4/1-391
--------------------MKLISGGFSTHARTAGERHE---LDRIL-SPILFL---QHIFAFQVLIPEWS
----WRNNAA------------------------------KLIC--M------LVLVLYAFFGTIDFMHSTT
DF---SLFAD--AIFT-LIIIFQF---VLQVL---------FFIYNR--ETFSEVYVMAK--ESM-----FC
MIE-------DVSPER-----------------SVFLMKLFRNI-VKA--IYVVLVIPTL-QYLFPVFWHYI
NGRR-------------------VTL-SPSTSILMP-M---------TSPTFEIGLYLHTLFF------VMV
-SIGVLIVNMWFVFLTCFFCEACDCAVRVL-----RV--EEDGGTLY-------------------------
-------------------------------------ADRLNE-----ALRT----FYILHVKIIQ--Y---
-LKTLNKMYKWPLLVPILGILSFTCVFLLVST-------EKINWKLAMVVFQGFVELSAYNVLGEKIKTKAE
----EIKTALIEFE-WTSL-----R---LRDRRSYCIVVCYANVGAGVRTALGADLSLLTLSSV-Y---KGS
YQTYA-VFNTMHH-------------
>EgriOR40/1-413
-----------------MSILKYWWKKMSYTKALENSTGK---LETLF-FETVYR-V-VYITGH--------
----STCEKH---------------LVY------ILY---SWFV--K------LMILL--LLCGEIYFFSQP
HS-----MDE--IVAA-INASLIQ---LLTVY---RYK---NMMVNK--DMYKKLAISME----------SP
HFD-------VSSSTR--QQ-------------LVDKFSKANEK-YLK--LLLAIGNAAL--AAWIIYPLVD
EVDY-----------------------NLVVGVRVP-F-EYK-----TSILYPVVYFLVMLAF------VQI
-AHFVMITDVIMQAHLIHLLCQFAVLADCF----ENI--LIDCQEGL-------------------------
-------EGIHTNQLVYNRNF----------------AEKYKT-----RLGN----LVEQHKLILS--H---
-TMNLRNTLSGPMLGQLASSSTLICFIGYQII-TMITDNYAQGIMSLFYLGYNTFELYIICRWCEEITIKSH
----KIGESIYSSG-WETM-----STL-PGVGSTVKLVIARALKPLVFTAGGMYQLSLSSFATL-V---KTS
YSALTVLLRFRH--------------
>EgriOR43/1-411
-------------------------------------------MDETY--RAFDR-V-LSVAGI--------
----PIFAKE----------NW---QSK------GWL---IYQI--FNFF---IGMLC--FIFTTGFVSTNS
SD-----LLL--FIQG-ACIWTTG---AIMTI---SLG---ICLYFR--NDFRQFLNEMA--FTDSILDMPL
ITF-------VLQSDRGEKL----MELKNMVEETQAKLLKYTRI-LLK--TYVASVFLCA--TLYLCTPIYE
MVQR-----------------KDENLRLLAFDMWFP-WSME------NFRVYIASFILHAYCG------YLC
-CIAYPGLQCTIILLAGQIIRQLSILNFIL----LHL--NELALEIT-------------------------
----------------STDKG--------------NWQLCCTS-----ILSQ----CIDHYGKIKR--F---
-SNKLNIICRPFYLTLILVAIMLVCMCSVKIA--ISNKLSPDTVKYYVHEFCFILVVLMFCLLGQQVANECE
----KLRNAVTEK--WYIF-----D---RSHKRNILIFSMALSQQMPIYIFGTISLSLPTFTWF-I---KTG
MSFFT-LVMSVLDEVE----------
>EgriOR44/1-430
-------------------------MVLFKNMKKRFKSFI---TKDDF-NNIPRI-DPLEYHSI--------
----FIKFAK----------IFAVMDYGKKT---MWMHPLSIFL--L--L---VAVIS--AMMALVSLGHHI
RR---LHIYNITECAT-YLFLMLY---QMVMI----------LAMGRGRKNYGNLLQSLK--DDY------T
YIY-------TRGQKYKKQF-------------FENQLLTFQGS-VAT--LIINVVTSSIMTICYAISTIIA
LATG-----------------TVTHKRPLMFQLWIFNF-NLR-----VSPVYEVLFVFSMMNI------IVY
-AFLYSFMMLSYVIWIRQITSKADIIIWNL----QDL--LIDITPTH-------------------------
-------------NLEKKEYY----------------NTLIKH-----RMRE----IIQMHHAMYG--L---
-LHDYADVYKKCLLYEQTTVAPGICMTAYCFS-EKYNQTGEFAGFLLMLCIGCIAVSFIPNYLCTHLLEKVE
----SVGQACWETPFWNAG---------PVSKGYLVLIMLRSKRRLPVTAPGFQNISLETYAMI-L---TRA
YSWLN-MLRQADIDLQQD--------
>EgriOR9/1-434
-----------------MSFVRSFQDFLSKKYYNFDKPDI---TLLNF-HPQLYM-I-LASQGV--------
----FFGKKD---------------------------SYLRFII--P------IFCIGVNIIAAGLEICNIS
LG-----VLN--SDYN-MACESLC---YIIILGSCLTVYIGSLSNQQ--QIYDQIQDMEIDFKQI-----CS
FGP-------RHREPF--------------------LAGQLIVWKLCI--IWTVWLMICG--GMYLMYPTLI
LLYQ----------SLIATQDENIKR-PLVFPMWFP---HDDPY---RTPNYEALFALESLYT------VVY
-VTSFGGYVYALFHFLLHYYIMMDMIILDF----QAM--FEGLDESV-------------------------
--------AVLPKTDPRRTAV----------------QRTLNQ-----RLGR----IVNWHVSVYR--A---
-IKRASIIFRPTMIYIVRLTSAVICLVAYQIV--EKFEHGVFEILFTFLGASATLQLWIPCYLGTILRNKGF
----AVGEACWQSG-WHET---RLG---RMIATEIVLIIYQAQVPIIIKYTGQPGFQLETFSAM-M---SAA
YSYFN-MLRQAAISMKE---------
>EposOR1/1-415
-------------------------------------MDV---FNLKY-MRMIRF-T-LRSIGA------WP
----SHEFED-------VPATK---LTLLSS---YSY---TCFL--C--I---ICCFG--TIAQIAYLITNQ
GI---LGFID--LGQT-YLTVLMC---FVYIQ---RT-----MLPLQ--TSYQAEIIEFS--TKF-----HL
MYH-------KNETEF-AAK-------------MHNKVKRICEI-VTG--IQHLQIYYVL--VMYNIAPLYS
NFKS-GMLS--------SEKPINGTY-EHSVYYVLP-FDHN------NEVWYPVVGLYNFYVS------YNL
-GAMFSCHDLLISVYVFHIWGHLNICEHNL----NNF--PRPSITRN-------------------------
---------SKTVPLRYSAEE----------------NKKVAA-----GLKE----IIIHYIMIKK--F---
-VEKTSNTYSVTLCFYYGFHMVAECILLLQCS---TLEVEAL-AKYGFLTVAVYQELIQLSVVFELIYAKGT
----SLIDAVYGLP-WECM-----D---NSSRRTVLILLQIVQQPLSLKACGMVPVGIQTMQAI-L---KGS
FSYFL-MLRTFANQ------------
>EposOR14/1-409
------------------MFQRRINTVGEGEIIRISTEDEFKNFRDTY--RITTF---HMIVGQ-----LYP
----NPETDR------------------------QRAICIGAII--I------SVTPVTAMILLDVYNSWLR
RD-----IVN--IIRH-MTIIGPL---SFTLL---KMI---LFFMRR--SEAYQIIKTID--NDY-----SS
YNTL------PEPHKVIARR-------------GVRDTKLYNEF------WWAIVVSLNV--VTFPLTAGIL
NVYN-CLFK------------SDPKL-YMVHDVEKP-FSKPEDRF--MSPFYELTFVYMVYCA------LIF
-VLSFVGFDSFYGITINHVCLKIKLLCLRL----DDA-----------------------------------
----------------MMETD----------------SDAIFK-----KMVD----VVKQHNAVFR--M---
-VDLVQDTFNIWLGIILLATMAQICNCMYQII-----EGYGIDIRYLMFIIATMVHIYMPCRYAAKLKDAAA
----EVSNRVYCSG-WERT----SD---LRARRMAMFMIARAQIPVNITAFNMVNFDMELFVSI-M---QTS
YSLFT-LLRP----------------
>EposOR15/1-391
---------------------------------MDDDFKP---FRETY--KIITF---NMIAGL-----IYP
----NPETER---------------QRA------FCIGLALITM--I------PGYAT--VALD-AYNSWQR
GD-----IVN--IIRH-ITVIGPL---AFALL---KMI---LLYIRR--AEAYQIIRTID--KDH-----A-
EFN-------TLPEQL--KI-------------IASNAVRDIKYFSEY--CLAWIVFLSV--LTFPLTAAFL
NVYN-YLFK-----------T-EPVL-YMVHDVQKP-F-SE-PEERFSSPFFEFMFVYMIYCA------FIY
-ILSFIGFDAFFGVTIGHVCLKIELLCERL----DDA-----------------------------------
---------------MLETDS-----------------DALFH-----KIVD----VIKQHNAVFG--M---
-IDLVQETFNVWLGAILVVTMAQICFCMYQII-----EGYGIDPRYLVFICATVIHIYMPCRYAAKLRAAAA
----EVSNRVYCSG-WERT----SN---LRARRAAMFMIARAQIPVNITAFNMVNFDMELFVSL-L---QTS
YSLFT-LLRP----------------
>EposOR19/1-397
-------------------------MKSQSIEIPKQKYKS---FDDTF--KFCSF-S-LAVGLL------YP
N---KRNLRT------------------------------RIIL--F------LCVLLFNFFSLFWYIWYTT
KCLVKLDVYN--STRN-ITLGVVI---SLFIF---KTF---YAHWKT--AIFAKVLKQIT--KDL------L
KGN-------DMEEDY--QE-------------IYDYFIKQGKL-GQS--FYLFIPSLLS--FMFPIYSGIA
MIGG-------------SLKNDDFKK-YMIHEMDLKYVEDKQY----ESPYFELIYAYYTTPC------FVI
-LPNYVGFDGSFCIVTSHLRLKLKLVAHGV----QKA--FEDSTS---------------------------
-------------------------------------TTELKE-----RLKI----CIKDHQEALN--Y---
-HVLIQNMYGGWLFAVFILTTFLISCNLYQIY------LVGVDPKYTLFALTGVFHMYMPCHFASCLIALGE
----EVCTDLYCVK-WEAW----SD---PAITKLLIFMMARAQKKVLLTGLNLVTFNMDTFVSL-M---QTS
YSFFT-LITS----------------
>EposOR20/1-365 (partial)
--------------------------MNGNPSSGEAEFKP---FRETY-KIITFN----MIVGQ-----LYP
----NPKTDR-----------------------------QRAIY--IGLAIISVAPFCAMALLDVWHSWQRR
DV---INIIR--HGTI-IGPLCGA---LLKMI---------IFYVRR--AEAYRIIKTID--DD------HS
RYN-------TLPEAH--KV-------------IARNGIKDTQLYSEY--CWAWIVALSV--ITFPLTAAIL
NIYN-SLFQ------------SEPTF-YMVHDIEKP-FSKPEDRF--TSPFFELMFVYTMYCA------IIF
-ILSFTGFDAFYGVTINHVCLKIKLLCKGL----DDA-----------------------------------
----------------MMETN----------------PEAIFH-----KMVD----VIKQHNAVFR--G---
----------------------------YGID-----------PRYLVFIFATVVHIYMPCAYAAKLKDAAA
----EVSNRVYCSG-WERT----GN---LRARRAAMFMIARAQMPVNITAFNMVNFDMELFVSL-M---QTS
YSLFT-LLRP----------------
>EposOR21/1-408
-------------------------------------------------MKILRV-F-LTIPAS------WP
YEVFQGSVHP-----------------------VYWFYRRCIIL---------WALLA--ISGEVWFLVTNI
KL---LSFFE--MGHM-YLTCFFA---ILGFV---RS-----LLPLF--DKYGYILKSFL--MSF-----HL
MHF-------KHMGGR-YQE-------------IYVKIERISYR-FVS--ITMTLAMICA--FCFNLIPIVN
NVSS-GAYR-----------DHNKSI-ELAVYFSYPHYD--------PQDHYFFVTGWNMFIV------VAC
-SILIAGIDCILLLFILQIIGHIEILRHNL----SDF--PKPEDVRA-----------------------VK
VDCKGSRKPVFVNVAMFTKEQ----------------NLIIKE-----NIKK----CVQHHLFIIK--F---
-TDNVSQFFGPVMAIYYLFHLVTGCLMLLEMS---AGDAASL-ARYGPVTVVIFGQLVILSMVFETVNTRSE
----MLVDALYDQA-WDSM-----E---LSNMRSACLLLHRLQNPIAIQALGVTPINVRTMVMI-L---KTS
FSYFA-FLKTLDV-------------
>EposOR22/1-385
----------------------------------------------------MGVAMTLFRLGN---SVWWG
----LPPTPK------------------------IIRLHGDTFV--I------VALIC--LVLQIVYLYTYY
SE---LSFMT--LGTM-FAMIPAT---IVCNA---KL-----IVSMK--PAYKRIMQNMM--DKI-----HV
HNF-------LDENDEFIKK-------------KLVKVERNIRW-ITS--FLVGFIFMDW--LLWIIVPLRN
NIINKERIA-----------NGTVRL-ETCLYMWMP-F-EYGY----DFKTWLIIHSMNVYLV------FTG
-GLVLPFCDSINFIFIFHFLSHIDILRHKI----QTC--FDGELD---------------------------
-------------------------------------DKETKE-----KIVG----IIKYHSFILR--T---
-FDDMKAGFGANVTLNYLHNLINDSLLLYQIM---VGDKANR-LTYLFMIQFHMGGLIVVSFALEQIRIKTD
----DLALVLYHVP-WEKM-----S---TTNQKLLIPILLRMQKPLVFVGALGLETGVRPLANI-I---KST
FSYYV-MLKSSIE-------------
>EposOR23/1-395
-----------------------------------MTTKD---LEESL--TITKL-T-LLFSGI--------
----KMERSN------------------------FDPFLSFLFI-FN------FIWLNTDVVGEFYWLIEGV
EL--GKSFLE--LSYI-APCTTIC---LLSTA---KTL---PFYFNQ--DVFVKVFDKLK---AI-----HP
KTE-------EDNEQL-NDE-------------IKENVKDSTKFLKTLVRMHLTSCSVVV--LAFCFLPISA
MGYT-------------YFKTETSEV-IFPFHIKYF-FDPY------EKNVWPFVYFHQVWST------FIA
-FTNVFGTDTFFYAFCVYTKMHFSILQKRF----QNA-----------------------------------
-------------VASWSAQR----------------PEDGKK-----KFVE----VIKRHQELIH--L---
-VDQVEILYSKSTLFDIVSSSVLICLSGFNSL----EDMGVV-FSFLAFLFMSLTQIFLLCYFGDMLMRSSM
----ELSEAVYNSS-WYQM-----D---QSMKKNILFVLARARKPCKLTAANFADVNLRAFTTI-L---SRS
WSYFA-LLKTVYK-------------
>EposOR24/1-395
------------------------------------MASL---FDDSL-RRIKLV---FALSGM------HL
EHKSSKTMSD--------VIRY------------RWL---YVMN--F--F---WLNTE--LIGEILWIIDGA
NN--GKKLRE--LTYV-ALCVTNC---VLANI---KCL---FLILNE--DELTQFTKCLQ----------DL
EED-------EKESENSGKT------------TIVEEHRRFLNV-FIS--TLSSSMALTC--IALNLTPLVL
MALG-------------FRKTNEIEL-ILPIPVVYP-IDPY------DIKYWPLVYLHQIWST------FLV
-AFKIGGIDCLFYYCCTVIRAHFRLLQHDF----ECI-----------------------------------
-----------------NTCN----------------EMEFQE-----KFQK----LVARHLLLIR--S---
-VDLVDTVFTKSTLCNFMSSSFIICLAGFNVT--AIDDLAFV-LSFLTFLVSCLLQIFLLCYFGDMVMTSSM
----EASNGIFNAK-WYLL-----K---AKTAKQVLLVQIRAQKPVKMTAYKFADVNLQSFISI-L---STA
WSYFA-LLNTLNDG------------
>EposOR3/1-410
-------------------------------------------MEETI-QVFHRV---LSCAGV-------T
IYAKNNWDSK------------------------LWLTLQVFNV--I------IGFFT--IVFTTCFVIINV
SD-----ILV--CIQG-ACIWTTG---LIMFI---SFV---VCLLFR--KQFRLFLNEMGFRDSMLEMPLIK
YVLKLESGGKLNELKGMVVT-------------SQEKLLKLTRV-LLK--TYVGSVWLCA--SLYLGDSIYQ
MITR-----------------EDDSLRLIGFDMWIPWSLQ-------NVNVYIATFIFNAYSG------YLC
-CIAYPGLQLTIILLVGQTIRQLRILTFIL----LNL--DELALEIV-------------------------
--------------GQRGESW----------------QEHCTE-----ILTQ----CVDHYIKIKR--F---
-SNKLNVICQPFYLALILDAILLVCVCSVKIA--ISDKSAPDTMKYYIHEFCFILVVLMFCLLGQQVANESQ
----QLEAAVTEK--WYIF-----D---RTHKTHVRIFKMALSQRMPIYIFGSITLSAPTFTWF-L---RTG
MSFFT-LVMSVFDEN-----------
>EposOR30/1-395
-----------------------------------MAVLK---FEEVY-NVPITC---LNLNRA------HP
----KIPKDW------------------------KWALQVGIMH-GI------FTLTFSTFIYSLIAVDIKG
DD-----FGK--ACTN-GIFLVIW---VVVTF---QYG---VVLKFK--EEISTLIRINQ----------EN
FDA-------AESMSDEDQA-------------VIRDYAFRARW-VAK--VWCISCCVNC--ALFPLKSLVL
TLYS--LYI------------DDFRL-VPWYDCSFPEFIDKIKY---RPDIFSIIFSTHVFYG------VYA
-IGMYIGFCPLGPIFILNTCAQLELMAKEF----KNIFNVTPYN----------------------------
-------------------------------------EKAVSE-----QLCA----LIKKSQDIYY--Y---
-VQLINDVFKVLYEISLKASAIMIPITLYQVL--DSMKRRELCMEYMAFILTASLLCYVPCYYSDLLMEKGE
----ALRLAIYGSG-WEAR----FH---KGSRNSVIIMLTIAIRPISIRTL-FRTVCLDAFAGL-C---HEA
YSIFN-LLNAMWG-------------
>EposOR31/1-392
-----------------------------------MSTLQ---FEKVY--DRTLI-C-LKKCCT------HP
----STPIDT------------------------KWAWQMGFIQ--V------FYTTG--FVSIVYSFSMNL
MK---RDFSQ--AYND-AIFMALY---LVVTY---QSA---VVLWYR--NPLNTLIQKTE---EY-----FS
LAD-------TLPAEH--QS-------------LVIEYAKRGRW-VMR--LWYFSNMTTC--ALFVIKASVL
TLHS--LYA------------GDFQL-FLLYDYTLP---PALEAVKYRYEVFSFILGLQVFYG------LCA
-LRTSVGICPLGPIFILNACAQLELVALEI----KTI-----------------------------------
----------------FEERS----------------ERNVAQ-----KLVA----IVKNLQNIYS--Y---
-VESINKMFKVMYELTLKTSALLMPILLYQVI-ESVKRGEAS-FEYMMITYTAVLLCYLPCYYSNLLMEKGE
----VVRLALYDSG-WEXH----FD---KRTRVCLTIMLTVALRPISIRTI-FRTVCLDAFTDL-C---QQS
YAIFN-LINAMWN-------------
>EposOR33/1-392
-----------------------------------MQHLQ---FEKMY--ETTSF-C-LKKSCT------HP
----SIPIDR------------------------NWA---WQIG--LKHG---LYTMG--FVSVVYSFSINM
TK------GD--FSRA-YSDAIMM---IVYLA---VTAQNGAVLWFR--DPLNTLIQKTE--ENF-----EL
ADI--------LPVEH--QS-------------LVVKYARRGRW-VMN--LWYFTNLTMY--TLYVIKAAAL
SLHS--LYA------------GEFRL-FLFYDYTFP---PALEEIKYRYEVFPLIIGLQIFYG------LYA
-LRSTVGFCSLGPIFILNACAQLELVAMKI----KTI-----------------------------------
----------------FNEHS----------------EREVAK-----KFVD----IVRSLQNIYS--Y---
-VRLINEVFKIMYELNLKMAALMMPVLIYHII-ERVKQGEMC-FEYILLACKAVLYSYLPCFYSNLLMEKGE
----AVRLAIYECG-WEQV----FD---KSSRNSLIIMLTVALQPISIRTI-FRTVCLDAFADL-C---RQS
YAIFN-LINTIWD-------------
>EposOR34/1-395
----------------------------------MEDKLV---FEEVY-KINMTC---LRLNLS------HP
----SVPRDL------------------------KWL---LTFI--L--MQGLYTAFNAICLYNLIFINVKE
ND-----FPN--ACSN-GVYMVIY---FVVTF---KYG---VMVWYQ--KDIKDVIRYQQ--EYF----DSF
REY-------TVEEQA-----------------VVKDYIQRGQW-VSK--LWLRSTIVTA--GMFPVKSFID
SAYS--AYA------------GDFRLHSFNENSYGP-YIDEIKG---RVDVFILMYAIFSVYT------TYT
-AIMYSGFAPFGPLCILNACAQMDIVMMRV----NHL--FDEGFD---------------------------
-------------------------------------KEKSPK-----QLQN----LVKFTQNIYG--F---
-VDQINDIFQVLYEMCLKASAILIPISLYLII-EGFSEGKLY-YDYVMFSYMASLLCFVPCYYSDYLKEKGD
----DLRCAIYASG-WEKF----YD---RNTRVTLRIMLIRATRSLSIKTV-FRAVCLEAFSDL-C---KEA
YVIFN-MMYAVLH-------------
>EposOR36/1-392
-----------------------------------MSISQ---FENVY-DITFIC---LKKSCT------HP
----STPIDA------------------------KWAWQMGFIQ--G------FYTLG--FVSIVYSFSMNL
MK---RDFSQ--AYND-AIFMALY---LVVTF---QSA---VVLWYR--NPLKSLIEKTE----------EY
FNL-------AHTLPVEHQS-------------LVIEYAKRGRW-VMR--LWYFSNMTTC--ALFVIKASVL
TLHS--LYA------------GDFQL-FLLYDYTLPPALDAVKY---RYEVFSLILGLQAFYG------LCA
-LRTFVGFWPLGPIFILNACAQLELVGLEI----KTI-----------------------------------
----------------FKERS----------------ERKVTQ-----KLVD----IVKNLQNIYS--Y---
-VELINEVFKVMYELTMRTSAIMMPVLLYQVI--ESVKRGETSFEYMLFTYKAFLLCYLPCFYSNLLMEKGE
----AVRLAIYDCG-WEQV----FD---KSARNSLIIMLTVALQPISIRTI-FRTVCLDAFADL-C---RQS
YAIFN-LINXXWD-------------
>EposOR37/1-389
--------------------------MGLFNYFRENMRAS---KAKLS-ENSLDS-L-VWLVNI------IP
GIVGFDIFRE----------KI---FIP------FWI---LHIF--L------LTYVY--GVGSVVYQARDA
EV-----ASD--FIKS-FVNVSIL---ALTAN---NSY---WFLTKR--QLLRSILKKVKENDNF-------
----------VVQSGL-----------------FAEKHARSLFL-IKR--ILLIFYGLNLTNEFTVYLPKRV
DLHK-ETFS------------------MTLCVGLEPLT---------SSPNREICKAFLGIHE------LTI
-VCVVLNYQTMMLLLIAHTAVMYQLLSDEI----MTF-----------------------------------
----------------NTELE----------------DHRNYE-----SVQESLTVIIRRHALILE--I---
-TDDLKLLYNMPMGVNFGSNAVCMCFFFFLTL-------EEY-LGFMPVLVYCFLVFFLYCFLCQRLTNAAE
----VFARAVYSCG-WEKM-----E---IKEQKAIYTMLLQAQKPVELLAADLIPVNMYTFGST-I---QAI
YKFTT-VVKL----------------
>EposOR38/1-449
---------------------------MEALQRFGLKHHD---LPTML-WNVTAL---LRVLAL--------
----DVDGRN--------------RRSISPV---AYLFMTVTFI--F------YFYTY--HLSTIWFVFWRG
GG-------E--LLFY-ILLFSLSISSLIGVI---KLI---YMYLNS--KNLQKIAAEYL----------LC
DAA-------VIPGSRLAEN-------------IKLTLRKVKRR-ATI--YWWLIISNGL---VYVVVPLLT
PGRH-------------------LTEDDQILWGLEPMF---------ESPNYEIAFTIMSFGV------FLT
-VYAPANITGFLIIIVGYTEAQMLALSQEL----LHL--WDDAQNHYQRIHGNGNSSMATSIRTSNLFTPRS
KEPVIFRYRAFQRNSSIASSETSVDAVNREKTII---NDFIKQ-----RLVS----IMKMHAINIG--L---
-IKKIENIFQSAIAIEFCLLSGGLIAELLGGL-----------ENTYVEVPFALVQVAMDCITGQKLIDANT
----AFAEAVYDCQ-WENF-----D---VSNMKLVMVMLQNAQKTMKLSAGGVNHLNYSTLMSV-I---KSI
YSAYT-ALRSTMNKHN----------
>EposOR39/1-411
--------------------------MWKTVRKFGLSHHD---LPTMV-WNVAVM-LRVVCVRI--------
----DPRNTK---------------PIPPAL---YIL---TGVC--A------ICYLYIYQISMLWFVFVRC
KE-----TGD--VVAA-MMLLSTGTTSLIGIT---KLF---YMYLYK--ERIQSMVAAYI------------
EYD-------RLPVAPAALS-------------LVDTSLRDVKK-RAL--IFGAVIIGNG--FVYNLQPLFK
SGRH------------------LMDD-DQILYGLEPML---------ETPNYQIALINIVASV------NFI
-CFIVSNITGLLIITTGYSEARFHALSLEL----RNL--WQDAKQHY-------------------------
----KENFDVDYKEDKYDKRAETEL------------NKYVKH-----RLFH----IQKSHSTNIE--L---
-VKSLEDIFRGAIAVEFFLLTLSLIADLLGGL-----------EHTYIIMPFALMQVGMDCFTGQRLMDASL
----MFEAAVYDSK-WEHF-----D---AANRKTVQLMLQISQKTLILSAGGVTALSFGCLMSL-I---RSV
YSAYT-ALRSSMSF------------
>EposOR40/1-394
-------------------------------------------MDLDY-DELFKI-S-IWALKI---NRSYP
----TIPNDK------------------------IWYITMIPMH-GL------FFVEFCLLLNSTICHDLKN
DN-----FSA--ACTNGIFAVLFN---CVTF----KYT---MLFIKK--QDIITAINKIK----------GD
YES-------AKHLPVEEQE-------------IVVQYAKIANW-VTK--VWFMTSCVSF--SVFPVVTIVQ
TVNY--CWI------------GEPKL-VYLYDMTYP---EAIETRKGDVPVYLFLMFLQIYYA------LYT
-VLMYVGFTPLGLIFMLHTCGQLEIVKYRI----RNL--FNGDHYD--------------------------
-------------------------------------PREIRE-----RLKN----IVMPLQDVLE--Y---
-VDLLKETFRVIYEMYMKATTIVLPIAFYEIV--ESFKEGQASFEFMTIIVASVVLCFAPCYYSDLLMEKGE
----SVRLSVYTSG-WESH----PD---ISMRRTLLITLSRLERDVAIRTL-FRTVNLDAFAEL-C---HQS
YALFS-VINAAWN-------------
>EposOR41/1-413
-------------------------------------MDA---MDLRY-MKRLRF-S-LMSVGA------WP
----DHVFKD------STKLSV---FKK------FGF---SIIL--F--I---ICCVS--IVAQLAYLIINK
KV---LAFID--IGRS-LVPFLIS---FVYAE---RT-----TLPMR--SSYRSVIEEFV--LKF-----HL
IHH-------KNKSEY-TMK-------------MSNKVNRICEI-VTI--VQHLQLYVAG--FLFWVVPLCQ
NYST-GMLS--------SDRPANVTF-RHSVHYALP-FDQN------SAITITMVCIFNWVAS------YNV
-GCLLCCHDLQVCVFVFHIWGHLNIIKHNL----NNF--PRPRVPVN-------------------------
---------AKSVPLRYSNEE----------------SKDVAV-----GLKE----IIQHYIMTKD--F---
-VSKISNAYSISLCVYYTLHLVCDCVLLLECS---TLEPEAL-ATYAFMTLVMFQQLIQVSVVFELISTKGD
----SLADAVYGLP-WECM-----D---NSSRRTVLILLQIVQQSLAVKACGMVPVGVQTMLAV-L---KAS
LSYFL-MLRTFANS------------
>EposOR42/1-381
------------------------------------MDIP---TFKEV-FKILKI-N-FSLMGI--------
------PLNK------------------------SMLTIKFYVL--I--F---LLVLM--IIEEASFFVKMM
AP---ENFLQ--LTML-APCLCVG---CLSIL---KII---PVAIHR--ETVRDLADKLN----------NL
STE-------ILNDPE-KKK-------------VIQQDITMLQT-LIK--YYFILNLVLI--SVYNFSTPFY
ILYH-------------YITTREEIF-YLPYSVLVP-FSTE------TWCNWCIVYIHSIFCG------FIC
-TLYFTTVDGLYFVLTSYVCSIFAVLSKDI----QEL-----------------------------------
-------------------------------------KNASDA-----TLKD----IVKRHQYVLE--L---
-ADDLELVFTLPNFFNVLVGSLEICALGLNLM---IGDWGDV-PGCFLFLSSVLLQIFMISVFGEKLISEST
----KISDSAFLCN-WYEM-----N---STSKKTILVLMTRARKPQWLTANKFSVICYTGFSKI-I---SNS
WSYFT-ILRTVYSREE----------
>EposOR43/1-409
-------------------------------------MDA---LELRY-VQRIRI-T-LGTVGA------WP
SHVFEDNPSK------------------------KWAVLRRYGY-TS--LLCILCSLG--MVGQAMYLKENK
ST---LQFID--LGQT-CLTLLMS---CVFCQ---RT-----TLPLL--RTYRETMKDFF--LKF-----HL
SHH-------KYTSEF-SLQ-------------TCNRVNRFCEI-ATI--IQHVQLYTSA--FLFNIVHHYQ
NYKS-GMFS--------SDKPINGTY-EHAVSYYLP-FDQN------TGVWFTVICIYNFFVS---------
-FNLFCCHDLVICVIVFHIWGHMHIFEHNL----NFFRRPNAVNGVE-------------------------
-------------SLKYSCEE----------------NKQVEL-----SLKE----IVKQYIMIKE--F---
-LSNTSEAYSVTLCVYYGFHLVTDCVLLLECS---TLDPSAL-ATYGMTTFVVYQQLIQLSVVFEIISSKGD
----ALIDAVYGLP-WECM-----E---NSSRRTVLILLQIVQQPLSLKTCNMVPVGVQTMLAV-I---KAS
FSYFM-MLRTFAN-------------
>EposOR45/1-421
-------------------------------------MDA---MDLRY-MKRVRF-T-LRSVGA------WP
DHVFSGCPTT---------------KLSVVK---RFG---YTTF--L------LVTCCLSIVSQFAYLMKNM
AV---FSFVD--LGQS-VVPFMLS---LVYAE---RT-----TLPMR--RTYRSVIEEFV--LKF-----HL
IHH-------KNKSEF-SFK-------------MYNRVNKICEI-ATL--IQHIQLFTAS--FMYNIVPFYQ
NYSS-DMLS--------FERPENVTF-KHSVNYLLP-FEQN------NGFVYTLVCMFNYFVS------YNL
-GVLLCCHDLQICLIVFHIWGHLKIIEHNL----NHF--QRPSIAVN-------------------------
---------AKTVPLRYSNEE----------------SKDVAL-----CLKN----IIQHYIMTKD--F---
-VSKTSRAYSISMCVYHGLHLITDCVLLLECS---TMDPNTL-ATYVLLTLVMFQQLIQLSVVFELISSKGD
----SLADAVYGLP-WECM-----D---NSSRRTVLILLQIVQQPLSLKACGMVPVGVQTMLAV-L---KAS
FSYFL-MLKTFSNKNEHRTM------
>EposOR5/1-399
------------------------------MSKIFSDDMK---FDKIF-WISTKA---MRLNRS------HP
----CIPRDK------------------------LWRIQFTSIF--I------LSAVS--FALLLYSIRYDI
RD---GKFPD--ACKN-IIMAIVA---FTITY---KYG---ILLHFQ--ESITSLIRIVD--EDY-------
----------ELAKEFTEEE-----------QRIVLHFAIRGHK-VGK--LWVISAVTTG--LIFPIKAFLL
MGKS--YFA------------GELKP-VPMFELRYPLGLEEYKD---VYVIFVMMFLLTLFFD------VYS
-TSMYIGFDPLVPIFMLHLCGQISILKIRL----SKV--FSDPSDS--------------------------
-------------------------------------DEMVRE-----KLRT----LILKLQDIYS--F---
-IEVIKTNFTMLYEFNMKTTTFLLPLSAFQVT--ESLRHGEINLEFFGFFTGVILHFYMPCYYSDLLMETGN
----DFRQALYSCG-WEQH----SD---LRARRTILFMMTRATKPLVISTV-FYAICLDTFAKM-C---REA
YSIFN-LMNAAWA-------------
>EposOR55/1-389
------------------------------------------MFRETY-TLVLKY---FKNNLI--------
----DVLDEM------------------------CWLRKLFWLQ--F--V---VYILA--VVSHTGGVLERM
ADGADMVQLSGDLSAT-LVLWQVS---VLYVQ----------IYVNR--KLIQKLILNIG--AQ------WC
SDD-------NLSPEM--ME-------------VKHQSVKSIHK-WIT--YFYKILICFM--HLYFCIPLFV
TTVRHFVLK------------ENFPF-ATIYKLKMP-F-SYED----NFLLYWMVSMADYGVL------YNT
-GFLITSDLLLVNVSMNHLRTLFVILQDDL----KCI--VHSSAPFE-------------------------
-------------------------------------EKTATS-----RLKE----IIPKHANLLQ--L---
-MVELSEAFGAIFLIHLAFFSGTMCFFGFAAR--VHCSPESI--KNLLASSFILICIYSCCSYGQDLTDASL
----DVANAAYEGP-WHVM-----S---HEYRICILFIMLRSQKAYYIRSTSFTNISLQSFTKI-L---NVT
WSFLS-LIDKVYED------------
>EposOR56/1-411
---------------------------METLRRFGLKHHD---LPTML-WNVTAL---LRVLAL--------
-----DVDGR------------------------NRRRIPIFVY--LVTLASIACYVYVFVVSACWFIFFRN
VQ------VE--LVEK-IIIFSLGTSSTIGVT---KFA---YMYWNK--KQLQDMVAAFL----------LC
DSY-------VTPYSRMSRS-------------IATTLRDVKKR-AMV--FWITIVGNAT---IYILVPFII
PGRN---------------LPDNNQV----IWGLEPMF---------DSPNFEMAHVIILLCV------PIV
-AFAAVNITAFLIVVVGYAEAQMIALTQEM----LNL--WEDAQIDY-------------------------
-------KQKALEINHFVKDDSKQGTAI---------NYFVKH-----RLES----IMKTHAINIQ--L---
-VKQVEDVFKNAIAWEFALLSSALIADLLGGL-----------ENTYLTIPFAIVQVAMDCFTGQKLLDANK
----AFETAVYHCK-WENF-----D---VSNMKLVMVILQSAQKTMKLSAGGVTCLSYMSLMSV-V---RSI
YQAYAALHSTMNKG------------
>EposOR59/1-400
-----------------------------MASKVEEARGE---INETL-SLCLFS---MRWIGL--------
----SFEPPA-----------------STRA---YLRQKLMFIA--S------VCAIVYHVFSEIVYIGLTL
SN--SPRVED--VVPL-FHTFGYG---ALSIA---KVF---ALWYKK--DVFAEHLQELS---GI-----WP
MPP-------LDENAQLIKE-------------TSISALRLVHR------WYFAMNMGGV--LFYNVTPICV
YFYE-------------LWMGQDAKV-GFVWVSWYP-FDKY------EPTNHVFVYIFEVFAG------QTC
-VWIMLCTDLLFSGLASHIALLLRLLHSRL----ETL-----------------------------------
---------------AATEKT----------------NEEYYK-----EIIG----NIKLHQRLIR--Y---
-CNDLEEAFTIVNLVNVVLSSVNICCVVFVIV---LLEPFVA-VSNKLFLGAALIQIGMLCWYADDIFHSNA
----DVALAVYKSG-WYRT-----D---PRCRRALIFLIRRAQKPIAFTAMNFTNLSLVTYSSI-L---TRS
YSYFA-LLYTMYNNS-----------
>EposOR6/1-435
------------------MSIARIFEYLKVKLDDGEKDSA---LKCSY-VKKVEL-A-LSLIAS------WP
----HKEFGN----------PK---LDASLA---KYN---LLLC--F------MATIL--PISGVTYMWYYR
DI---ITFFD--MGHI-YLTILLN---LLYFQ---RI-----ALSRT--DRYRQTIKEFL--EKF-----HL
LYV-------KDKSKY-ATE-------------LYDQIDVLSKI-FTI--FVLSQMSCGI--FLFNFMPCFN
NYSK-GMFG--------ENRVPNSTF-EHAVYYYSP-IDDIYT----TEKGYWMLFIFNIYMS------YNV
-SCGLCAFDLLLSLIVFQIWGQLKLLKHNL----QIF--PLPKMQDG-------------------------
---------DNKQPLLYSNEE----------------NEHIRR-----LLSE----NISHHKYILD--F---
-TDKCSNAFSEYLFLFYAFHQVTGCVLLLEVS---KLSPEAL-AKYGPLTIIMFQQLIQVSLVFEIVSAKSE
----QLVDAVYELP-WEYM-----N---TSNRRTVMIFLHKVQTTISLKACKVVPVGIQTMTGI-M---KKS
FSYFM-MLTTFAAGDRN---------
>EposOR60/1-412
-------------------------MSQTDDTSRREIHRT---LDLCN--FCTRM-IGLSFIDE------PP
----TSVFAK------------------------IKTTSIFVIS-AL------ALILL--VVGEIAYVTSLI
LR--TTSVAE--FVTS-LHIVGYG---SMSIS---KLL---TLWFKR--HTFRKLIEDLE---DI-----WP
VAP-------ENQEEEDIKQ-------------KSLKDLRLGQS------WYAFFNVLGV--VMYNITPIGI
HLYR-------------RSRGMPSVM-GYVWHVAYP-FDKT------QPINHVFVYAFECFAG------ASS
-MWSMVSSDMIFTTMASHIGLLLRVLQVKI----RRLGLTATDGDAS-------------------------
---------------PSTELL----------------HTGYYQ-----EIVN----LIKIHQRLIS--Y---
-SDDLEETFSLVNLINVMLSSVNICCVMFVIV---LLEPWMA-MSNKFFMGAALTQVGILCWYADEIYRASV
----GVADAVYASG-WYRG-----D---ARSRRALVVLIQRSQKPLYFTALKFRPITMTTYSSI-I---TTS
YSYFT-LLYTVYRSD-----------
>EposOR61/1-395
-------------------------------------------MDFVT-TLSSRI-C-LYPFHN--------
----RPKYKL------------------------FCF---YFIC--F------LIFFV--TAQQFAALCIYG
FK----SFLD--IVSI-APNIGVS---IISVT---KYL---KVHRNK--EIYESIFNHLR--NNM-----WD
IVD-------KKSQET--CK-------------ILRRYHKVMTF-IIL--WYTYYVVPLI--LFVVTFPLLI
MYYDSEILG------------RDLEY-RYLFEAWYP-F-D-------KIKWYYAAYAWESLMT------AVV
-VCIYTFSDLLNVSFVGYICMELRLLGTHL----RQL--IEPKDIMN-------------------------
-----------LKRSHDVTAV----------------HEKIKR-----RLKS----IILKHVFLAN--V---
-VSQLDEILGDIMFVNYTLGSILICLTAYTFT--VVDEFYST-VRFFCFFISFMFSILHQCVMGQVISDHSE
----ALVEDLYCSE-WTYC-----D---RDTKKLVLLFIMRMQNPFQLTAKNYIIMNLHTFTTI-C---SSA
YQCFN-LLRTMYDPKLN---------
>EposOR64/1-430
-----------------MTIVQNARSFVYKEGFDWDKPEI---TLQFF-HPQLQM-F-FAVNGI--------
----FFNNRE----------SK------------IRFVWPLLSA--L------LAMIA--NCFELMFMWHGF
EI-KDYGFVT--ECFCYFFILGSV---VIVYI---------SMLRNR--DKIFMLSNNMN--KDF------L
FIC-------NLGSQY--RD-------------TFFKGQLLIWK-LCW--SWLCFAIFVA--LLYISNTLLY
LLYQSTLAT--------Q---DEHMVRPFMFPIWLP------ADDPHRTPNYEIFLALEIVLI------FIV
-FCSFVLYVYILFHLLLHYYNLMDMILIAF----GEL--FDGLDEDV-------------------------
--------ATLEPEDPRRRAV----------------QAQLNS-----RMGR----IARWHHSVFE--S---
-VETVSSVYGPALVYQTMFSSVVICSIAFQVA-EQLSEGKVD-YLFAVLGIGACLQLWIPCYIGTLLRNKGF
----SLGDRCFYCG-WHGT---SLG---RLLRRDLVIFIQRSQEPLAIKFTALPHLKLETFSSI-M---SSA
YSYFN-MLRQYNS-------------
>EposOR65/1-429
-----------------MTIIQNAKSFVFKEGFDWDKPEM---TLQVF-HPQLEL-F-FAVTGI------FF
----NNRDSK------------------------IRF---LWPL--LSSM---LSLVA--GSLEIMFIWHGI
DI-KDYGLATESFCYV-FILNSVI---IVYFC----------MLMNR--GKLFMLLHNMN--KDF------I
FIC-------NLGPQY--RD-------------AFLKGQLLIWK-LCW--SWFSFAIFGA--CLYICNTLLY
LLYQ-STIA--------T--QDEHMVRPFIFPKWLP---ADDPY---RSPNYELLFAFDITLI------FVV
-LCSFVMYVYILFHLLLHYYNLLDMILIAF----GEL--FEGLDEPA-------------------------
--------AALPREAPRRRAV----------------QAELNR-----RMGR----IARWHHSVYE--S---
-VDTISSVYGPALVYQTMFSSVVICLIAFQVA-EQLSEGKFD-YLFGILGIGACLQLWIPCYIGTLLRNKGF
----SVGDRCFYCG-WHGS---ALG---RLLRRDLVIFIQRSQDPLAIKFTALPHLQLETFSSI-M---SSA
YSYFN-MLRQYN--------------
>EposOR67/1-433
--------------------------MDYLKESPLEFSKP---FAICF-DLLAKA-N-ITIHDQ--------
----KRSIRS------------------------KIR---SLLL--L------VCYVTFYVSLAISFSKVFT
GE---LGFYE--LANL-LPIIIVA---TQGAM---KGI---VIITNL--TKARTLIYELG---AM-----WR
TTG-------LTRKQLERKG-------------LMLKRLNLCNA------VFYWMNIVGT--WQYILVPLFE
TLFR-------------TFVLGQDKQ-LFPFICTFP-F-DSNK----NWLVYLVTYFYESYSM------LHL
-IYMYLGVEFLMITLCSHLATEFELLREEILHARPILETVDVPNDSR------------------------N
DINICDDDIDHDIMIINDAED----------------DIRLDEDKP--DIKD----VIRRHQKLIM--L---
-SETLDDIFNKMIFFNLLFATITICFFGFVAK--IARDPPEM-ANNFVGVVASMIPIFNLCYYAEMLSGASA
----GVADSAYHNL-WYEG-----D---LRYQKIIIFIIVRSQKACSLTSMRYSPVTLNTFTTV-L---STT
WSYFS-LAISVYETDKQ---------
>EposOR68/1-401
------------------------------------MPST---LAGSF-AKHLRI---FKIIGL--------
----DFLGDP------------------------CMEHRCRHVS--F------VVMLLLFYTGQLLFFYKSD
EI--GADFLD--IANA-VPLLMLA---TQDLF---KI----VALRKK--YRIKAIILEIA---EL-----WP
NDVE------NEERKY-----------------IMDSWLRNLKM-FND--CVYKFVAFAI--IVFVWVTFVI
TVFS--------------SGDGETTY-QFPFMLYYP-F-EID-----SLWKYSAAFLYQAVDG------SII
HLCLYLPCDLLLFTLTVDICILLRLLQYDL----ENIRVVGKDGKGF-------------------------
----------------HNPAE----------------AEASYR-----AVAQ----LARTHQKLVQ--I---
-SESLNEVFGAIIFAAVSLSSVILCFFGFLSI-TVSGSQYQM-LRSFLAALVTLFIVFCLALPGQILSDASC
----GVADAAYKSL-WYES-----D---LKFRKIVVIMIARAQKPCQLSAMGYSIMNFNTFCKV-C---STS
WSYLS-LLNQMYQDNER---------
>EposOR69/1-412
-----------------------------------MGSREVALFDENL-KKANEV---LKYIGL--------
----RTDDEE-------------SHQSFVERARSKWF---FWFF---------NLTLYSELLGELAWFVEKG
IM--GSTFIE--ATYT-LPCATLC---LLGSA----------KTYYR--IKYGDLINDLI--YSL-----RK
LQS-------ADPESGIYAD-----------PIAYEAIRKIVNKLGLAIKALTIFNTCGL--IAFLFGPLAI
MLFL-------------YQTTGVTKL-RFPFLILYP-FNAF------DLRFYPFVYFHQMVGG------VFA
-VYTIFGPDCLYYLFCTFVQVQFCSLKYDL----ERI--VPSRSHLR-------------------------
-----------------LQAD----------------KDAYKT-----KFEA----CITRHRELIR--C---
-VNLIETIYCKSALFNFMSSSLLLCLAGFNIV---AYEDVAMLGNFLSFLVMCLLQIYLICYYGDNVSRASV
----AISQAVYNSE-WYNL-----D---AKTAKDLRMVLIRSQKPCKLTAYTYTEINLNTFTRI-L---STS
WSYFA-LLQSVYSRN-----------
>EposOR7/1-420
-------------------------------MDEGHLTNV---YDLTY-VKMVRF-T-LNCIGA------WP
----NKDLGN---------------SGRSAKILSIYN---YCLL--I------TCSMA--MVFEFKYLKKNT
GV---QDFTV--LGHT-YITLFMG---LLFVQ---RL-----TMPMQ--RGYCNVMKEFF--TKF-----HL
IHS-------KTRSKY-ADK-------------MNTRVQKLCFI-FSI--MSHFQLYSGV--FFYNLIPVYK
NYSS-GMFS--------EIRPVNGTF-EQSIFYDLI-IDQYT-----DTYWYLIVSIFNVFLS------FTV
-VCSYCCFDLLICLNVFHIWGHLNILKDNI----NNFRKPEKPATVE-------------------------
------------SPAWFTEEE----------------SKLVHQ-----ELCA----MIEYHKMITE--F---
-MAQKSSAYSVFLYLYFIFHQVSGCVLLLEVS---QMDAEAL-GKYGLLTFSQFEQLILMSIVFELISTKGE
----TIIDDVYALP-WECM-----D---SKNRKTVAFFLMNVQKPMAIKAGDMVPVGVQTMFAI-I---KAS
CSYFV-MLTAFAQEED----------
>EposOR70/1-410
--------------------------------MGLRQLAV---FDANL-EKANKV---LKYIGL--------
----QTDDEE--------------SDQTFME---RIKSKKFFWF--F------HLMLYAEVLGELAWFVEKG
VI--GNTFIE--ATYT-LPCATLC---FLGSA---KCY---YRIKYG--DHINDLIQALR---ELQSSESEF
GIY-------ADPIAF---E-------------AIRKIVKTLGL-AIK--ALTIFNTFVL--IAFLLGPLAI
MLFI-------------YLTTGVVEL-RFPFLILYP-FNAF------DLRIYPFVYVHQVVGG------MFA
-IYTIFGPDCLYYLFCTFIEVQFCSLRYDM----ERIVPPNLRRQPE-------------------------
-------------------------------------TDAYRK-----KFRA----CFTRHTELIR--C---
-ANLIETIYCKSALFNFMCSSLLLCLAGFNIV--AYEDVAML-GNFLSFLVMCLLQIYLICYYGDNVSRASV
----EISHAVYNSH-WYNL-----D---AKTAKDLSMVLMRAQKPCKLTAYSFTEINLTAFTRI-L---SSS
WSYFA-LLQSMYNRK-----------
>EsemOR1/1-412
--------------------------------MVGNKFRQLSSTKNLL-IRCIRK-I-STFFGI------WP
LTEDMEIKKR------------------------TWR---SIVI---------FFLLALRLLSHTTFLFTHS
SA-----AIS--IKGMTFLWIMNA---ATDQI---RIY---KQVFEN--EKQAKSLRSFF--ETN-----HL
SQL-------EVQDDY-SMK-------------ISSNTEKNARL-AYV--AYMALMTTAF--IIPMIDDMSA
NYLAGGFST-----------SMNVTI-VNTMNMAVPLNVET------NPIEWFCTFFFYFFSM------FFQ
MLILVPQQDFILFYIVYHELIHWRILKSRM----LNISLIINNNNED-------------------------
--------------EAYVGSL----------------EKEIYE-----NLKE----CIRYHNFILK--F---
-HKEIQNIYGFLFKTIYFLVVIYACCTALMLT---DSRAGNL-NKYATLLAATYIYLFSWTMFFSQLKHASG
----EVGEVAYSLP-WSCM-----S---KRCRQALAMMVMRAQTPVGFRVYGSIETSLETMVQI-V---KGS
YSMYA-TLNNFN--------------
>EsemOR11/1-447
MNWISDLLSAMEVDEEDIDGASSKQKIDNFPLREDEIKTT----TLQY-YKILGT-S-MRFMGI------HP
----YDDERT------------------------FLK---ILNK--I--F---VVILC--VYFMIVFAWGVK
HG-IS--MGN--FDDA-AESMVVG---ITLLI---SFLISTLCHAQS--NRVRRLCRRMD--EEF----IWI
ETA-------AEEHKK-----------------LFWQYQRMVKI-GCN--VWNTLSVCLV--IFFYVKGWYG
IWHA----------H--Q---NDLPR-PLLHKMYIGLF-DIT-----ASPSFEIHAIINTYGS------VLV
-CFGLNSFVIFDLVLTAYACYQFDFITMEL----KRL--LKEDASET-------------------------
----DEVGVDAAVVYDITAQT----------------ERATND-----TIAM----IVTRHCDVME--F---
-CDEISTLMGLIMLVEIIMGSVMLCACALQIA-ADLENGKLS-WLFLLAFFSTALQLFVSSFIGSVLITKSG
----DVSDVACGCR-WWRG-----GG--ARVAVAMQLVSLRSQHATYISALGFANVSLETFTSI-M---STT
GSYFT-MLRNMMMEH-----------
>EsemOR13/1-401
--------------------MADDPNHQEDAEEKDLAFED---FKTTF-TMINKI---LKVNGI--------
----HLTEEK------ISGMAW---WRD------SWL---YVLN--V------FLILLATLLEILSILDIVI
SK---GDFGE--VVSA-MPLLCYC---ILALT---KTI---PLHYKR--AEAARAIRVIH----------EA
WPR-------KLTDVR-VAQ-------------AVQADLKQVHL-ATK--AYFWTEAVVL--AIFLILPYLR
VVYS-------------KVSGVHLDL-ILPFDYWFP-FDPY------QGIMYHCVMILMWHNG------IIV
-VAYQLCGDLMFTVISSHLCTLYKLLAEDI----ERA-----------------------------------
-----------------KDYE---------------------------TLSS----LIQKQNVLIG--L---
-SQNLESLFTFGMLVNCIISSILICCCGFYAV---IIESLIT-IHYKLFLGQSLTQFGIMCWYGQKLLDVSD
----HVLNAAYSSE-WYDT-----C---GRFRTAILFLMQRSQKPMMVTACNFAIIGLASYTAI-L---KAS
WSYFM-FLMTVYEV------------
>EsemOR14/1-424
---------MFFIRNKSRKSDLDEYNEISEDFKDTQDIVPFKSFEDTY-KWVLFG---LVVNMM------YP
----REQNSR-------------------KQ---TWLTGVTIAT--I------LSAVI--LCLYSMVISAKQ
GD-----LNN--TTRQ-LSIIIPC---TAMIV---KVV---VSKIKE--ELFRSTIDEIN--SDY-----LE
ANE-------MKNPDY--MK-------------ILKSAVRNGKI-AQI--VWICNSIAVA--GGFPFFAMVD
MVKH-------------NWGKNESKK-IMVHELILPVFNNYAH----DMPVFEIVFIYSLIIV------FFC
-MTNYVGFDANFCVVVSHCRGQLQLMTKRL----KNL-----------------------------------
----------------FSEEGMD--------------SELLKI-----GLRN----CIRHHQKIFK--F---
-SDTIQEMYGVYMSFIVIMTSLQICITVFQLT--EALAAKEVNIQFMIFTFGTILQVYLPCTYAGLLTYASS
----QSAVDIYCCG-WENV----ND---PLVRSTLRIMIARAQKPITLTAAYLMLMNMETFTSI-I---NTS
YSFFT-LLRSGD--------------
>EsemOR15/1-413
-------------------------MMNLYGKLRRQENVEVTSFPEIF-TYMSFC---LLKVGI------YP
----MRHRGK------------------------LWN---ILFA--G------IISIM--SIIVIASLYSFY
REIVKKDYGN--AAKQ-STIIIIM---LIVLI---KSL---VLITRR--DTVCSIIEEMN----------RD
YET-------ANNLDIEGLN-------------IVKEFAWRALF-VMD--LWNFMSTITG--IIFCSKSIIL
MIIS-------------AFRDDIFTP-TMFVEFYLPVWDEYKL----ELPVFIPFYICCFAFV------FFT
-TRLYAGFGPLVPTFTLHACGQMELVKLKI----NRL--FIIDDDVS-------------------------
----------------NGIDD----------------SDRILR-----EFSQ----IIQRLQEIYA--F---
-CDKIRDTFMVLYELMIILTIVVLPVTAYQIL-VEVVNGNAP-LEFILFVADTFINFVIPSYYSELCIQYST
----SVAWSLYSSG-WERV----WC---RRSRVLLRLAMMRAERPLALRTA-FQVISLQLFAEM-C---KQS
WGIFNVMLATLK--------------
>EsemOR22/1-414
---------------------MDSIESEEVGENIDKFHLK--SFDEYH--NIVYF-CNLFSGQA------YI
----TNTKNR----------AI---YKR------YTT---LLLA--L--K---ISSIS--LLFYDMVLLIME
KN-----LKD--SVRM-FSVATLL---MAGVI---RIS---LSNRWS--DEIKSLKIQIN--NDY-----K-
EAM-------KDRWKY--YD-------------MVRAGVVSVVK-MQV--IYAACGIYIA--TIFPSRAAYI
MMRD--YLE-----N--N----ISER-RLIFDLIFP-F-YNEYAL--KSPYYELITIYILSIM------FNN
-ILTFIDFDTTVIIHINHLCDQLDVLSAKL----LDL--F---DGQA-------------------------
----------------EHDYN----------------REDVHR-----RLKT----IVCKQHNVLD--S---
-ISLIQKIFYPYFYFAIQAAAFEMCLLLFIIT-EELQHDVFL-YDYLPFLVALFVDMYYLSVYGDVLIEKSC
----SLGIAAYSSH-WENF-----LD--FSVRRDLMLIIRRSQRPIIIKSAFAEI-SLEQFGNM-V---SAA
WSYFT-LIRSTQE-------------
>EsemOR24/1-410
------------------------DWSSRPIMERSKLPQE---YLETL--SSSEL-I-LGLIGM------RV
----IYEDRA------DGFIGY---MKQ------NWF---YVMT--S--A---VLYYC--VACEAIYIIIAL
GD-FQN-FLE--VTEL-APCMGFC---MLGLS---KMY---AVSARR--STIQKLVFEIG---EN-----W-
PQG-------DVISSV--VA-------------IKQKYIGWLKL-LIP--KLMILFTVLI--WLYNLFPLME
MAFH--AIL-----G--H----PVEY-DFPYFIWYP-Y-DA-TQ---SPLIFGITYITQIWDG------CIA
-ACGNVGPDILLVTLTSHVCQTFELLAHDILFLLDNC-----------------------------------
-----------------ENSN----------------QAELSE-----HLNA----LIKRHQAALG--Y---
-AKELESIFSFVILANFSGGSVIICLVGFQLT--ANDTKQTV--KFLLFLSSTLLEVLLICWYGQKLVQTST
----DVADAVYNSR-WYTS-----D---LSLRKRLLYIIERSQKPTYLTALKFSNVSLISFTSI-L---KTS
WSYFT-LLRTVYDG------------
>EsemOR25/1-392
---------------------MNIFRKMTSWSKMEGDPSE---IQNML-FLTLNV---QRILG---------
----HQVLDP------------------------NWSLRKYLYR--VILA---ITSISYGIIGCIAFIFSAG
VG-----VNE--KSEA-FAFFMIS---IQAFV---KLV---TILHGR--HNFKTLFEFNN--NIF-----WP
LIH-------GNAGLE-----------------LVQIKKRLREV-VAIQLFFFFFTFVGV--VTYELSTIIS
YING-----------------DRISL-FKSIYTFLP---N-------TFPYFEMGWVLQTIFG------LQM
-AVTQICFEIVFTFNMIMGCLVVDVIVRML----RQV-----------------------------------
----------------KNENN----------------PMKREK-----ALRF----IHKYHVELIS--Y---
-LRIVHELYRVPATSQMMVALGYITALLLGTE------LSQL-SSFGTLIIPAVGEVVVYCWYGQEIKSQGN
----DLTNELIMFD-WVDL-----D---ASTRKSFKLITMFMNKELRPGAVGSMDLSLNTMKLV-M---QHS
YQNFA-VLRRFKQ-------------
>EsemOR26/1-407
--------------------------------MMEIGRTNISTFNKEF-SSVAFC---QALAGV--------
---ILPDKND---------------WRKAYK---MWQ---FAMI--F------MYFFTIGLTSNTAMISYNM
GN-----IVE--ATRQ-IGLMILC---SYALV---KTI---VFLYYK--RNFLTLRAMVE--ADY-----NQ
ANY-------DKEERF---E-------------IVRKGIKNGLF-LEK--LVTRMMILTG--CMMMFVPGFT
IAKK-NLIS----------NTEEKEL-IIPVEFFIKAINNRKT----NAGFMELIVLYTLMNI------TII
-GSNFIGFETVFMIYIDHMCAQLRLLNLSI----CNL--FLDNDNLT-------------------------
---------------YYD-------------------VGLTSR-----RIAD----IVRHHIRILK--M---
-ANLIQETYQIYFLICLTFVAILICMSLFQVV--EGMEEGTF-TYFHVLVITTTMVLYLVLHYSQKVINESE
----ELVTALYGCG-WENI----PD---ISIRRKLVLMLAQCQFPITMSN-GFAVLSINMFTTI-M---QAA
CNYFM-IIYNTGK-------------
>EsemOR3/1-441
------------------------------------MAEL---YEEDM-KKSLKP-L-YWMLSP---GAVWP
-----CDSPH------------------------RWVHIAHGIH-RF--NAASFYTFI--TISEITFMFQNL
DD-----FDV--WTDA-AATIFTT---LTALI---KMC---FAFGKR--HYLNRVFRQFL--FSD-----YG
FFMPFVKEVHTNQGLWEREK---TGDFKKYLNDSMQDGLRECRF-LFK--TLGNALGITL--VEYVLVAFFL
TLYY---HN--------KEGHEGRKW-FLAFRTAVP-W-DWE-----QPVNYALTMIMQILAA------AV-
-TMQGFGMDLLFGAVMVMINRQYKILGNIV----ENLDVFAEVYRTD-------------------------
------SGRRLVDGQEQTKEEFEAS------------DDACCK-----LFVE----CVEHYDRLLM--E---
-CNLIDKKLGFVFLTQFVTSSLTLCLVTYKAS--TEQNIGNL-CIYLVYFVAACSQLLVYCYYGERMLELGE
----HLGDLAYQTP-WMDR-----S---IKFQHSIRMFIRQAQRQMRITAWGFSDLSLPTFTSI-L---SSA
MSYFT-LLRSMNEPME----------
>EsemOR4/1-424
----------------------------------MICQEK---MDTAM-IPLQRV---LSLGLI------WP
----TEIKPD--------------RTVYLAN---FFY---RWYS--I--A---FYFLV--PIMETSYAIQHI
ND-----MRE--CTEA-ACTLFTA---IVVEV---KLF---YLLIYQ--ETLKYLIRTHL-QKDY---TTHM
PFL-------HKVQQFKDEK---FSELNAYLEDTMDKDLKQCRL-LFI--SLVPSVVGTL--ILYQMVPALT
MWYT-SVYN-----------PDNYEL-LLPFRFALP-F-DYED----STALYTFAYSIHIMAG------WLT
-GHGFIYMDVIFGMVMVMMIRQCEVLARVL----RDQ--HKYAVILA-------------------------
------------GEGATPKQI----------------DDQSYD-----LLSQ----WIVHYERILM--E---
-HSKIE-ALGPVFFSQFSGATLTICLLAFKAD---MESHPALLATYFLHFVSTAVQLMIYCWYGERLFHVGQ
----NLAEVAYQTP-WEER-----S---GRYQHALRMVIRQGHRYPRLTAIGFWELSLPTYRAI-F---GTA
ASYYT-LLQSVGEEKE----------
>EsemOR5/1-419
----------------------------------MVYEDQ---LHAGL-KSLHNI---LRPGGT------WP
-----SKNTK------------------------FIHSVNKVFG-VF--S---VLYYGGIAVSELTCIINNY
GD-----LHE--MTEA-ATAFFTT---FTTSI---KLA---AMYIQQ--KKLQYIISVMI--QSDYSTEIPI
VNH-------VHSSEFLTGS---LQELKSFLDKSMDDAVKECKR-LFN--TLGPAVNGTL--VGYMFTPLLA
ILYAYIK------------KDEDFQR-SLPFPTYMP-F-NWQT----NPWLYVVGYTLSIPAA------TYT
-AQGYLGIDWIFGCTMIMTNRQFLILENII----KNI--DVYARDIN-------------------------
-----------------PDDV----------------EETCCR-----LLYQ----CMEHHDRLMT--K---
-TKEINNTLGFPFLVQFLCGSLTYCLLAFKTS-IELDRPGRL-VTYFAFFFAISFQLLLYTYYGEKVITLTL
----NLADAAYDTN-WPDH-----S---NKFKNCIRMLMRQTQRQSRLSALGFIDLCLPTFTSI-L---STA
MSYFT-LLSSMGAE------------
>EsemOR6/1-421
------------------------------MSENIPIQRP---LDQDF-VQLARK-Q-MLSFGI------WP
LKYLEGIDNK------------------------LYLAHSWFVA--I------AYHIM--FLLQLLYVKTHS
SA----SIYD--IGHM-MILVTMS---FAVQT---RLF---GQLFNM--KQYGSLFKEFF--ETL-----HL
SNY-------PHHDEK-SVK-------------ILHNCEKSAKF-LFI--AFAGLTGLGV--VVFNVAPMIL
NYRS-GAYQ----------SGGETAL-ETSLAFSLP-F-DYKH----NIYNWAIVASIHAIVS------YTV
-IGVIISQDCFLFYFILHILGHMEIMKEDF----KSMLQKYKIREEE-------------------------
-----DEKQVGEKVLFVSQEE----------------DHEVYD-----KLKR----SVDHHIQLIN--F---
-VVLIQDVYGLTLLSNYVFDVAGSCILLFELT---QLTIESL-LRYSLFLVGTFGQLYVNSVFIDQLVSVSD
----ELRDVAYAIP-WELL-----G---RRSRFVLRMFLMRAEHPLRLTAFGVADVSVATMTQI-I---KTS
FSYFT-MLQTLE--------------
>EsemOR7/1-413
--------------------------MSAKNINEHLQKLFGSGDDVTF-VDVYELTAFGMVAGV--------
----IYPLKE--------GSFL------------KYY---RLLL--L------ICAYTFFFISLIVTIYIDF
IT--DRGIED--ITRQ-VALLVMV---SAVYL---KYV---TFIKYP--EVIRDIMIYIN--DDY----RWI
EDA-------RPKHRE-----------------VMLAHIKSART-AEI--FWTWLLIFAG--LSFPITSVGK
MIAS-GLFD------------DTLQR-EMAYEFYILFLDEYKY----TSPLYEMLYLLTIIID------IIF
-ICVYLGYDMFTVIAQTHVCALLDCLKLDA----LEL--FGSNEPFD-------------------------
-------------------------------------RTSCKR-----RLVM----LIANQQRVYR--L---
-SKLILVITNIVYLVDLFLDSLEITFVGYQIL--TSIENGVIPFEFMMFFVAALVHIAMPCYFCGLITEKSL
----EFRDAVYFSG-WEQE----LD---KCLCQDLLFVMTRAMVPVAITT-KIGSVNMVMFTSV-I---RKS
SSIFT-LIRSTQEQ------------
>EsemOR8/1-436
----------------------MGIREKF-TYPFSLGAAS---LD-NQ-IWHIDS-M-LWTTGV--------
-----SIYKK---------FGL---LSA------LRF---AAFV--G--T---TMYSL--QLGCAMYWWRVA
RP-----SDD--PTKT-TLVIYVA---ATGAIPFSKII---WFYMHR--KSIQNILREVK--IYS-------
DRI-------TRGSDR-RTR-------------NLTHHLRTTRF-LTL--ANYVMTPTGC--VTYLTVPFLE
EGRT----------L-------PEKHAI--FLGLEPMS---------ESPNYQICYLINITFV------VTT
-ALFNMAYECIYITLLGHTASCYRVMASEL----DSL--LDDVLTLT--ADMKNHQRGFQELPPTSSDEDQL
KSKEKLPGNHFPTVNISSAAS----------------QQFINH-----RISF----IIHRHVEQLF--I---
-MKKAQQMYSFILGYDVFLLVVCLATFLLNLN------AIDW-MTMIGYTGFSFVQLSLYCFVGQQLIDGGN
----AFEMSLQQCG-WEIF-----P---RSQKKKILTALIVAQRPARILAFSIIPLNHFTYKNV-L---EVC
YKVYT-TFQSM---------------
>HarmOR12/1-409
--------------------------------MMEEEPLL---IDKTV--KKIEF-L-FRCTGI--------
----NIKSGT----------KTRKDMIKS-----RTV---YIIN-FL------WLNID--LAGAVMWFFTGI
AN--SKSFTE--LTYV-APCITLS---FLGNL---KSL---FLILRE--KHVDKLIQVLR---DL-----EI
NEK-------ARPKSEETDA-------------IIKYEHNFVTT-VIS--VLNVLYFVLL--VAFALSPVSL
VALK---------YFT----TNELEL-LLPFLIVYP-FDPY------DIRYWPWVYLRQIWSE------VVV
-IIDICTADYLFYTFCTYIRMQFRLLKHYI----ERV--IPEEDASG-------------------------
-----------------RLTN----------------IEDVRA-----EFVL----LIKWHQDLIS--S---
-ANMLETVYTRSTLFNFVSSSVLICLTGFNVM--AISDVAFV-ATFLSFLFMSLLQIFFLCFFGDLLMTSST
----EISEAVYNCR-WYLA-----D---TSLGKDLLLVQTRAQTPCKLTASDFSEVNLKAFMKI-L---STA
WSYFA-LLQTLYGAPT----------
>HarmOR13/1-424
------------------------MKILSDGSDLEGVEKV---EDIFY-INLARK-S-MWILDS------WP
----RTPNES------------------------VTY---RYFV--L--A---LNVAT--LVGGAVYLRNNT
GV---LSSFE--LGHT-YITVFMN---CITCS---RC-----IMILS--REYNEVMLSFV--NKI-----HL
FHH-------RHKSEY-AYK-------------THIFIHKISHF-YTV--YLLGLALNGL--LLFNMIPFYN
CYSR-GMFR--------DVIPANATY-DHSVFYSVP-F-DYTT----KFKGYIAMTSFNCFIS------YTC
-TSYFCVVDLTVSLVIFHLWGHMRPLTYHL----ANF--KKPASVLE-------------------------
----SNENTDAIKDHSYTQEE----------------LKEVFG-----KLRE----YIRHHNLILK--F---
-SSEMSNAFGPALLAYMVFHQVSGCILLLECS---QLDMKTL-VRYGPLTVVILQQLIQISVIFELLGSSND
----KLIDAVYLVP-WEYM-----D---TKNRKLVFVMLRQSQRSIDLKMMSMLTVGVQTMTAI-L---KTS
FSYFV-MLKTVAEEE-----------
>HarmOR14a/1-440
--------------------MGGIRDFIFNLEAKEGITKP---TDYPY-MILCRH-L-LTVITC------WP
----KEPKEG-----LDTRAKL---RAK------IWVTFQKIFH--L--N---GCFIT--TIGMAMYIALHK
NS---MSFFE--LGHL-YISLLMT---VVIFS---RV----TTLCWN--PEYQDVATEFL--TKI-----HL
FYY-------KDDSDF-SMQ-------------THKQVHKISHL-FTL--LLTGQMVAGM--SLFNLTPMYN
NFST-GKYK-K---G--G--LKNSTF-EHSLYFSYP-F-NASS----DVRGYILSNIFHWIIS------YLC
-STWFCTLDLFLSIMVFHVWGHFKILIHDL----NHF--PRSLNTIS-------------------------
--FRLDQSNITLTTEMYSSRE----------------LVQVSE-----RLNK----CVEYHRRIVS--F---
-TDKMSDVFGPMLFVYYGFHQTSGCLLLLECS---QMTVEAL-VRYLPLTIILFQQLIQLSIIFELVGSVSD
----KLKDAVYGLP-WEDM-----D---TKNRKTVAFFLMNVQEPVHVKALGLADVGVTSMTAI-L---KTS
MSYFT-FLRSM---------------
>HarmOR14b/1-440
--------------------MAGLRDFFFNYEANEAITTP---KNYPY-LIIMRI-S-LSLIKC------WP
----KKTTEN-----LAAGAKM---KAK------VWGMVQNVLH--L--A---FCVLT--IVGTATYVMIHK
KN---MTFFE--LGHL-YITLMLS---CVVFS---RL----ATLTFN--EEYQVVANEFL--NKI-----HL
FYY-------KDNSEF-SMQ-------------THKQIHRVSHL-FTL--YVTGQMLGGL--SLFNLTPMYN
NYSA-GKYS--------KGGLKNSTF-DHSLYYSYP-F-DVST----GVRGYIFSNILHWFFS------YIV
-STWICTLDLFLSVIVFHIWGHFKILLHDI----DNF--PKPSKMVS-------------------------
--FKLKNTNVTISNENYSTEE----------------LEQLAD-----KLKK----CIDYHREIIS--F---
-TNKISEVFGPMLLAYYGFHQASGCLLLLECS---QMTPEAL-ARYLPLTLILFQQLIQLSIVFELVGTVSS
----KLNDAVYGLP-WEDM-----D---VKNRKTVAFFLLNVQEPVHVKALGPADVGVTSMTKI-L---KTS
MSFFT-FLRSM---------------
>HarmOR15/1-440
--------------------MTGFCDFIFNYQPKDGITTP---TDYPY-MIIARH-L-LTVITM------WP
KTSVVLQSAK---------TQK---RAK------IWLTIQKAFH--F--W---LCVTS--FFGGTLYILRHK
KS---MTFYE--LGHL-YISLLMI---VCTFS---RI----TTLCLN--DEYRVIAKDFV--TKI-----HL
FFY-------KDRSDY-SMK-------------THKKVHMISHI-FTL--YLSGQMMLGL--FLFNVTPMYN
NYSA-GKYM--------SGGLKNSTY-EHALYFSWP-F-NSST----DFRGYVVSNILHWLLS------FSC
-SSWFCVVDFFLSLMVFHVWGHFKILLHDL----NHF--PRPANKIS-------------------------
--FILEDSYVTITDEIYSRNE----------------LDQVFD-----RLNK----CIDYHRDIVS--F---
-TDKMSEVFGPMLLAYYGFHQASGCLLLLECS---QMTVAAL-VRYLPLTIILFQQLIQLSIIFELVGSVSD
----KLKDAVYGLP-WEAM-----D---TKNRRIVAFFLMNVQEPVHVKALGLADVGVTSMTAI-L---KTS
MSYFA-FLRSK---------------
>HarmOR16/1-422
---------------------MGLRQFLFENEAVEGINSA---SDYLY-IKVLRF-M-LLIVNS------WP
----RKEIGE--------PESP---KFS------AFV---KYFY--L--V---VTVSG--SAGFILYLVKHN
SE---LTFLE--TGHM-YIVLLMS---LIDVS---RV----ATLTMS--TTYREVARDFL--TKI-----HL
FYY-------KDRSKQ-AME-------------THRAVHKIAHL-FTL--WLVSQMLSGL--SLFNIIPMYS
NYAA-GRFS--------GEVSKNSTF-EHSMYYPYP-F-NTST----DIRGYSIACIIHWIIS------YLC
-STWFCMFDLFLSLMVFHLWGHFKILNYTL----NDF--PRPSSEVE-------------------------
-------------AAKYSDEE----------------LVEVAA-----RLKD----CILYHREIIL--F---
-TDRMSNVFGPMLFLYYMFHQASGCLLLLECS---QMTAQAL-IRYVPLTIILTQQLIQLSVIFELVGSESD
----KLKHAVYGVP-WECM-----D---VKNRRSVVIFLANTQEPVHVKAMGVANVGVTSMAAI-L---KTS
MSYFT-FLRSL---------------
>HarmOR52/1-419
--------------------MRTLREIGQEIRKFGLEYCD---LPTMF-ENVAIL-LRLLTLNI--------
----DIKYKG------------------------GIT---FYSY--IITIVSGACYYYVFFFSMTWYVFWRS
RE-----LGE--DIGA-MIILSLG---ITSEI---GPLKLFYMSYNK--DKTQKIANDFL----------EC
DAN-------TIKSTRFYAN-------------LLRHCRTVKKR-AML--YWIVVAGNGV---IYLLKPITM
KGRN------------------LPEN-YFLIYGLEPIF---------ETPNYQIAYCMMVSAL------FFV
-CYVPACVTAFLIVVTGYAESQMLALSEEM----IQL--WPDAIKRA-------------------------
--EERTQLDPSKVLDVYNLEVKTIM------------NQFVEK-----RLKE----IIKRHALVIN--L---
-LNQVEIVFRQAIAMGFVLLIVGLLAELLGKL-----------ENTFLQMPFAFMQVSIDCFAGQRVMDASL
----VFEKAVYDCR-WENF-----D---KANMKLVLVMLQSSQKTLALSAGGISTLSFTALMSI-Y---RGL
YSSYT-ALRSTVK-------------
>HarmOR6/1-425
---------------------MSFRKFLFENEAVDGIKSP---SDYLY-IKILRF-T-LDVIRS------WP
----RKELGE--------PESA---SFT------VFM---KYFY--L--V---LTIAT--VVGSILYVVVHV
SE---LSFLE--AGLM-YLIILMS---FLDAL---TV----MSLTFS--AKYRVLAKDFL--TKI-----HL
FYY-------KDRSKA-AME-------------IHKKVHLISHL-FSL--WLLFQMLSGL--SLFNLTPMYS
NLAA-GKYR--------RGGLGNTTF-EHSLYYLYP-F-NTST----DVFGYIVACILHWIIS------YLC
-STWFCMFNLFISLMVFNLWGHFKILIITL----EEF--PRPKSIGT-------------------------
----------SESAYKYSQEE----------------LVEVAE-----RLKD----CINYHREIKN--F---
-TNRMSDVFGPMLFVYYSFHQASGCLLLLECS---QMTAQAL-MRYLPLTIILTQQLIQLSVVFELVGSESE
----KLKDAVYSVP-WECM-----D---TKNRKMVRFFLMNVQEPIHVKAMGLANVGVTTMAAI-L---KTS
MSYFT-FLRSM---------------
>HassOR13/1-424
------------------------MKILSDGSDLEGVEKV---EDIFY-IRIARK-S-MWILDS------WP
----RTPNES------------------------VIY---RYFV--L--A---LNITT--LVGGAVYLRNNT
GV---LSSFE--LGHT-YITVFMN---CITCS---RC-----LMILS--RKYNEVMFSFV--QKI-----HL
FHH-------RHKSEY-AYK-------------THIFIHKISHF-YTV--YLLGLALNGL--LLFNMIPFYN
CYSR-GMFR--------DVIPANATY-DHSVFYSVP-F-DYTT----KFKGYIAMTSFNCFIS------YTC
-TSYFCVVDLTISLVIFHLWGHMRLLTYHL----ANFKKPASVLESN-------------------------
------ENTHAIKDHSYTEEE----------------LKEVFS-----KLRE----YICHHNLILN--F---
-SSEMSSAFGPALLAYMVFHQVSGCILLLECS---QLDMKTL-VRYGPLTVVIFQQLIQISVIFELLGSSND
----KLIDAVYLVP-WEYM-----D---TKNRKLVYVMLRQSQRSIDLKMMSMLTVGVQTMTAI-L---KTS
FSYFV-MLKTVAEEE-----------
>HassOR14b/1-440
--------------------MAGLRDFFFNFEANEAITTP---TNYPY-LIIIRR-S-LSVIKC------WP
KKTTENLEAG---------------AKLKAK---VWGMIQNVLH--L--G---FCAFT--IFGTATYIAIHK
KN---MTFFE--LGHL-YITLMIS---CVVVF---RL----LTLTFQ--EEYQVVVNEFL--NKI-----HL
FYY-------KDNSEF-SMQ-------------THKQIHRISHL-FTL--YITGQLFTGL--SLFNLTPMYN
NYSA-GKYS--------KEGLKNSTF-EHSLYYSYP-F-DVST----DVRGYIFSNILHWFFS------YIV
-STWFCTLDLFLSVIVFHIWGHFKILLHDI----DNF--PRPSKMVS-------------------------
--FRLENTNVTISNENYSTKE----------------LEQLAA-----KLKQ----CIDYHREIIS--F---
-TNKISDVFGPMLFAYYGFHQASGCLLLLECS---QMTPEAL-ARYLPLTLTLFQQLIQLSIVFELVGTVSS
----KLNDAAYGLP-WEDM-----D---VKNRRTVAFFLLNVQEPVHVKALGLADVGVTSMTAI-L---KTS
MSFFT-FLRSM---------------
>HassOR16/1-422
---------------------MGLRQFLFENEAVEGINSA---SDYLH-IKVLRF-M-LVIVNS------WP
----RKEIGE-----------------PESP---KFSEFVKYLY--L--V---VTFLL--SAGFILYVVKHN
SE---LTFLE--TGHM-YIVLLMS---FIDVS---RV----ATLTMS--TTYREVARDFL--TKI-----HL
FYY-------KDRSKQ-AME-------------THRAVHKIAHL-FTL--WLVCQMLSGL--SLFNLIPMYS
NYAT-GRFS--------GEVSKNSTF-EHSMYYPYP-F-DTST----DIRGYSIACILHWIIS------YLC
-STWFCMFDLFLSLMVFHLWGHFKILNYTL----NDF--PRPSSKVE-------------------------
-------------AAKYSEEE----------------LVDVAA-----RLKD----CIVYHREIIL--F---
-TDRISNVFGPMLFLYYMFHQASGCLLLLECS---QMTAQAL-IRYVPLTVILTQQLIQLSVIFELVGSESD
----KLKHAVYGVP-WECM-----D---VKNRRSVAIFLANTQEPVHVKAMGVAKVGVTSMAAI-L---KTS
LSYFM-FLRSM---------------
>HassOR6/1-425
---------------------MSFRKFLFENEAVDGIKGP---TDYLY-IKILRF-T-LNVVRS------WP
----RKELGE----------------PESAA---FTVFIKYFYL--I------LTIAT--VVGSILYVVVHV
TE---LTFLE--AGLM-YLIILIS---ILDAI---TV----MSLTFS--AKYRVLAKDFL--TKI-----HL
FYY-------KDRSKH-AME-------------IHKKVHLISHL-FSL--WALFQMLSGL--SLFNLTPMYS
NLAA-GKYR--------RGGLGNRTF-EHSLYYLYP-F-NTST----DVFGYVVACILHWIIS------YLC
-STWFCMFSLFISLMVFNIWGHFKILIITL----EEF--PRPKSIGN-------------------------
----------LQTAYKYSQEE----------------LVEVAE-----RLKD----CINYHREIKN--F---
-TDRMSDVFGRMLFVYYLFHQTSGCLLLLECS---QMTAQAL-MRYLPLTIILTQQLIQLSVIFELVGSESE
----KLKDAVYGVP-WEYM-----D---TKNRRMVRFFLMNVQEPIHVKAMGIANVGVTTMAAI-L---KTS
MSYFT-FLRSM---------------
>HmelOR10/1-420
----------------------------------KEISSP---MDLRY-MKRIKF-H-LHFMGG------WP
LNELYDAYRE-----NTKYIPL---RHF------------KFLL--V------FWSTI--FINSLFYLKFNL
NK---LDFFK--LGQV-YIVIFMT---AVALQ---RV-----SMPFM--ESYRKTVADFV--LKI-----HL
FHH-------KQRSNY-AMK-------------VHKEVHKVLEY-LTT--WILIELYVGT--SSFHLIPLYN
NIRS-GTFT------VNDRNVNNGTIYEYAMYFYIP-Y-EQ------NNIIFIFIFVISLILI------FDI
-GSAFCTYDLLMSTIIIHVWGHLKILIHHL----ENF--PRPEADKY-------------------------
--------GNKENDFRYNKKE----------------SRVIFD-----MLKE----NIEHHKLIMG--F---
-MNSVSIAFGVMMFVYYIFHQITGCILLLEIS---ALNAEAF-VTYGLLTAFMYQQLIQTSFIFELIGSKSE
----VIKEAVYGLP-WECM-----D---VKNKKIVLFFLYNVQAPIRLNAMGLIAVGVQTATAI-I---KTS
LSYFI-MLRTLADN------------
>HmelOR11/1-430
--------------------MFNSNSIIHFLFRNEEISSP---MDIKY-MKIIKR-H-LHIMGG------WP
----FNELYE-------------------EP---KYIPLRNYKF--L------VVFFTAILLNCLYYLKLHI
KR---LDFFK--LGQI-YIVLFMN---VVGLQ---RI-----AMPFM--KSYRTTVADFV--LKI-----HL
FHH-------THRSNY-AMK-------------INNEVNKILKY-FTT--WILLELFTGI--AAFHVIPLYN
NIQS-GVFS------ASDHSLENGTLYEHAIYHYMP-FEE-------NNIIYAIIFILNLMLT------FDG
-ASSFCIYDLLMSIILIHVWGHFKILKHHL----ENL--PRPKAERS-------------------------
--------EGKANGIMYSKKE----------------SQKIFN-----MLKE----NIEHHKLIME--F---
-MDSVLSAFGIMMCVYYLFHQVSGCILLLEMS---ALNTEAF-VSYSLMTLVMFQQLIQTSVVFELIGSKSE
----VLKDAVYGVP-WECM-----D---EKNRKIVLFFLYNVQTPISLRAMGLVTVGITCMFQI-I---KTS
LSYFL-MLRTLTNN------------
>HmelOR12/1-396
-------------------------------------MSY---FDKSL--EIVKF-V-FTLSGI-------T
YKSKKLNTKE------------------------KLIVRSIYYF--N------FVSVNSDVVGAVYCFIDGV
QT--GKTFVE--LTYI-APCITFA---ILCSL---KAF---CMFHYK--DHVSDLIDQLR----------DL
DNK-------RKDESD-----------------IKKRETNFLHA-ILK--ASNIINLMLL--LTFCVSPFIL
IAYK-------------YVKTSEVEL-FLPLLIKYP-FDSY------DIKYWPYVYVHQFWSV------VLV
-IVNLSVSDYLLFICCTYLRIQFRFLQKDI----REI--VTSNRKLT-------------------------
------------------EPE----------------LVLLQE-----KIVN----LVKWHQELIR--L---
-TGCLELIYAKSTLYNFVSSSVLICFTGFNVV---TIDNVAFTTIFVVFLSTSLLQIFSLCFFGDLLMESST
----EVRNAVYESK-WYYT-----N---TKAAKSLLIIQTRTDNPCKLTAFGFSEVNLKAFMSI-L---SSA
WSYFA-LLKTIYNED-----------
>HmelOR14/1-393
---------------------------MEVSNEEGAVYTT---FVETY--KIISF-I-MGVGMI------YP
----NPKTEK------------------------RKI---VLLM--LISI---GPISM--MILNDMFNCLAM
RD-----YVN--VIRH-STVVGPF---LGGFF---KIL---IQFYKR--KPAKEIVDEIN--RDY-------
ASY-------NDMTVTYKKM-------------INASIENNLFY-SEK--CWAITVVTCV--SAFPIMAVLS
NLHS-TLFA------------AEPKR-YMVHDIILP-YAEPEKRF--ESPIFEIMFAYMLYAS------VLY
-IINFIGYDGFFGLCINHACLKMEIYCRSF----EDA-----------------------------------
----------------LREDN----------------ESCVHL-----KIVN----IIVEQNKLKR--F---
-VDLIQDTFNIWLGLILVATMIQIGTCMYLIS-----EGYALDLRYLIFIIGTVVHIYLPCRYAAKLKHMSM
----ETATLIYSGG-WERL-----SS--IRIRKMVLFMIARAQIPIEITAFNLMIFDMDLFVTV-------S
FMFIN-SKPLL---------------
>HmelOR22/1-435
-----------------MALFDNLRKKILGSDFDYDGFVG---DLYEF-HPQLKI-L-LVTNGI--------
---FFNNRDS------------------------YWRFLWPVIS-VL------LSIITCAFELMFIHHGVDI
ED---YSFATECFCYF-LIIFTIP---IVYTS----------VMLNR--NNIIQILDTMN--RDF------L
FIC-------NLGSKY--RK-------------TFLQGQMLIKK-LCV--CWLIFCVSIV--LMYIFSTTAI
LLYQ-SLFA----------TQHENMVRPLIFPFWLPADDPY------RTPNYEIFFFLQCVEG------LIV
-PQTFMYIYVLFHILLHHYYL-MSMMTFDI----EVL--FHGLDESV-------------------------
------------VSLSYTDSR----------------LMEVKV-----ILRNRMRRVVKWHNLVLG--S---
-VDAVSSVYGPPLVYQVTITSLVTCLVAYQVA--DSLDHGKLHVIFTMLFIATCVQLWIPCYLGTLIRNKAF
----AVGEAMWNSG-WHTT---PLG---RLLRSDIIIFIKRCQKPVSIKFTGLPNLELETFSSV-----GVS
FVYLN-IINLFLITDNIFAV------
>HmelOR23/1-394
------------------------------MSSIKGFVNS---------LKLTKK-T-FFISGI--------
----EIDKED-----------------DTKTSIFKWL---FHFN---------MLWLHTDVFGEFSWLIEGI
NM--RKSLAD--LSMV-APCTTIC---LLATA---KSL---NIYLFR--DVLDSAVAKLR----------EL
YPS-------DVKEGSVESQ-------------ILERSMKFLNI-VVL--FLSACCVVVT--VIFSSMPLIL
MGYE-------------YYQLGYTEL-KLPFLTEYF-FDSYA-----NKMIWSFVYLHQVWST------VIV
-CLNLFATDTLFYAFCAHLQMHFNFLCHDF----ENI--VRTT-----------------------------
-------------------------------------DDETRR-----ELRK----CARRHQDLIE--L---
-VDKMELLYSKSNLFNILSSSLLICLSGFNIT--LLENSKAASLTFIPFLVVSFTQISLMCFFGDMLMASST
----KISDAIYNSR-WYNA-----A---PDVKRNLLFVLFRARKPCKVTAANFAVINLTAFTTI-L---SRS
WSYFA-LLRTMYG-------------
>HmelOR25/1-400
-------------------------------------------FNKAL-KKVQAF---LRPIGL--------
----QIDENN------------------SNMTIRKWLRFRWAFI--VN-----MIWMNMDITGQSAWLIQSA
FT--GKSFVE--LTNL-APCLALC---LLGDI---EAF---FFMRHS--NKARELVRSIR----------FL
QSL-------TAEKDMDIED-------------IAFLKGQIKIF-YIAVNTITVIITVGI--MGFGVSPFIN
MALH-------------YKKTSEFVL-NQPFLILYP-FDIN------DIRFYFIAYFHVMWTA------VIA
-VLTVLAPCFLCYACSTFIIYQFHRLQKDL----EQIIPYTDNLILY-------------------------
-------------------EI----------------NDDVKK-----EFMQ----IIDRHRKLIE--C---
-VNLMEFIYTESTLCNVITSSLLICLTGFNVM---AIDDIALTLPFLQFLLLGLVQIYILCYYGDMIMIYSA
----KVGDAAYNCQ-WYRA-----D---VSIVKDLMIIATRAQKPCRMTALRFSDINFKTFTRI-L---STS
WSYFA-LLSSLYK-------------
>HmelOR28/1-396
------------------------------MDKSEKKFKC---FNETF--PRCTF-A-LAFSLT------YP
----NPTNIK------------------------KRL---IIFS--I--A---IFVNSGMLIWFILYLFKCI
QT---RDIYN--LARN-ITIGVLV---LLFFS---KMY---YTTRNA--KKFARLLEKIT--IDL------L
LGN-------DMAEEY--QM-------------IYEYYIKIGKH-GET--IWIIIPILLS--SQFPIYAGMC
NMYESLKSD------------VGKKYMIHEMELKYIEDIQY------ETPYYELLFAYNIINV------ILL
-SPNFAGFDGSFCIATNHLRLKLKVLAHKV----CEA--FRQAKS---------------------------
-------------------------------------KAELKE-----KLKG----AIKDHQEALE--F---
-YDDLQEVYGGWLLVVFLLTSFLISLNIYQIY-----LSQQIDTKYSMFAISGIIHMFTPCYFSSNLIKVKE
-TSEELSWDLYNAA-WEDW----PD---PAVRKLLIFMITKSQQTLVLTGQGIVYFNMQLFISV-L---QTS
YSVFT-LITS----------------
>HmelOR3/1-415
-----------------------------------GIEKT---QDIKY-MRILKR-R-LQILHA------WP
SKAIGEEESK------------------------YCLYGRIYVF--L------VFALS--LPPGFLYLKNNL
FV---IDFME--LAHT-YVTVSMS---TMATF---RV-----MLVFL--KIYKNLIADFV--NCI-----HL
FNH-------KDHSEY-AMS-------------THLLVHKISHF-FTV--YIDILLVVGL--LLFNFTPLWK
NIYS-DAFT--------NYKTGNSSL-ELSIYYQLP-F-DYKH----NIYWYLVMFIFDWYMS------ILC
-SFCFCYIDLLISLMVFHIWGHMRIIINDM----VTF--RRPSNKVT-------------------------
-------IDANIQDEFFSDEE----------------GRLVAR-----DIGN----IVQQHNKIAE--F---
-SARLISTFGPILLIYYLFHFVSGCVLLLVCF---QKNAEAI-MLYGPLTFVVFQQIIQISIVFELLATVSD
----QYSNAVYSLP-WECM-----K---VGDRKKVFIMLINSQRPLPVKAMNIVNVGVQTMAAI-L---KTS
VSYFI-MLNTFAEK------------
>HmelOR30/1-388
------------------------------------------KFEDVF--KLSTL-A-LHFNGS------HP
----QATRNR----------FK---MFR------IVY---EHII--T--F---LCFVS--LLYSIILYDVNN
KE-----YTE--VIKN-GVMAIVC---VTVTF---KFT---ILLRNR--DDIQSLIDTIN--QDY-----EL
SED------LSEEEQH-----------------IVMKHANMGVD-VCK--IWLAASIVTG--LLFPVKAFVL
MAYK--YIN------------GEWEL-VPMFDLNWP-FINGIKK---NPIIFTCIFAQCLSFD------FFS
-ASMYLGFDPLGPIFLVHACGQLDLLSNRF----MKL-----------------------------------
----------------FSQGT----------------TADAKE-----NLKL----IHLKLLEIYM--Y---
-VKKIQDIFVVLYEFNMKTTTFLIPFSTFQFV-ESLRKKDIS-LEFASFAISAVFHFYMPCFYGNKLMDMSE
----KLRQSIYACG-WEME-----RD--IEIRKTILFMLTRTTVPLGIKSI-FYSICLDTFGEM-A---SQA
YGIYN-LMNAAWG-------------
>HmelOR31/1-389
-------------------------------------MHK---FEDVF--KISTL-A-LHFNGS------HP
QATRKLRLFR------------------------IIY---EHLI--S--F---FCFVS--LLYSIFFYDMKN
EV-----YTE--VIKN-GVMVIVC---VTVTF---KFK---ILLQNR--DDIQRLIDSIN--HDY-----DL
AKN-------LSEEEQ----------------LIVSKYANMGVI-VCK--CWVTAALATG--FMFPVKAFIL
MGYK---YS--------K---DEWEL-IQMFDLHWPLI-NGIKD---NLFIFTFIFVSCFSFD------AFS
-VSMYIGFDPLGPIFLLHACGQLDLICNRL----KNL-----------------------------------
----------------FSEGT----------------TADAKE-----NLKL----INLKLIEIYR--Y---
-VKTIQDIFVVLYEFNMKTTTFLIPFSTFQFV-HSLREKDIS-LEFAFFTICAIFHFYMPCYYGSKLVDMGE
----KLRQSIYACG-WEME-----RN--IEIRKTILFMMTRTTLPLVIKTI-FNSISLDAFGEM-A---RQA
YGIYN-IMNAAWG-------------
>HmelOR33/1-410
---------------------------MDQIRKFGLEYCD---LPTML-WNVSIM-LRILTLNI--------
----DKRNTK--------RIPT------------LYY---IFTA--V--VITSYIYVY--NISVVWYSFFYC
RT-----TPT--CYRL-SSIIVFS---LGVAS---SIGVCKLFFMYL--DKIRDIAAECL----------LC
DAK-------TIPGSRFEIN-------------ILKTMRFIKKR-AMI--FWIVIISNGV---VYFLKPLLI
PGRH-------------------FSEDDLIVLGLDPVL---------ESPNYEIAFALTTAGI------FVT
-VYLPSNITGFLIIVTGYIEAQILALSEEI----IQL--WVDAENNY-------------------------
-INTVPVHNEELPRQEKNKEKAI--------------NEFINN-----RLKD----IVKIHIININ--I---
-FHQVEDVFRGAIAIEFTLLMISLTAVLLGGL-----------ENTYMQIPFGLMQVAVDCFTGQRVIDACV
----TFERAIYSCQ-WENF-----D---VKNMKIVLLLLQNSMKTLKLSAGGLSTLSFPCFMSV-L---NSI
YSAFT-TLHSTL--------------
>HmelOR34/1-368
----------------------------------------------------------ILFCIT--------
----------------------------------------IIIT--S--S---YVYMY--IFSTVWYTFVYC
RR-TDNRLSA-------IINFSVG---VSSTI---AFCKFMFMYLFE--DKVREIIAGYL--VCD-------
SLI-------VPGSQF-EKN-------------ILKTMRFVKKR-AMI--FWIVIISNGA---IYMLKPLFT
PGRH-------------FPED------DFILYRLDPMF---------ESPNYEIAIFLFSASI------GLT
-VFLSSNITAFLIIITGYVEAQLLALSQEI----LQI--WDDTKENS-------------------------
----TNVETFEDLKQLEDQNEDNETI-----------NNLIRD-----RLKN----IVKIHVINMN--L---
-IQQVEAVFRGAIAVEFILLFISITAVLLGGL-----------ENTYLELPYSLMQVAVDCFTGQRLIDACV
----NFETAVYFCK-WENF-----D---TQNRQTVLLILHISQKTLTLSAGGLSTLSFPCLMSV-L---NSI
YSTFT-TLHSAL--------------
>HmelOR35/1-414
----------------MDRPALSSRPSVWTVVRKFELDHD---DFTTI-MENIHF-M-LRILTI--------
----NIFNNS-------NSIPV---ISY------IFV---IIGS--F--A---YFYVY--ILSIIWMAYFYY
GN-----WTA--MAIV-LSLFACS---ITSFT---KLI---FMKLNS--KNVKNLIERFL----------QC
HAQ-------VVPGTRFCKN-------------LQKRLKIVQQR-AII--IWVFGMLNGA---IYVLLPFII
PGRH-------------------FTTDLYVIYGLVPMF---------ESPNFEIATTLNITSI------AFG
-IYALVSIAAYILIVVGYIESQLHALSEEL----STI--WEDGTNFY-------------------------
----NVSKNNCDGIGEREDII----------------NQFIEV-----RLRD----ILQLHIANIN--L---
-LHELDVELRMSLILEFSLITFAITAELLGGF-----------KNTYLQLSYTILQVYMNCLAGQRLIDAGK
----CFEHSLYSCK-WENF-----N---VKNQKTVLIMLRMAQKTLVLSAGGIAKLDFACLMEI-L---KST
YSAYT-TLNSTVK-------------
>HmelOR36/1-419
-----------------MIKFSFCSHIWKRLRKFGLDYDD---FPVIL-ENVNSL---LRNITI--------
----DIFKNS------------------------KPISFIFYVL--TVIGSSLYFYVY--VFSMVWLVCFNY
GR--AGNWTA--VAVV-LSLFSCS---ITSFT---KLV---FMKINS--NDIKEIIAKFL----------QC
HAQ-------VIPGTRFANN-------------IRKRLRIVKRR-ATN--IWLFGVINGG---IYVIIPFLT
TGRH-------------------FTTDIYFIYGLVPMF---------ESPNFEIATVVNITGI------GFG
-IYTQVTAAAYVLVTVGYIESQMHALSEEL----QVV--WDDSLNFY-------------------------
-----NEIKHNLRDKVNAVDN----------------KRRLMNIFIRVRLRD----ITKLHIANIN--L---
-LHELDKELRATLALEFTFIAFSITAELLGGL-----------ENTHLQLPYTVLQIFMDCLAGQRLIDASN
----NFEISLYNCK-WENF-----S---IKNRKTVLLMLRVSQRTLVLSAGGVAKLGFPCMMMI-L---RTA
YSAYT-TLKSTLK-------------
>HmelOR37/1-413
---------------------------MHVIRKFGLGFTD---LPTLI-WNVSVL---LRVITL------NI
DGRNRTPIPK------------------------AFHASTITLI---------SCYFYVYFVSMIWYVFFYC
RR-----TSD--WISA-IIVFSLG---VASQI--GVCYQFDCIFFFR--SSVRDVVAEYLTCDEL-------
----------LIPASRFESN-------------ILKTMRHVKKR-ALI--FWIVIISNG---FVYVTKPLVI
PGRH-------------------LPEDEFILLGLNPVH---------ESPNFEIAYLVTIAGV------MIT
-VYLPSNITAFLIIITGYTEAQMLALAQEM----QLI--WDDAEIYY-------------------------
RNYKNLRGNYPIEDHIKMKKLII--------------NNFIKY-----RLKD----VIKIHTINLK--L---
-ISKVESVFRGAMAIEFTILIISLTAVLLGGL-----------EKTYLELPFALMQVAIDCFIGQKVIDACE
----IFEKSVYASK-WERF-----D---KSNMTTVLVILQTAQKKMTLSAGGMITLSYPSLMAI-L---KSI
YSTFT-TLRSTLK-------------
>HmelOR38/1-417
-------------------MRNKERGIWGTLKTFGLRHDD---FPTIM-NNVAIL-LRALTINI--------
----YASAKP---------ISL---ILS------ILT---LIVS--F--A---YIYEC--VISMVWLVFFYY
GR-TGQ-WDG--ICVA-LTLFSCT---VTCVT---KFV---YMKIFS--KDVQKTVEKFH----------KC
DAQ-------VIKNTR-FAR-------------NLRKRLRTVKK-RAT--LIWITLVVNG--GIFMMIPYVT
PGRH-FSLD------------------LYYMYGLMPVL---------ESPNYEIATFINTLSS------IFC
-SYTMVCVAIYVIVIVGYTEAQMYALGEEL----INV--WNDSQNFY-------------------------
NAVKHKVQDKIHIIDIKDKIS----------------NDFIKI-----RLRD----IIKFHIINIK--L---
-VQDLEEELRSTFALEFSIVAFSITVELLAGL-----------EHTYLQLPFSLVQVFMDCLAGQCLIDACN
----YFEDAVYSCK-WENF-----N---IDNQKTILLMLGTSQRTLMISAGGVSKINFESLMVI-L---KST
YSAYT-TLKSTMK-------------
>HmelOR39/1-409
--------------------------MVETLKTFSLNHHD---FPTMI-DNVSIL---LRIITI--------
----DIYKKS------------------------KPISLIFYIM--TSIAGLGYFYVY--TISMVWMVFFYY
GR--AAMWTE--VAVV-LAFSSCS---VICLT---KFI---FMKLYA--KEIKDTVEKFL----------KC
DAQ-------VITNTRFAKN-------------LLKRLRMVKTR-ASI--IWVSLVVDGL---VYLLIPLVT
PGRH-------------------FTNEIYLIYGLVPML---------EPPNYEIALLVTTVTT------GFG
-VYTMASVATYVXVIVGYAKAQMHALSEEL----RNV--WFDSQHFY-------------------------
----NEINCDIDQVNIIDDKANIT-------------NEFIGI-----RLKD----IIKFHIVIID--L---
-VHELDREFRPTLALECSIMAFSIITELLGDL-----------RNTYLQLPFSLIHAFMDCLSGQRLIDACN
----NFEEALYNCK-WENF-----S---IKNQKTILLMLGLSQKTLMLSAGGIAKLNFNCLMMI-L---KST
YSAYT-TLESTVK-------------
>HmelOR4/1-393
------------------------------------LNIK---FENSF-QFMLRA---MYISQF------HP
----YTKKDI------------------------KWASKLLSMY--LTCL---AVICI--IVYSIIFIDLKV
KD-----ITQ--ACSNGVICLIFS---VITLH---YC----IMFYYQ--KLIVNMIEIMN--NHY-------
----------EKAEEYTVEE-----------KHVILEYVEKGKF-IVI--IWRRISLFGG--GLFITRPIFV
MVYY-AIFS-------------EFKP-VHLYEMVYP---SPIEELKDTFSVYCFLYITFIIFT------CCA
-MFTLHGFQPLGPIFMVHACGQLEVARTRI----MKI-----------------------------------
---------------FHDDNS----------------VEEIIV-----KLKH----VAVSLKNIYS--F---
-IDKIQTCFKIFYELILKTTILVLPIVIFQIL--GSFSKGELKIEFLSIVVGAITLSSVPCYYSGMLMESGE
----NLRLAIYSCS-WENR----WD---RTSRTLILLLLLRTTPPVTIRTM-FCRLSLDALADV-F---RQA
YTIFN-LLNAAYN-------------
>HmelOR40/1-407
----------------------------MGIFGNLGLDHS---DLRTL-IENIGI-L-FRGLTI--------
----NIDQNN------IRPIPW------------IIY---IFNV--V--AGTFYIYVY--ILSMIWFVLFRC
PE----------CGDI-TICFLEV---SLGMCSASAIIK--FFYIKL--TTVRKLIYEYIKYDRL-------
----------VLPETRFADN-------------IKKHLRIVKRR-ALI--IWITFMVNGT---IYIIMPFLM
PGRH-------------------LTEDLYVIYGLEPML---------ESPNYEIATMLMIPAI------IIG
-VFSLAVIVAFMVVIVGYIEAQMLALSEEL----LNL--RQDSEIFC-------------------------
-----EKVTRQNNSLSTIAIQ----------------NIFIKN-----RLRD----IIRFHIMNIK--L---
-RNNVENKFRIIYIIEFIFLFFAIVAELLGGL-----------ENTYVQLPYTFDQIFLDCLIGQRLLDASI
----VFEKALYSCE-WENF-----N---VANQKTVLLMLRNSQKTLTLSAGGIAVLSYPFLMHV-I---KST
YSAYT-TLQSTVTEVKY---------
>HmelOR42/1-385
-----------------------------------MDIPN---FEEMF-KQININ---FWLVGL--------
----NFHQSR------------------------VTL---AYFI--I------LFNIVIVLVEETGFFVSKF
SV---ENFLE--LTQL-APCTCIG---SLSLL---KII---FIAKKK--QNIFDLTQYLR----------EL
YNK-------ALIDSS-KKE-------------LIKQDFIFLKY-LVK--YFFILNAILI--CVYNFSSLVL
IAYY--YYT------------KRTIFYILPYAMLIP-FSTD------HWYSWLIVYLHSIACG------FVC
-VIYFTTVDALYYIMTSHICAQFSLLSEEI----KGL-----------------------------------
-------------------------------------DADTSC-----QLSD----IVKRHQYILK--L---
-SQNLEEIFRAPNLFNVLVGSLEICALGFNLT---MGPWSQV-PGVVLFLLSVLVQILMISVFGENLIRESR
----KVGESAFLCK-WYDM-----D---QKSKKIILLLMLRSNKPQKLTAYKFSVISYESFTKI-I---STS
WSYFT-ILKTMYTPPDKSGA------
>HmelOR45/1-339
----------------------------------MVEFSD---LPQEY-IKLYSI-C-FSLIRF------ND
----FNFFDD--------HVPF---FKK------YWR---FFVK--M--F---LTSIQ--FVSMTIYLKRRI
QG-----DFK--IPEL-SYVISCY---IVIFQ----------VLYNK--TNIQKLILSLG----------VM
WRT-------DNLTDI-----------------QIENKNRFLKT-FS---FFNCISVSGL------------
------------------------------------------------------------------------
-GYMYFGIEFLTITLCAYLSTAFSLLRDDL----KRL--TPRNNRGN-------------------------
----------------LNENL----------------RNESPY-----TIEM----IIKQHQKLIE--L---
-TKLMNNSFSVIFFTNLSFATFEICFYAFACI--VAHTPMDF-SKNILAVLIILPSIFILCYYSELLREESG
----GIADAAYENV-WYRG-----D---DGYQKSIRFIIMRAQRPCSLMSLNYTPITLNTFTKV-V---STT
WSYLS-VAITMYSKK-----------
>HmelOR46/1-341
----------------------------------MVEFSD---LPQEY-IKPYSI-C-FSLIRF------NN
----FNFFDD--------HVPI---FKK------YWR---VFVR--M--F---LTSIQ--FVSMIIYLIRRI
QE-D---FETTELSYA-MSCLMVI---TQGFL---KFY---LVLYHK--ANIQKLILSLG--VMW-----KK
DNL------------------------------TDIQIENKNRL------LKTLNMLAGL------------
------------------------------------------------------------------------
-AYIYYGVELLPITICGLLSTAFSFLREDL----KRL--TPRNNQVN-------------------------
----------------LNENF----------------QNEPTN-----TIEI----IIKQHQKLIE--L---
-TKLMMNIFTVIFFTNLAFAAIEICFYIFASI--VTPTPMDF-AKNILAVIIMLPSIFILCYYSELLREESG
----GIADAAYENI-WYRG-----D---VGYQKSICFIIMRAQRPCTLMCLNYIPITLNTFTKI-V---STT
WSYLS-LAMTMYSKK-----------
>HmelOR49/1-411
-------------------------------------------MMYEY-DTFVTFDRILSFAGI-------P
IFAKHKCNSK------------------------KWLLFQIFNF--F------LAFLT--FVFTSGFVLSNL
SN------LE--LCIQGACVWTTG---VIMFI---SLG---VCLVFR--LQFRSFLEEIIFNDSL-----LE
MPFINGVLQLKFGNGKLGEL-------RKSVINSRETLFRLTRV-LLK--TYIASLGVCA--TLYLCGPIYL
MCIR-----------------NDKSLRLLAFDMWFPWGLE-------NFAVYVASFVFHAYVG------YLC
---SFAGLQSTLVLLVGQIIRQLKILTFIL----SNM--DDLIKELV-------------------------
--------------GERGDKW----------------QRECTT-----LLTQ----CVDHFVKTKR--F---
-ANRLNAICQPFYLSVILVAMMLMAVCSVKIAISDKLSPDT--VKYYIHEICNILIVLMLCSLGQQVENECE
----QLEMAVTDK--WYIY-----N---SKHRVCVRIFKMALSQRMPIYIFGSITLSLPTFTWF-I---RTG
MSFFT-LVMSVLEE------------
>HmelOR5/1-400
-------------------------------MLLIFRQPP---LNQMF-YRIIANMMSISTVGN---RTNWG
----YKTYPK------------------------MYVIMNIVAI--I------FAPTV--IVSQVAYLCVNF
TK----------LDFE-ILIIAFS---ILPST---VLANVDIFSSKT--KTNISLSRNLL--SKI-----HL
YNI-----YKNDTNDEFKLI-------------FVEKSIRISSY------YLICFCGTNW--LSWVTMPVYN
NYHDKEAVL-----------NHTVQL-QTCIFLWLP-Y-DYRY----DFNNWIIVHTINSYII------FAG
-ASAIMTYQVIFYTLTYNLIGHIEILRNKI----KTE--FKEDLT---------------------------
-------------------------------------DDQAHS-----KLVE----IIKYHDFICQ--V---
-FEDLQTAFGVNVAANYLENLVSNSILLFQIM---YGGKEKI-FQYLAMGMAYTGGPIIISIVIDELRRRTY
----NLSELLYSIP-WEDM-----S---VPNQKIVLLVLQKMQIVMDFKAFGGISAGVAPMISV-S---IST
IRKYNESLCLF---------------
>HmelOR50/1-406
-----------------MEYLRRAWRRTTQCKALELSSGD---YETLF-FESIYR-V-TYIAGF--------
----AILDDS------------------------TPY---LIYS--S--FIKTMISLL--LICETWHLLSDT
TN-----LDV--LIDN-ITVTMIN---FTTLF---RYI---NMRQNT--FIYKKLVSAME----------SP
YFD-------ISTESR--KK-------------IFNFWVQRNER-FLK--LLLALAGSTL--AIWCVYPLVD
DIEY-----------------------NLMVSARFP-F-EY------QTPVRYPMVYSSVYVA------FCY
SSTFVLLNDLIMQAHLMHLLCQYNILCNCF----ETI--ITDFMSSF-------------------------
-------SESEHSGTILTERF----------------REKYLK-----KLNN----LVKQHKFILD--N---
-SMEFKKSLSKPMLAQLTASGFLICFLGYQAS---------VFFMTLLYILYALFQLFIFCKWCDEIKIQSE
----NIANSVYCSG-WEKG-----ITAIPGVRACLLLVAIRARRPVIFTAGSLFELSLASYTTI-V---KTS
YSAVT-VLRRFQ--------------
>HmelOR54/1-388
-------------------------MKFIDNIKDYFIETR---FQLRD--NSLEN-I-IWLVNL--------
----VPSKAG----------FSILKDKISAP---FWI---LHLS--L------LFYVY--GVGSVVYQIKFA
QG-----ASD--FIKS-YVNISIL---ILTAN---NSY---WFLMKR--PLLKVVIEQVTRNDSL-------
----------SKETVF-----------------LKDKHGKLLSV-IKK--ILFIFYGFNLLDALFIYIPHRV
DVSN-DYYS------------------MTPCVGLEPLT---------MSPNREICHVILFSQE------ISI
-MTVVLNYQALLLFLIAHTAAMYQMLAAEM----LAF-----------------------------------
-----------------EEYE----------------NSDINI-----VVKEHLPSLIERHALTLS--I---
-IDNLKALYSMPMGVNFGSNAVCICLFFYLSL-------HEW-ITFAPVLIYCFLVFFLYCFLCQRLINASE
----VFENAVYSCG-WEKF-----N---MKEKKTIYVMLLQAQKPITLLAADIIPVNIYTFAST-L---RAM
YQFIT-VVKL----------------
>HmelOR55/1-356
-------------------------------------MSN---FDKSL--EKIKP-I-FVLSGI--------
----TYQSKK---------LNI---KEKIQI---RCV---YLFN--F------ICLNS--DLLGSIYCFIDG
VR-TGKTFVE--LTYI-APCVTFS---FLCNL---KGI---FLIHYE--DRVCELIDNLR--NLD-------
NKR-------RKDDTY-----------------IKKGEINFLHA-ILK--TSNILNVILV--LTFIMSPFIL
IAIK-YLKT--------N----KVEL-ILPFLIKYP-FDPY------DIRYWPFVYIHQFWSV------VVV
-IINICVVDYLLYICCTYLRIQFRFLQSDI----KNI--IRSNKM---------------------------
----------------LTEPD----------------LAGFQE-----KIVN----LVKWHQEVIR--L---
-TSCLELIYSKSTLYNFVSSSILICLTGFNVI--AIQNMAFT-IVFLVFLTASLLQIYLLCFFGDLLMKSSI
----EVRDAVYESK-WYYI-----K---ARAAKSLLIIQTR-------------------------------
--------------------------
>HmelOR67/1-386
--------------------------MAQAYSLRQEVIKE---LEFLQ-LMGEKI-FLYPFVDT--------
-----TKLKT------------------------IGY---TITH--M------LVLCT--AFQLTLTLLSNG
TD-----WLE--IINV-APNLGVV---LMTTI---KYM---KIYSNR--QFYHKIFNHYR--NDM-----WG
IVD-------ISSGEQ--QK-------------IIKTYKKISMF-INR--FLLYYSIPLI--LIVNSFPYLV
MVYE-------------SQVNGSNEY-LYPFDGWYP-F-D-------KVKWYAAVYIWESCMT------AVV
-VCVFGFSNMLHGSLMIFICMELKIIGNRL----ENL--INDEDANA-------------------------
---------------IFEDNG----------------VQIVHR-----KILANLKMLIAKHNFLTK--T---
-SAKLDAVLGDAMLLNYSLGAIFICLTAFTFT--VVDNLYKS-IRYFFMFTALLVEIFNQCLFGQILSDHSV
----NLTKSIYYSN-WPCA-----T---PEVKKIMLMLMVRTQKPFQLTARGYLTMNMYTFSS---------
--------------------------
>HmelOR69/1-401
----------------------------MDEATRKAAKME---IDESL-MLSTFS---MRRIGL--------
----SFDKPR-----------------NATD---YFLQKLIFSL--S------ICGICCHVSTEFINIVLTF
AS--SPRVED--VVPL-FHTFGYG---ALSIA---KVF---VLWYKN--KVFGELIEELT---GI-----WP
MPP-------LDGDALGIKE-------------KSLTALRISHR------WYFSVNVLGV--WFYNLTPIIV
YFYR-------------VWQGQDAQV-GFVWVSWYP-FDKH------QPFAHVAVYLFEIFAG------VTC
-VWIMVSSDLLFFGMASHIALLMRILQRRL----ESL-----------------------------------
---------------ASTEQT----------------DEENYE-----EIRS----NIKLHQRLIS--Y---
-CNNLEDAFSLCNLINIVMSSINICCVVFVIV---LLEPFMA-ISNKLFLGSALIQVGAMCWYADDIFHANG
----NIAAAVYSSD-WYKM-----S---PRCRRALLFLILRCQKPIAFTAMKFTNISLVTYSSI-L---TRS
YSYFA-LLYTMYSDN-----------
>HmelOR7/1-405
------------------------------MDLFFLRQPP---LNQMF-YRVIAN-M-MSISTV-GNRTNWG
----YKTYPK------------------------IYV---LINI--VAII---FAPTV--IVSQVAYITINF
TK---LDFEI--LIIA-FSVLPST---IVANV---------DIFCSK-TKTYLNLSRDLL--SKI-----HL
YNI----YKYNKNDEF-IKK-------------KLIFTEKSTRI-SSY--YFIGFCLTNW--LSWITMPIFN
NYRN-KEAI-----L--N---HTVQL-QTCVYLWLP-C-DYRY----DFNNWIIVHTMNSYVI------FAG
-ASAIMIYQAIFYTFTYNLIAHIEILKEKI----NTE--F--------------------------------
----------------KEDLT----------------DHQVHA-----KLVE----IIKYHNFIWQ--V---
-FEDLQTAFGINVAANYLQSLVSNSILLFQVM---YGGKENL-VQYITMVMAYAGGPIILSIVIEELRRRTY
----DLSDLLYAIP-WQNM-----S---VPNQKIVLLVLQKMQIVMDFKAFGGISAGVAPMISVSI---SRI
KKYYESLCFSG---------------
>HmelOR70/1-399
----------------------------MVTQDKIIAKKE---INKTL--KLCNF-C-TRIVGF--------
----SFIDDL--------PKSL---YLK------IWKYICFLGT--V--V---IIVLK--EAGQMNYAITEL
LT--STSVAD--FVAG-LHIFGYD---CISLS---KLL---TIWYKR--NIFRNLLSELS---DL-----WF
LTS-------SDRNAIEFKK-------------KKLSKLEIVQF------WYAFWNVLGV--WLYNLTPVVI
YLYQ-------------KIRGEPASL-GYIWHLKYF-FDKT------QPGYHELAFVFETFSG------LFS
-VWAMLGSDILFMTMASHISMLLRMLQDKI----RRL-----------------------------------
-----------------DMRK----------------NQNCYA-----DITS----LIKIHQRLIR--Y---
-GEDLEDAFCLVNLINVLMSSVNICCLL---------DPVMV-MSNKFYLGAVLTQVGILCWYADDISASSS
----GVATAVYESG-WYHC-----D---IRSRKLLLAVIQRSQKPLYFTALKFGPITMSTYSSI-L---ATS
YSYFA-LLYTTYRNNNRGS-------
>HmelOR71/1-423
--------------------------------VYTGDVKD---YDATY--TIPTV-I-LKVVGI--------
----RIFLKD---------------TKLKSI---CWN---FYFW--F------NFVSI--LISCMLESINMF
SMASVGTFVD--LFTM-MPCVGYL---IIGTC---KAF---KIKRYY--YVYKNLVEELR---DM-----WP
NGP-------ITEEEH---K-------------VMNDALRRVRF-IIK--AYFASTMALG--SIFNGPPLIA
WVKNRLGF--------------DTEL-LMPFFFWLP-FDQF------KTGRFEAIYFTQCFLC------FVS
-AGYMMSADLLYCIFLCHITTQFSLLSIRI----KKFIYVPIDDQLL---------------------ESYP
LGTYSKKYLESQSNPIHDEET----------------QEKLAA-----ELFS----IIQRHRALIR--L---
-SSDVESMYTFSLLVNFVNSSVIICFCLFCCA--FVEKWNEF--IYKMFLITSTLQTWMLCWYGQNLISTST
----GVAESLYNCG-WYTG-----S---SKIKKSIFIMINRSQKQVHITTCGFSIISLASYATI-L---KTS
WSYFT-LLINMYKE------------
>HmelOR74/1-420
----------------MFKFKEVNFEQEYNNECAKGIIRPANFHRQNF--SILGI---FQVLDA--------
----PIRKYT------------------------YFAKAAMIFC--A------VSALI--ILSLGLYHGILI
RD---IPFITE-VGTY-CIVMSYK---IIILM---------CTKLNV--YDYHQLQHIMK--ENF------L
YAC-------TTGERYRKKF-------------FYNQIFTRKICKLTL--VFTSGVAVGM--MSFGVFSLLF
YLAT-------------HSQGEGKRPLLFPFWCFNIDFG--------ASPVYEITFFYSCMCI------FAY
-AINYTFMILTEIMWIREITTKADIVIWSI----RDL--MDGIQPTQ-------------------------
-------------DKRERAFF----------------DATLKN-----RFKE----IVKHHQSMHR--L---
-LKHYAKVYKKLLMFEQKISAPVVCLSAYSCY--VTSGDGEFNAVLLLLCVAAIILLFIPSYLCTILSMKVS
----SICYACWDTPFWNAS---------PVVRPYLVLIMQRSLRPLPLTVPGFEEVSVQTFSKK-M---ASA
YSMFN-MLRQINI-------------
>HmelOR9/1-420
-------------------------------------------MDLQY-MKRIKF-Y-LNWLGS------WP
FEDLYEVYKE-----EPKRLPL------------RNS---KILI--I------YFICI--LLGGIMYVKVHK
NE---LNFFE--LGHN-YITLLMN---VVSLQ---RV-----TMALL--NSYRVMMAHFI--LNF-----HL
FHH-------KQRSKY-AMK-------------IYKQIDTLCSW-YTI--YLYSQMYVGC--ILFNLGPLIN
NIMS-GAFE---SNAYSAENGTTPEF-EFSVYLYLP-FTVQ------NKKQYGLISLLNILLT------SDG
-ACIFCTFDVLMSIIIFHVWGHLKILKYHL----ESF--PKPALAER-------------------------
-----EPGNRYTKVVMYTEDE----------------LPIIFE-----KLKE----NIEHHKLIIE--F---
-MNLASNGFGVMICVYFIFHQVIGCILLLEIS---AMDMESF-ASYGVLTFVMFQQLIQISIIFELIGSKSE
----TIKHAVYDMP-WECM-----D---IKNKKIFLFFLNNVQKPIALKALGLVSIGVQTMASI-L---KTS
FSYFI-MLRTLAEN------------
>HvirOR13/1-425
------------------------MKILSDGSDLEGVEKV---EDIFY-INLARK-S-MWILDS------WP
----KAFNAS------------------------SKY---RYFV--L--A---LNVAT--LIGGAIYLRNNT
GV---LSSFE--LGHT-YITVFMN---CITCS---RC-----LMILS--KDYNHVMTLFV--QKI-----HL
FHH-------KHKSDY-AYL-------------THIFIHKISHF-YTV--YLLGLALNGL--FLFNMIPFYN
CYSR-GMFR--------DVIPANATY-DHAVFYSVP-F-DYTT----KFKGYLAMTSFNVFIS------YTC
-TSYFCVVDLTISLVIFHLWGHMRLLTYHL----ANFKKPASVLESN-------------------------
-----DNNKDEIKDHSYTEEE----------------LKEVFS-----KLRE----YIQHHNLILE--F---
-SSEMSNAFGPALLAYMVFHQVSGCILLLECS---QLDTKTL-VRYGPLTIVIFQQLIQISVIFELLGSSND
----KLIDGVYLVP-WEYM-----D---TKNRKLVFTMLRQSHRSINLTMMSMVTVGVQTMTAI-L---KTS
FSYFV-MLKTVAEEE-----------
>HvirOR14/1-440
--------------------MTGIRDFFFNYEAKDGVTNP---TEYPY-MIMSRH-L-LTVITC------WP
----KKPKEG-----LNARAKL---RAK------IWVIVQKIFH--M--S---LCLLT--TLGMAMYIGLHK
KS---MSFLE--LGHL-YISLLMT---VVIFS---RI----TTLCLN--PKYRAVSTEFL--TKI-----HL
FYY-------KDDSEF-SMQ-------------IHKQVHKISHL-FTL--YLTGQMIAGL--SLFNLTPMYN
NFSA-GKYK-K---G--G--LKNSTF-EHSLYYSYP-F-NASS----DVGGYIVSNICDWIIS------YLC
-STWFCTLDLFLSIMVFHVWGHFKILLHDL----DHF--PRPANLTT-------------------------
--FKLDNSNITLTSEKFSSIE----------------LGQVSE-----KLKK----CIEYHRKIVS--F---
-TDEMSEVFGPMLFVYYGFHQTSGCLLLLECS---QMTVAAL-VCYLPLTIMLFQQLIQLSIIFELVGSVSD
----KLKDAVYSLP-WEAM-----D---IKNKKTVAIFLMNVQEPVHVKALGLAEVGVTSMTAI-L---KTS
MSYFT-FLRSK---------------
>HvirOR16/1-422
---------------------MGLRQFLFENEAVEGINTA---SDYLY-IKILRF-T-LVIVNS------WP
----RKEIGE--------PESP---RLS------AFA---KYFY--L--F---LTVLA--AIGSIAYVAVHN
RE---LTFLE--TGHM-YIVVLMS---LVDVS---RV----ATLTMS--TTYREVARDFL--TKI-----HL
FYY-------KDRSKH-AME-------------THRAVHKISHL-FTL--WLVGQMLSGL--SLFNLIPMYS
NYAA-GRYS--------GDVSKNSTF-EHSLYYSYP-F-DTST----DIRGYSIACVIHWVLS------YLC
-STWFCMFDLFLSLMVFHLWGHFKILINTL----NDF--PRPSSKVE-------------------------
-------------GAQFSDEE----------------LVDVAA-----RLKD----CIVYHREITL--F---
-TDRMSNVFGPMLFVYYSFHQASGCLLLLECS---QMTAQAL-MRYVPLTIILTQQLIQLSVIFELVGSESD
----KLKHAVYGLP-WECM-----D---VKNRRVVLIFLANTQEPVHVKAMGVANVGVTSMAAI-L---KTS
MSYFT-FLRSM---------------
>HvirOR6/1-431
---------------------MNLRKFLFENEAVEGINSP---ADYLY-TRILRF-N-LDFIRT------WP
----RKELGE--------PENL---AFT------VFM---QYFY--L--I---LNIVT--VMGSTSYIVVRG
SE---LSFIE--AGLM-YLIFLIG---IVDTL---TV----VCLTFS--EKFRVLAKDFL--TKT-----HL
FYY-------KDRSKH-AME-------------IHKKIHLISHL-FSL--WILFQMLSGL--SLFNIIPMYS
NLAA-GKYR--------KGGLQNSTF-EHSLYYLYP-F-NTST----DITGYIIACILHWIIS------YLC
-SCWFCIINLFLSLLVFNLWGHFKILISTL----NEF--PRPSSKSV-------------------------
--------DTQESPYKYTEEE----------------LIEVAE-----KLKD----CINYHREIKI--F---
-TNRMSDVFGPMLFIYYAFHQASGCLLLLECS---QMTARAL-MRYLPLTIIMLQQLIQLSVIFELVGTESE
----KLKDAVYGVP-WDCM-----D---TKNRKVVMFFLMNVQEPVHVKAMGLANVGVTTMASI-L---KTS
LSYFT-FLLSQTKEE-----------
>LcapOR6/1-423
------------------------------MEVVAKRRDP---LQTKH-WRWIRF-Y-MTKLGL------WP
----KVHLGE--------PRSK---MNE------RLH---ILLV--V------QMFTV--MYSQIHYIVSHH
AT---TSFFE--LGHM-LVTLFLN---VYSQV---RL-----LLGFD--KAFGQMLKTFF--TKM-----HL
FNY-------EYHDTY-SMQ-------------VTEKIERFSRY-LAL--YYIILVNIGC--PLFSMIAWSS
NYAN-GAYS----------RSNNVTL-VSAVYLATP-F-DTEN----NLTNWIILAVYDLYFT------YVI
-AAVSLMADLTLYLITFQIMGHILILENNL----KTM--TKPATQTR-------------------------
SKITYGGSENEVVAEKFTEEE----------------NAEVHA-----KLKR----FISEQKRLQA--F---
-LTEIAERFDLVLLVSYMYHLVNGCVVLLELF---RGGKAGL-VQYGFLAIGIFVQLVSLSVILEQVCTLSD
----RLGDAVYSTP-WQCM-----S---VRNQKTVLLFLMRVQTPMMFKAMGVAEVGVKPMAGI-L---KTT
LSYFA-FLNSLE--------------
>LcapOR7/1-414
----------------------MSFLLQKIKLDPNLMMQP---RQQEM-HKTLRQ-I-MLAFGL------WP
----AEAMDG---------------KEW------KWSKMHAVLL---------HGLFSFLPILDVIYLYNDQ
TA----TFNK--TCQM-YTNVALN---LILII---RV-----LIVRT--ETYKQLVLKFY--KEV-----HL
SNY-------CFHTDT-TMK-------------ILHKTERKCYT-LFL--FVMTLLTLGP--IFYSFTPALS
NFLN-GAFK----------ENSTMEL-ESPVYIALP-F-DYRR----NLKNWCSLVGFYAYLA------VGF
-SYLTLIFDMFMFFYVIHLMSHLEVLVAEL----SVL--SSDKLKLT-------------------------
------------------REE----------------DDAMFD-----EMKK----IINHHISVLN--A---
-LHLLELVFGPVMLGNYAYDSVACCILLVVLF-----DWPMGFIAFAVLAVVVFFQLIGESYAMEQLSTSMD
----GLHRAVCNVS-WTGM-----S---KRNKQTYYLLVLCTQKPYVFNAV-FVFVNLHNMAAI-L---KSI
TSYFI-WLKTMGSHNN----------
>LcapOR8/1-427
--------------------------MTSDAVVQLQRRDP---LKTKQ-WKWIRL-Y-LTALGM------WP
----KVHFGE---------------PRSRLN---EWY---HMFL--I--V---HTLIV--MYSQIHYLVSHY
AT---TSFFE--MGHM-LVTLFLN---VHSHV---RL-----QLAFD--KAFGPMLKHFF--TKM-----HL
FNY-------EYHNTY-SIQ-------------IMEKIERFSWY-LAL--YYIVLLNIGC--PIFSMIAWGT
NYLN-GAYS----------RNNNVTL-VSAVYLATP-F-DTEH----NLFNWILLAAYDLYFT------YLI
-AGASLMNDLTLYLITFQIMGHILILENNL----KTI--PKPPSRVL-------------------------
SEVTYSGSVNEIELEMFTEEE----------------NVEIHA-----KLKR----FITEQRHLEE--F---
-INEIANRYDLVLLVTYLYHLVNGCIVLLELL---RGGKAGL-VQYGFLATGIFVQLISISVILEQVCTLSD
----RLGDAVYSTP-WQCM-----S---VRNQKTVLLFLMRVQTPMMFKAMGVAEVGVKPMAGI-L---KTT
LSYFA-FLNSLE--------------
>MsepOR1/1-445
----------------MAYTPRSLRDFLFDYEPPEGVSSP---ADYAY-LIMMRH-L-LSVISS------WP
----LKILDP-----LDTGAIQ---RRK------IWVSIQRFFH--M--A---VCLST--VVGGVMYVMLHK
KS---MTFFE--LGHL-YISLLMT---FVIFS---RI----STLCFS--DEYVVVARNFL--EKF-----HL
FFY-------KDRSEY-SMQ-------------THKQVHRIAHL-FTI--YLINQMLAGL--FLFNVTPMYN
NYSAGNYAS--------GGLKGNATY-EHALYFSYP-F-NASG----DLKWYILANIFHWIIS------YLC
-ATWFCMHDCFLSLMVFHIWGHFKILLYNL----ENF--PRPANRIS-------------------------
--FIPDNSNTTLTYEMYTQNE----------------QKNVGV-----KLGE----LINYHRDIIS--F---
-TDKMSEVFGPMLFAYYGFHQASGCLLLLECS---QMTAAAL-TRYLPLTIILFQQLIQLSIIFELIGSISD
----RLKFAVYGLP-WESM-----D---KKNRRTVAFFLMNVQEPVHVKALGLADVGVTSMTAI-L---KTS
FSYFT-FLKSM---------------
>MsexOR1/1-428
-------------------------MIFMDDPLSKSIKDP---RDYRY-MKLFRS-T-LRLIGS------WP
----GRDLKE-----EGATKYE---IAP------------LYWV--L--V---IKITC--FLLTIIYLIENT
NK---LGFFE--IGHV-YITVFMT---MITLS---RS----ITLSLN--PKYRRVMTKYI--TKM-----HL
FYY-------KDMDIA--LK-------------THIRVHKLSHF-FTM--YLSTQVVLGT--VTFNIVPMYN
NYKV-GRFE-----NNIL---VNDSY-ELSIYFKTP------TKFLSTLNGYIAITTFNWYSS------YIC
-SNFFCMFDLALSLLIFTVSGHFKILIHNL----NNF--PLPAVVDS-------------------------
---SKVLKTDEIQAPLYNKTE----------------KKDITL-----RLKQ----CIDYHREVLE--F---
-TQDISEAFGPMLFVYYLFHQVSGCLLLLECS---QMDAAAL-MRYGLLTAVLFQQLIQLSVVVESVGTVTG
----YLKDAVYNVP-WEYM-----D----TQDRTVCIFLMNVQEPVHINALGLAKVGVQAMAGI-L---KTS
FSYFA-FLRTVSN-------------
>MsexOR15/1-401
-----------------------------MMDELYLQQPP---KKQLF-YKVLSF-T-LSIAGL------YW
YELWDYKFPK---------------LVK------FFLCIVHYTV--I--I---FTPIC--VTLQMLYIYTRW
NN---IAFST--HGTI-FTIVPIT---FLILT---KV-----LSAQK--ESYRRLMKTFL--QEI-----HL
CNF--------GSNSY--KQ-------------RAVEVEKYSRY-LAT--FFFVFLVVDW--ALWTIVPIVF
NLKNSKAIE-----------NKEIPL-KTCFYMWLP-F-DYEH----EYKYWVITHIANSTLI------ALG
-CIVVTSYDTINYSIVFHLIGHIKSLKHLI---------KTNISQNL-------------------------
-------------------------------------SDDETK-----GLVE----VIRYHCFVLK--I---
-FGEIERAFGINVTGNYLYNLIADSLLLYRLM---LGDKENK-LMYGVMLLVFMGGLIVMTLILEEVRRQTF
----DIPQTVYDMP-WEKM-----S---VSNQKIVVIMLARTQPTLEYKSAGGLKAGVPTIQII-----KST
FSYYV-MLKSSL--------------
>MsexOR4/1-428
------------------------MKFFVDGSEIAHITKP---QDIQY-MQMLKF-F-TNSLAG------WP
IEAVEGIDGK---------------KNF------YWR---NGLV--V------IAYAY--FFGQVFYIYRYI
ND---YTFLV--MGHS-YITVLMT---IVTIA---R-----HTLPYF--KCYDDTTADFV--HNI-----HL
FNY-------RNKPYY--KE-------------FHLKIHKISHA-FSV--YLCTLLVTGP--SMFNGIPLYN
NYAS-GAFS--------FNRSPNVTY-EQAVSLLLP-FDDTN-----NFKGYFVVFLANCCVS------YIS
-SCCLCIYDLLLSLMVFHLWGHLKILTKTL----DNF--PKPGFLNQ-------------------------
-----AIEADPNKSLKFSDEE----------------LKVIHK-----KLGE----CVAHHQLISN--F---
-STRMSNTFGLSLFIYYGFHQLSGCLLLLECA---QLEAAAI-ICYGPLTLVVFQQLIQLSFIFELIGTVNE
----GLTDSVYCLP-WEAM---------DQGNKKIVTFLRQSQKSMNLKALNMLSIGVQTMAKI-L---KTT
MTYFL-MLQTIAKDES----------
>MsexOR51/1-406
------------------------------MGQDYYLQPP---RTQLF-YTILGH---ISTIFGTCQMEWWG
----PQYKIS------------------------KWLAWLYFLQ-RH--SVRTFGKVV--CLSQSVFMVLNF
NT----------LSSS-VLIVILT---ITPVG---YLVAVKAETAKL--KSYEKVMKAFM--DKI-----HI
YNCYV-----RNDSEYVKTK--------------VKQVEFLSRF-TTW--FLTFFLYICW--SAWMLQPTLY
NIRNIDAIL-----------NKTQDF-QYYIYLWTP-L-EYHH----NLRNYLIIHTVCVYLG------VTA
-ITVIITFDCLNMIIVYHIVGHIYILKHNF----RTK-----------------------------------
----------------LADDF----------------TEKAKE-----FLVD----TIKYHSFIIT--T---
-FKNVQNAFGINVAANYLQNLFEDGLCLYQMM---KGDMENF-VKYGLMLVIYLGSLIMLSVVLEEIKRQNS
----DLSEVVYSIP-WQRM-----S---VSNQKTVMLLLFRTQPDLEFRAA-CGKAGVQPALSI-I---KSM
FSYYV-MIKSRM--------------
>MsexOR83/1-393
------------------------------------MYLN---FDEFYRWPILA----MKLNRS------HP
----HIKRDK------------------------KWFMQFFILH-GM------FTIIFLLIIYCVIFHDLKN
ND-----FSA--TCRNGCLSVMYF---VVSFN---YA----VMLANQ--DLLTSMFEIMK--ADY-------
----------KETQSFITEE-----------QKVVLKYAEQSKW-VCT--QWLAISIAGV--VLFPLRNFIL
YAYY--YYK------------DDFKL-VPVYDMTFPRIIEENKES--NFFVYLLTYFLIMYFG------LYG
-SFMYAAFVPIGPIFMLHSCARLEVIIKRV----KDL-----------------------------------
----------------FILNN----------------EEEANE-----KLKD----IIQEIQYVYS--F---
-VEKTKICFRVVYELTMKATTIILPIAIYEVI--KAFHKGEIRVELGAFIFGGVLISSSPCFYSDLLMEKGE
----ELRLAVYSSR-WEEA----SS---SRARSTLLVILLRALQPIAIRTM-FRTVCLDALTDL-F---QQS
YAIFN-LMCAMWG-------------
>MsexOR86/1-400
------------------------------MAVLDKISME---YKSTF-IRYTNL---LNFIGL--------
--DLFDDSEE------------------------FFTRRNAKFF--A------FGFTFLPFVMIQFSLIAKL
NS---ANFME--GAQL-IPLSVMF---LIAIL-----------ISKG--DKIRGLFIEIG---EM-----WP
TES-------QRSAEK--TD-------------IMSGILRRNKL--IR--WFFTFTMTNL--FVYEIIPLVS
TVAS--------------MLLGDARY-MLPFQLLDCWRID-------NFAVYLICYVYLFITT------IPC
QMCLYVPTDLVIVIFCSNLSVLFTVLKSDL----RND--IQREGRTN-------------------------
------------RRLYYS-------------------DQESYN-----KIKL----AVKTHQQLLR--I---
-SGEVSEIFGVLLLMHIMSSSVIICFFGFLAI---VYGSPADKVSYLLTVFSAVLMIFVLALAGQILYDASS
----RVAEAAYESL-WFES-----D---INVRRAMLFIIIRGQQPASLSALGFSDMTLRTFSKI-M---SSG
WTYFN-LLIHIFEDI-----------
>ObruOR1/1-430
----------------------MGSLDNKDKNSNEAVTTP---MDYRY-MKFLRL-V-LRIISG------WP
----GKELGE----------------------KQLLMEGRGYIM--YNAT---LSLLY--FLLEMLYLRDHV
EH---LTFME--LGHN-YIVLLMT---LLSCS---RC----VTLCFA--SKYPKVVIKFV--EVF-----HL
CHH-------RNKSEY-AES-------------IFQRVQKMSGV-FTV--YLSCITLNTL--IMFNLTPVYN
NYAHGKYAS--------MNNLENTTY-EHAIYLKFP-FDAYS-----NFNGYMVAFTFNWYGS------YLC
-ASSVTMLDLFLSVMVFNIWGHFKILLNIL----ETF--PRPALENA-------------------------
--------ETDVGSVQFSESE----------------QADVKA-----LLRE----CVIYHRFIAD--F---
-ANQMSDAFGIALFLYYMFHQVAGCLLLLECS---QMNAEAL-LRYLPLTLMMFQQLIQVSIIFETIGSESD
----KLKHAVYEIP-WECM-----N---SKNRMTALIYLMNVQKTIHVTAGGMVDVGVTTMASI-L---KTS
FSYFA-FLRTVGAE------------
>OfurOR1/1-424
-------------------------MFKIENQDDINARQP---MDLRY-MKMLRN-L-LHLISS------WP
----YKLLGE-----DVKPLPL---RGT------------FYLF--V------EWAIV--LVTGLIYVKTHI
NK---LSFFE--MGNT-YVTVSLN---VVGLQ---RI-----TIFWF--KSYRQAIKEFV--LEV-----HL
FHH-------RHKTEY-SEH-------------IYQYIYKICAV-FVV--AIHAETFFGV--LLFNVMPFVN
NVRH-GMFN--------EEMPPDRQF-EHSINYSLP-F-NYHT----DLVGYIVIAIVNLILS------YDC
-LLAFCGFDLALSVIVFHVWGHLKILDHDL----RTF--PTPAELRA-------------------------
------TRGRPEDEMSYTKEE----------------NQRVRA-----MLKD----IIDHHRHIMH--F---
-MTQASDAFGPMLCVYYMFHQVSGCILLLECS---KMDPESI-GRYAALTVTLNQLLVQLSVIVELLGTQSE
----TLKDAVYSMP-WECM-----D---TSNRRTVLFLLYNVQEPIRLKPMGVVTVGVTTMASI-L---KTS
FSYFM-FLRTFS--------------
>OfurOR11/1-386 putative olfactory receptor 11 [Ostrinia furnacalis]
-------------------------MEFIKRNYREFRSRM---QDYSY-DSLLSI-VNFVPSLV------GF
SILGNKISAP------------------------FWI---LHLS--L------LFYIY--GVGCTVYQVKYA
GD-----ARD--FIKC-YVNVTLL---LLIAN---NSH---WFLLKR--PLLKSILQEISQSDAL-----AT
ANE-------AFRGKH--KR-------------AVQRIKRILFM------FYGFNLTNAM----FVYLPNRM
DVKN--SYS------------------MTPCYGMEPLT---------ASPNKEICSALLLIQE------ISI
-MMVVLNYQALLVVLIAYTALLYRLLSEEI----MTLNNYDRQTYFN-------------------------
-------------------------------------NPIAKT-----MLHE----LIKRHVILLS--I---
-IDQLKSLYSGSIGINFGSNAVCMSLFFYLPF-------QEW-LQFMPVVVYCFLVFFLYCFLCQRLTNAAE
----YFEQCVYSCG-WENF-----D---VKEKKAIYFMLRQAQRPVEILAADIIPVNISTFATT-L---QAM
FKFVT-VVKV----------------
>OfurOR14/1-417 putative olfactory receptor 14 [Ostrinia furnacalis]
-----------------MTILNSIWRKLTNTKALEKSSGC---LETQF-FETVYR-V-SYLTGI--------
----SMADED------------------------IPY---LIYS--S--VVKLLIFLL--IVGEFWHLATEV
TS-----FDE--MADM-VNITVIQ---YIAIF---RYR---SMLYHK--DVYKKLAISME--SQY-------
----------FDISTKERRD-------------VVDYWVKRNAN-NVK--LLLVLGNCTL--IAWFLYPLVD
DLEY--------------------NV-FIGIRLPFPYY---------SPVCYAFVYLLLLIVF------SYI
-SHFVMANDLIMQAHLLHMVCQFDVLCNCF----ENL--MEDCAKGF-------------------------
-------KGIDRESLLANANY----------------REVFKA-----RLGD----MITQHRYILD--H---
-AMELRHTLSGPMLGQLAASGTLICFIGYQATTSGAYNITKC-LMSLFYLCYNLLVFYIICRWCEEISVQSQ
----RVGEAVYCSN-WECG-----ASNIPGVKVSLLMVITRANKPLTLTAGGVYDLSLMTFSSI-L---KTS
YSALTLLLRLKSTE------------
>OfurOR15/1-408 putative olfactory receptor 15 [Ostrinia furnacalis]
---------------MALMVYQKVLEEKITENDEEIFFKP---FEETF-TILIFS---MVFGMI------YP
----SDRMKN-------------------------WQILGFFGF--IIIMIPALSAVY--YDMYLAYLDRDM
DT----------IFRH-LIVIGPF---NALYL---KWV---YMYYYR--QQSKDAIEEMN----------RY
FAN-------LNFKPITHKR-------------IAKKWLIRSFF-LEK--SWAYCLIVGS--FSFPVMAICK
TTYS-TLFD------------EEPRR-YFIHELRSPQGPGMNY----EFPFFEVLFVNTCIAS------CMY
-FLNFSGYDGFFVQLILHTCMRMAICGEAV----KDS-----------------------------------
----------------FKIDD----------------KAMRRS-----ALHK----VIDEHIAICH--F---
-MDNINCIFVQWMSLFTVALTIHVCICVFHLS-----EGTYQDMEFMFAFTAASIYLCMITSCGGLVEEESE
----NLADAFYQSG-WERV----LD---THCNYLLVFMIARAQKTFRVRTLFHVHVNHELLIAI-V---KMA
YTLLT-FLKQT---------------
>OfurOR16/1-421 putative olfactory receptor 16 [Ostrinia furnacalis]
------------------------MSLWSTIRKFGLGYCD---LPTML-WNVSFM---LRALTL--------
----NIDSRY---------------KKRIPL---IFY---IIFA--L--VAASYFYIY--LISMAWFVFWHS
RE-----TGD--LVAA-MVVASLGISSEIGTA---KLI---YMFLYR--NKVRELVDMYLDCDAL-------
----------VKPGSRFANN-------------LTKTLRNVKKR-AMI--FWIVIMGNGV---VYVLKPLLI
SGRH-------------------IMEDLFTPYGFDPVY---------ESPNYEIVFLLMTAGV------LFT
-CYLPANITAFLIIITGYTEGQMLALSKEM----LNL--WSDAQQFY--------------------LDHRT
FDLDTTRPVVTLDSEQITKKKIV--------------NEYVKK-----RLHE----MIKIHTTNIN--L---
-LNHVERVYRGAIAIEFGILVLGLIFELLGGL-----------ENTYLEVPFALMQVAMDCLTGQRVMDASK
----AFEDAVYDCK-WENF-----D---VANMKTILLMLQNSQKTMRLSAGGVTTLSFSSLMMV-F---RSV
YSAYT-TLRTTMNK------------
>OfurOR17/1-238 putative olfactory receptor 17, partial [Ostrinia furnacalis]
----------------------------------MEKSPN---FEFGY----------ALVAAS--------
----------------------------------VWF----------------LCYVP----ANVTSVLIVF
AG-----YIE---------------------------------------AQMLALTQELL----------HI
W---------ADAEQH-YAN-------------INLNTLKRGTF----------------------------
---------------------------------------------------------------------VDA
--------------------------KYKK----RVI-----------------------------------
-------------------------------------NEFITM-----RLHD----IIRKHATNVH--I---
-LHLLEEVFKGAIAFEFLFLIMGLIAELLGGL-----------QNTILEMPYAFVQVAMDCWTGQRVMDASA
----EFAAAVYACN-WEMF-----D---VPNMKIVLLMLASAQKTMKLSAGGVTMLSFECLMSV-V---KNI
YSAYT-TLRSAFTINTHAH-------
>OfurOR19/1-421 putative olfactory receptor 19 [Ostrinia furnacalis]
------------------------------MEGLEAYPEE---FVNSL-KLSLEY---YKRVNI--------
----TFFGSK-------------------TS---FWDKYRHFFV--F------GIPFAFFYYTVTMYMVKVV
AE--GLDPFA--KPDM-IALWLIS---TQVIF---KYI---LFTKNK--EGVRLVIEHLG---AV-----WR
MTD-------LTKEQILIKN-------------SSLKFLKYGLY------IYNKSCMTTA--WQYFLYPFIS
MLFKHIFWG------------NEIEM-VLPFPCEYP-FAVD------NWPVYLAVYALQIIGA------LQM
-VHLYLAPNFLLTNLSIHISTQFRLLQDDL----INIKPTNNKKTKY-------------------------
--------QYDMEITKYYEGK----------------EYTIED-------------FVRRHQDIIL--L---
-TRQLNDAFNKMVFVNLVISTVVVCFFAVAVK--TTIDPAYK-LTNGAALVAYMANLLIVCYCSEMLSISST
----GIALSAAKNM-WYDG-----D---LRYQKIICIIIMRSQKPCTLLALNYYSISMKTFNKA-L---KTT
YSYFS-LASHIYDGRKERKYTTEY--
>OfurOR23/1-396 putative olfactory receptor 23 [Ostrinia furnacalis]
-----------------------------------MAEQP---IDKSL--RKIRF-I-FRYAGM--------
---NLEERPR------------------------TWCQSFIYVV--N------FLWIATDIIGEINWIFEGV
SK--GTSFVE--LTHV-APCLSLG---TMSEF---KTA---FVVAHE--KSLFRLIGNVR----------EM
ERK-------RLVGPI-AHK-------------IVKEESKFLYN-LVF--AMKMVNWVLV--VVFDFGPLVW
IVVK-------------YFIYGELEL-LLPIIDIYP-FDCY------DLRIWPFAYIHQIWTA------WVV
-VTEILGVDCLFYICCTHVMIQFKILNHEV----TNV--IAESRSAK-------------------------
------------------RIE----------------VTQLRE-----KFNE----LVKWHQDIIN--S---
-AGLLEDIYSKSTLVNFLTSSLIICLTGFNMT---ALDNVRM-TVAFAFFVVAMLQIYFLCFFGNMLMDAST
----DVSTAVYNSR-WYLS-----D---AAFGKSALIMQIRAQKPCIVTAAGFAEVNLRAFMKI-I---STS
WSYFA-LLRTVYQDI-----------
>OfurOR25/1-400 putative olfactory receptor 25 [Ostrinia furnacalis]
----------------------------------MEEESL---FDKSL-KKITFA---FRLTGL--------
----NIENDK------------------------RNLKQNCVYLFN-------FLWLNTDIVGALQWVLYGI
AS--GKNFTE--LTYV-APCLALS---ILGDI---KGV---FMILNE--KKVHILMDNLR---SL-----EL
KAK-------EFENSE-RED-------------MIEPEIKFLNI-ITS--VLNVLNCLMI--VVFDASPLIL
IAVK-------------YFTTGQLEL-MLPFLDVYP-FDSF------DLRYWPFAYIHQIWSE------CIV
-LLEICATDYFFFTCCTHIKIQFKLLQHQF----QEI--IPSRSVSA-------------------------
----------------VDSID----------------QAAIRT-----KFQE----LIKWHQEIIR--S---
-ANMLEGVYSKSTLLNFCTSSLVICLTGFNVT---TIDDKAFVMTFIIFLFMSLLQVFFLCFFGDILMSSSM
----DVSNAVYNSR-WYLT-----D---VMMGRNVLLVQTRAQDPCKLTAAGFADVNLRAYMKI-L---STA
WSYFA-LLQTIYC-------------
>OfurOR26/1-409 putative olfactory receptor 26 [Ostrinia furnacalis]
-----------------------------------MAKEA---FENSL--RLTKL-F-LLLSGIRITRRKW-
----RKSVEN------------------------FFDYYLYYIS---------LSWLYTDVCGELNWLIEGI
LT--GKSFID--LSLT-APCITIS---MLATS---KSI---FLYWNR--DVVAKIVDKLR---DIHPEDKEF
DEY-------KQLGLYQVES-----NEPDVEKEIVEESRKFLSF-VVH--LLFYICAVVI--CAFPLMPVTS
MAYD--YYT---------TGSTECKYPYLVKYFFDP-Y---------TMKMWIAVYFHHVVST------AIV
-GANVFGSDSLFYVVCIYIQMHFQTLCHRC----ECA--VVSSREGT-------------------------
-------------------------------------RRNVAN-------------AVKRHQELID--L---
-VNQVELLYSKSTLFNIVTSSVLICLCSFIIT---VLDEIIVVVTFATFLVMNLSQISLLCYFGDILMRSST
----EVSSAVYNSL-WYET-----D---QSVKKSMLVILMRAQKPCKLTAWNFADLNLTAFTTI-L---SRS
WSYFA-LLKTMYK-------------
>OfurOR27/1-401 putative olfactory receptor 27 [Ostrinia furnacalis]
----------------------------MSDITLSEAKRE---IAESL-TLNTFC---MRRIGL--------
----SFEEPK-----------------NASS---YFAQKFMLVL--S------VMSICYHVFSEIVYIGLTL
SN--SPNVED--VVPL-FHTFGYG---ALSIA---KVF---ALWYKK--DVFKQLISELA---GI-----WP
MSP-------LDDDATVIKA-------------KSLTALRIAHQ------WYFVINVLGV--WFYNLTPIIV
YAYR-------------VWQGQDVEM-GYVWVSWYP-FDKH------QPVAHVAVYIFEIFAG------QTC
-VWIMVGTDLLFSGMASHIGLLLRLLQRRL----ETL-----------------------------------
---------------ATMEQT----------------EEDNYR-----DILA----SIKLHQRLIR--Y---
-CNDLEVAFSFSNLVNIILSSVNICCVVFTIV---LLEPFLD-ISNKLFLGSALIQIGMLCWYADDILHANA
----DVAAAAYTSG-WYRT-----S---ARCRRALLFLIQRAQKPIAFTAMGFTDISLVTYSSI-L---TRS
YSYFA-LLYTMYNDK-----------
>OfurOR28/1-419 putative olfactory receptor 28 [Ostrinia furnacalis]
----MIITYHQDLSTVVEFNTIPYNSMEDHTIRMEKEFGP---FHDTY-RLNMYS---MSYGMI------YP
----NPATNK-------------------------WR---LLAI--P------ILCFT--TIPMTVLVFLDI
RR----YWIDGEILEV-IRHVGLIGPFITGIL---KMC---LLYYKE--EPTSQILALIN--RDY-----AS
FN--------QLPESY--KP-------------LVRGYVKNTRF-YQN--IWIACVLMIL--STFVLTASVM
NICE-TLFS------------SEPKR-HMIYDVRLP---IDRPGAQFETPYFEILYIYMLYIA------AVY
-TINFTGYDGFMIACVYHACLRIELFCKYV----HDA-----------------------------------
-----------------MGYE----------------GDELRR-----RLGE----AVNHHCETFK--L---
-IEKCESSFNFYLGLVYVVVTTELCLCLYLVM-----EGFEFDYKFSSFSIGTILHIYVPCLVAEKLKCVCE
----NASDLIYCCG-WENN----YD---LSMRKFIPYMMARAQKPVAMKALGLITFEMSLFAST-M---KTA
YSMYT-IIKTQ---------------
>OfurOR3/1-422
--------------------------------MPAVHQNP---STLSY-IITVKN-A-LGPSGI------WP
----SNIFED-----KLQPLFF---RIH------------RETL--P--Y---HTMLI--VFGGLYYLSDNF
RI---MSFLD--MGHI-ILSTFLA---MVTAM---RS-----VVPNL--KIYVALLTKLG--REI-----HL
MHF-------AHKGPY-YEE-------------INKTVDKASHI-YTK--FIVVFMYMTM--MMFNITPIYN
ISKNILSSK------------TENSTQEYALYYSFPGI-N-------PMNYYPTTTVYNFYLS------YNC
-GIMMCGLDLVLFLMIFQLIGHVYILRHNL----ENF--PSPKNKVV----------------------LNI
GDLPRYKNKENCIVEMFDAKE----------------NEEVRV-----RLAE----CIEHHKIIIR--F---
-TDEISVVFGPILAFNYMFHMVGCCLLLLECS-----AGNQI-IRYGPLTTVVFGQLIQISVMFEMLGAETE
----KLKDSAYFVP-WECM-----N---ISNRRTAHIMLHKMQDKISIKALGLAAVGVNTMMGI-L---KTT
FSYYA-FLQTMGD-------------
>OfurOR32/1-398 putative olfactory receptor 32 [Ostrinia furnacalis]
-------------------MKIIPKGIIEKCTRTVGDRSE---IDEVM-RAILIT---QRAVG---------
----NQILDP----------YW------------SWMKSLPHQL--V------LGAFMFYVLIGTWEFVGGT
DD---VKLIA--EGSFTYIVAALI---PSRYY---------FFLMAR--KDFQKLYIAFK--TTV------C
KFI-------TDDSEE-----------------KMEQLLKKTRS-LVK--FMLFSSNFPM--AIYFLAAMWH
YVQG-----------------EKRTI-SKTTSILMP-M---------RSPYHEIGLFAHSFFI------FEA
-GFLILVPDMWFVVIMLFFCSACDSAAKFL---------IVEERRNE-------------------------
----------------SKLQY----------------ATRLND-----SLRK----FYVAHVKLID--F---
-LDVLNSVFKWLALLPLISVGVGICIILLLIT-------QGVDWAFLSNILPVMGELFVYNWFGEQIINKAE
----KWSLALLNFD-WINL-----S---AKDKKCYYIMVSYMQKKFRMKTAIGSEFSLLTMSTC-V---KGG
YQAFT-VLQSATHKRE----------
>OfurOR33/1-409 putative olfactory receptor 33 [Ostrinia furnacalis]
-------------------------------------------MEDTI--KVFHR-V-LSFAGI--------
----LIYAEG----------NW---DSK------LWL---AFQI--FNFI---IGSLS--FIFTTGFVVVNC
SD-----LLI--FIQG-ACIWTTG---VIMTI---SLG---VCLIFR--KKFRIFLGEMVFKDEILEMPLIQ
FVL-------KLESGKKLIE------LKQMVNDSQEKLFRLTKV-LLK--CYVTSVWLVA--TMYLCSPIYE
MLSR-----------------GDKSLRLLAFDMWFP-W-SLE-----NFKVYVISFVFHAYAG------YLC
-CVAYPGLQLTIILLIGQVIRQLRILTFVM----ENL--DELVMEII-------------------------
----------------KEKGD--------------RWQMCCTA-----VLSQ----CVDHYIKLKR--F---
-SNRLNVICQPFYLTLILVAIMLVCMCSVKIA--ISEKLSPDTIKYYVHEFCFIMVVLMFCLLGQQVDNECA
----NLERAVTEN--WYIF-----D---KKHKIHVRIFKMALSQRMRVFIFGSIPLSLPTFTWF-I---KTG
MSFFT-LVMSVLED------------
>OfurOR34/1-436 putative olfactory receptor 34 [Ostrinia furnacalis]
------------------------MTSTQANGNRVYSRND---YDETY-KLIITN-I-LAKVGI--------
----RMTRKD---------------SKYARL---GWN---VFFC--F--GFGNMVVTL--FLDLVTFQDVVR
SGVGEDGYI---VFMM-LPCMGYM---ALAML---KTY---KMVYKR--DVFENLISELR---EM-----WP
EGL-------VTEEEH---T-------------IISRALNELNI-IVK--GYYWCNLGLG--VSFMAPSFVV
AIRR--IFG------------ADIPP-SLPYFYWLP-YDQS------QPVAYEFTLVMNTYHT------LLT
-LWYMLAGDLLFCVFLSHITTQFDLMSVRI----TRLFQVPVDQQLI--------------------PEYPL
GQQIKDFPENGHLPRLSNNEI----------------NSKQEN-----ELQK----IIVRHNALIR--L---
-SGDVEDLFSFAIFINFFNSSIIICFCGFCCV--MIEKWNSL--MYKTFLATSLSQTWLLCWHGQKLLESSE
----RVADALYNSG-WYTA-----A---NGIKKSILIMIHRSQKNVYVTTYGFSIICLASYTAI-I---KTA
WSYFT-LLLNTYNP------------
>OfurOR4/1-425
-------------------------MFKIANENDINARHP---MDLRY-MKFLRM-L-LRMIDS------WP
HQQLRDSKPV------------------------RFRDSRYLFI---------EGAGV--GIGGLLYVRSHY
KV---VPFLE--IGQT-YLTIFLS---VVATQ---RV-----TIAWF--KSFREVITEFV--LKI-----HL
FYF-------RHKSNY-TEN-------------VYQRINRLCSV-FVA--FVAVEVTIGI--FLFNLMPFLN
NYKK-GMFN--------QELPANKVF-EHSINYSLP-YVDCYT----NLIGYIVMTLINIICS------YDC
-GMFFSSVDVCIAVIVFHIWGHLKILDHRL----RTF--PTPVQMRG-------------------------
-----HQPGEPGNDLMYTKEE----------------NMKAAA-----MLRD----IIEYHGMIMR--F---
-MTKTSEAFGPTLCLYYVFHQVSGCILLLECS---SLDPESL-GRYAGLTVTLFQLLIQVSVIVELLGTQSE
----TLKDAVYSMP-WECM-----D---TSNRRTVLFLLYNVQEPIRLKPMGIVSVGVQTMATI-I---KTS
FSYFM-LLRTFT--------------
>OfurOR41/1-410 putative olfactory receptor 41 [Ostrinia furnacalis]
------------------MNLLNFFKKYTEDDLINIQEHHFESFNKTY--QWIAF---TLTLGI-----MFP
----NPATDR------------------------FRIISINVLL--V------CVFPLAMMVLIDMYKCWMV
KD-----IFN--IIRH-STIVGPF---LGAFF---KMF---LMYYKR--AQAKEILDEIN--RDH-----AS
FNF-------LPRKQQ---D-------------IAFLNVKKGVFNVER--LWAPIVSIAI--MTFPGMAVVM
TLYS-------------YAFSDNPKR-YMIHEVKPPNSRDPEDML--KSPYFEILFVYETGSA------IIC
-VLNYTAYDGLFGIATNHACLKMSLCCMKL----KEA-----------------------------------
----------------FRCDS----------------TEDMYK-----GILT----FIEEQKKMFR--F---
-VDLIQDTFNIWLGTILTSTMIQIGSLLFHIS-----AGYGFDLRYTLFSFTSVVHIFLPCKNAATLKDMST
----EMSTMIYSSG-WERS----RE---RRILRMIPFMVARAQVPNYITAFNLFIFDMELFVFI-L---RTS
YSMYT-LIRS----------------
>OfurOR45/1-381 putative olfactory receptor 45 [Ostrinia furnacalis]
-----------------------------------MDIPT---FEELF--KQIKL-N-LWFFGI--------
----PFNGRK------------------------IEL---RFYF--M------VVVVIIMLIGEISFFVSRY
AP---ENFME--LTQL-ASCICVG---ALSLL---KIL---PIAHKK--QKIFELTESLD----------GL
YNT-------ILENPK-KKA-------------IIRRQMILVKI-LMK--YLFIVNIALF--VIYNISPLIF
MTYN-------------YIATNEVEF-ILPFALGVP-FSIE------SMATWFPVYAYSVFSS------FVS
-VSYFVTVDALYCILTTHICSNLSMVSEEL----QNV-----------------------------------
-------------------------------------DTSNED-----ELKE----LVKNHQYILK--L---
-SENLEEIFSLPNLFNVMMSSLEICAVGFNLT---MGPVSEI-PRSVVFLSSVLLQILMLSVFGEKLIEEST
----KVGDAAYNSK-WYEV-----D---QKTKKTILIIMTRSSKPQQLTAYKFSVISYGSFTKI-I---STS
WSYFT-ILKTVYKPPE----------
>OfurOR46/1-421 putative olfactory receptor 46 [Ostrinia furnacalis]
------------------MLLKKWKEFYNKEDFDYSTGYV---DPYQF-HRTFYF-VQSAFQVT--------
----DEPFKP-------------------------WTYVSKTIT--L------ICGIG--VLTDACFSFYHA
ID-----IFD--MGLI-TEAGTYV---LMLLY---KMMTLTITKVNL--PSYIHFMKCMK--DDF------G
YIC-------TKSEKY--RK-------------VFFETQLATWKLCVSTCLFMFCLANSL--VLFAIGSLFF
YLAT-------------HEPGDGTNR-PLVFPFWAPGI-DYT-----SSPAYDIAFNFANIGV------LAC
-TYNYTFVLQTNIVWVRQIASKAEMIEMCI----TDL--LEGIQPAN-------------------------
-------------NEEEKRHY----------------ANLINY-----RMRE----IISQHQKML-------
-LDSYASVFKKCLMFEQLVSSPVICMLAYCSA--EKLDAGEIHTVMILLCVGAILILFLPCYLCTYLRMKVT
----RICDACWEIRFWDAG---------PNIRPYLILIMQRCLRPLPLQAPGFQEVSIKTFSSK-M---TSA
YSLFN-MLRQADLDL-----------
>OfurOR49/1-360 putative olfactory receptor 49, partial [Ostrinia furnacalis]
-------------------------------------------M--------------FVYHGI--------
------EVED------------------------------YSFA--T------ECFCY--------------
------------FVMLSVIPILYG-----------------SVLMNN--RNVVLLLDKMD--KDF------K
FIC-------KLSFKY--RD-------------HFLKRQLLIWQ-LCF--TWLGFLCCVA--VLYVLMTLAP
LTYQ-SLFA----------TQDEHMIRPLIFPMWLP---KDDPY---RTPNYEVFLFLQMNFL------LIF
-IQSFGVYVYIQFHVLLHNFILLELVILDF----DVI--FEGLDESV-------------------------
-----------VGLSRYDPRRASI-------------QHVFNK-----RIER----IVTWHDSVFK--S---
-IATLSTVQGPVIVYQVMFSSLGICLMMYQVA--DKLDSGTFDILFMLLTVATTLQLWIPCYLGTLLRNKAF
----DVGDACWNCG-WHET---SLG---RMIRNEILIIIMRAQHPISIKFTGLPNLSLETFSSI-M---SSA
YSYFN-MLRQYNK-------------
>OfurOR52/1-408 putative olfactory receptor 52 [Ostrinia furnacalis]
------------------------MPEKVYCALKKLTQIE---LDFLS-ILGSKL-FLYPFIGR--------
----TKRVYA------------------------CYM---LVSL--L------LIVTA--AQLLTALLVADV
KE-----WIE--IINV-APNLAVV---LMALL---KYT---KVHVNR--DLYKKIFEHFR--DEL-----WD
VI--------SDSVEH--QN-------------IVTQYAAKTKF-ISR--FLIYYSIPLV--IFVDSFPRII
MYLERELLG-----------SDDTKY-LYPFDGWYP-F-D-------KVDWYYTVYLWESFMT------MNV
-VVVYAFTNMIHSSYTLFICLELKILGSSI----KNLVTSEDVANIV-------------------------
-------------NRTKLQET----------------HGDIKR-----KLKT----IIIRHQLLAQ--I---
-VSEFDIVQGDVTLANYLFGSVFLTLTIFSST--VVDNMYKS-LRYFFMFCSLLIEVFFYCMIGQILTDDSD
----CLTDAIYSAD-WPYA-----N---TETKMALLIIMTRTQRPFKYTAKGYIAMNLNSFSGV-C---SMS
YQFFN-LLRTAYSQ------------
>OfurOR53/1-406 putative olfactory receptor 53 [Ostrinia furnacalis]
--------------------------MFPKTLAPTKINRNNFKFDNMF-VVTAMA---MFINRS------HP
----SIPRNL------------------------FWVFQFLIIL--T------LSTTTFLFLGNSVLLYDIP
AG----RYAE--ASKN-GTMAIVA---FTITI---KYS---FLLYFQ--KYMKNLISVVD----------RD
YKL-------AMDFEEEEKE-------------IVIMYAKKGAK-VSW--YWLLAALSTS--IAFPLKAIFK
MGYS--YWQ------------GDFKY-IPMFDMRYP---DRLDILKDIPAMFILLFVLCLMFG------CYA
-TTMYIGFDPLVPIFLLHICGQLDILSKRI----LKI-----------------------------------
----------------FSENYN---------------EEEINE-----KLKN----VNIKLQDLYG--L---
-IENIKNKFTVLFEYNMKTTTFLLPLSLFQVV--EDLKRSQLNMEFLSFFVATILHFYMPCYYSDNLLERSY
----YLREAIYSCG-WETH----PN---TRARKTVLLMMTRTTAPLVLSTI-FYTICLDTFAEM-C---RQS
YAIFN-IMNAACA-------------
>OfurOR5a/1-408
-------------------------------------------LVLKY-FKSIRT-V-MVAPGV------WP
----AEIFGE---------------KISVVA---IVH---RVTL--P--Y---HMSLI--VFGELYYIWMHM
HE---LSFLD--LGHV-IITTLLG---ILTAV---RS-----ILPQL--QNYHKLLLKFI--NVM-----HL
MHS-------TNKGPY-YNQ-------------MNDTVDKVCSY-YTK--FSLGLMFLSC--SMFNFAPFCN
NVANVFIFK--------T---ENYTL-EFSFYYQYPGI-D-------PTDYFTTTSIYNFYLS------YNC
-AMMVSGLDLILFLIIFQITGHVYILRYNL----ENF--QWPKNKVV----------------------FKL
GDILKYKINESITSEMFDAEE----------------GKEVRF-----KLAE----CIEHHKEIIG--F---
-TDEVSVLFGPILACNYLFHLVCCSLLLLECS---EGGYSAM-LRYGPMTVLIYGQLIQMSVIFELLGSETE
----KLPDSAYFLP-WECM-----D---TSNRRTACIMLHKMQYKISLKALGLAAVGVSTMTGI-L---KTT
FSYYA---------------------
>OfurOR5b/1-408
-------------------------------------------LALKY-FKSIRT-F-MVAPGA------WP
----AEIFGE---------------KISVLV---IFH---RATL--P--Y---HTSLI--VVGKFYYIWMHM
DE---LSFLD--LGHM-IITALLG---TLTAV---RS-----ILPSL--QNYHMLLLKFI--NVM-----HL
MHS-------TNKGPY-YNQ-------------MNDTVDKVCSY-YTK--FSLVITFISC--LMFNLIPFYN
NVTNVFIFK--------T---ENYTL-EFALYYQYPGI-D-------PSDYFTITSIYNVYLS------YNC
-AIMVFGLDLILFLIIFQIIGHVYILRYNL----ENFRWPKNKVVFK------------------------L
GDILKYKMNESITSEMFDAEE----------------NKEVRF-----KLAE----CIEHHKEIIG--F---
-PDELSALFGPILACTYLFHLVGCSLLLLECS---EGGYGAM-LRYGPLTLLIYGQLIQMSVIFEMLGSETE
----KLPDSAYFLP-WECM-----D---NSNRRTACIMLHKMQYKISLKALGLAAVGVSTMTGI-L---KTT
FSYYA---------------------
>OfurOR6/1-421
----------------------------------MQQESP---LQLGY-IKTIRF-F-LRPSGS------WP
----SDVFEG------YLPLPI---RIH------------RATL--P--F---HTTII--VMGGLYYITDNF
HR---LSFLD--MGHM-IITTFLA---MVTAL---RS-----ILPNL--QTYNSLLCKFI--QEF-----HL
MHH-------AYKGDY-FEE-------------VNKTVDKISSY-CTK--FSTIIMYLAI--LFFNITPTYN
NIRHTLISK--------T---ENYSM-EYSVYFSFPGF-N-------PLDHFASTTVYNIYLS------YNC
-STLFCGFDLLLFLMIFQIIGHVYILRHNL----ENFQSPKNKITLN-------------------------
LRGDALITNNTCTYEVFDAQE----------------NEEVRL-----QLAE----CIEHHKIIIG--F---
-TDDVSGLYGPLLAFNYFFHMIACCLLLLECT---EGSYDAV-LRYGPLTILVFGQLIQMSVMFELLGSETE
----KLKDSAYCLP-WEAM-----N---TSNQRTAFIMLHKMQYKISLKALGLAAVGVNTMVGI-L---KTT
FSYYA-FLQTMGDR------------
>OfurOR7/1-423
------------------------MMFITDGSDLIGVTRV---LEIKY-MVIIRS-A-FRVVGA------WP
----SKFIGD---------------VQTTSD---VVV---KYIQ--L--V---LNVVC--QVAGILYLRENM
DK---LSFFE--LGHS-YITVLMS---VVSMS---RI-----ITYCT--EAYQEIFSLYV--RKI-----HL
FNV-------RNDSEY-AME-------------MHTKINKLCYF-LTF--FIHAFMTLGI--LMFNLIPMYS
NYIS-GKFD---RETGAFSGVSNATM-EHAVYFLWP-FNDTT-----DPIGYAIIVVFNWYIS------LVC
-SINYCTFDLFVYHLVFHIWGHLKILIHNL----ETF--PRPIGAIN-------------------------
-----------EEQNDYTEEE----------------SKQIYE-----RLKK----LVQHHNLIID--F---
-IARISDTFGLSLLVYLCYHQVCGCILLLECS---TLELSAL-IRYGPLTAITFQLLIQVSLVFELLGSITE
----SLMNAVYELP-WEDM-----E---VRHRRTVHIMLRQSQVSLNTRALNMVDIGSRTMIAI-I---KTS
LSYFV-MLRT----------------
>OfurOR8/1-408
--------------------------------------DP---LALNY-FKIIRI-F-MVAPGA------WP
----ADVFGE--------KLSL---LVR------VHR---ALMP--Y------HTSVI--VIGELYYLYIHK
EE---LDFLN--MGHM-IIFTFLG---VLIAI---RS-----ILPQL--RKYHLLLTKFV--KVM-----HL
MHF-------KNKGPY-YKQ-------------INETVDKISYH-YTI--FVALLVTTAM--INFNIVPLFN
NVTNVLIYK--------T---ENFTL-EFALYYNIPGF-D-------PLDYFTSTTIYNVYLS------YNC
-SIMVSGIDLILFLIIFQIIGHVYILRYNL----ENS--PSPKIKVV----------------------FKL
KEILKHKGNEDISSEMFDAEE----------------NREVRL-----KLQE----CIEHHKLIIG--F---
-TDELSELFGPILAINYFFHLVCCSLLLLECS-----EGGAW-IRYGPLTVVIYGQLIQMSVIFEMLGSETE
----KLPDSAYFLP-WECM-----D---TSNRRTACIMLHKMQYKISLKALGLAAVGVSTMTGI-L---KTT
FSYYA---------------------
>OfurOR9/1-323 putative olfactory receptor 9, partial [Ostrinia furnacalis]
------------------------------------------------------------------------
---------------------------------------------------------------MLYYSQLTV
RR-----------------------------------------------KVIKNIVDGYL----------AC
DAQ-------TLKSDRFRQN-------------LLKGLRIVKKR-GLI--FWMVIIGNGT---IYIMKPIVT
PGRH-------------------IMEDLFIIYGLEPMF---------ESPNYEIGFLLTAGG-------VIC
TCYLPANITALLTVLIGYTEATMLALSEEL----VHL--WSDAQEHY-------------------NKYLLE
TQVDNAGALVTPNDDIKNQII----------------NKYIKQ-----KLEE----IVKIHTTNIN--L---
-IQQIEHVFRGAIAVEFLLLITGLISELLGGL-----------ENTYIEMPFALMQVAMDCLTGQRMMDACD
----KFENSVYDCK-WENF-----N---VANMRTVLLMLQNAQKTMVLSAGGMTQLSFTCLMTV-I---RSI
YSAYT-TLRSMMA-------------
>OlatOR1/1-424
-------------------------MFKIENQDDINARQP---MDLRY-MKMLRN-L-LHLISS------WP
----YKLLGE-----DVKPLPL---RGT------------QYLF--I------EWALV--LVTGLTYVKTHI
NK---LSFFD--MGHT-YVTVSLN---VVGLQ---RI-----TICWF--KSYQQAIKEFV--LEV-----HL
FHH-------RHKTEY-YEQ-------------IYQYIYRICAV-FVV--AIHAETFFGV--LLFNVMPFVN
NMRH-GMFN--------KEMPPDRLF-EHSINYSLP-F-NYHT----DLVGYIVIAVLNLILS------YDC
-LLAFCGFDLALSVIVFHVWGHLKILDYEL----RTF--PTPAEIRA-------------------------
------TRGRPEDEMSYTKEE----------------NQRVRA-----MLKD----IIDHHRRIIH--F---
-MTIASDAFGPMLCVYYMFHQVAGCILLLECS---KMDPESI-GRYAALTVTLNQLLVQLSVIVELLGTQSE
----TLKDAVYSVP-WECM-----D---TSNRRTVLFLLYNVQEPIRLKPMGIVTVGVTTMATI-L---KTS
FSYFM-FLRTFS--------------
>OnubOR1/1-424
-------------------------------MLFRRAKSP---LALKY-FKSIRT-V-MVAPGV------WP
----AEIFGE---------------KISVVA---IVH---RVTL--P--Y---HTSLI--VFGELYYIWMHM
HE---LSFLD--LGHM-IITTLLG---ILTAV---RS-----ILPQL--QNYHKLLLKFI--NVM-----HL
MHS-------TNKGPY-YNQ-------------MNDTVDKVCSY-YTK--FSLGLIFISC--SMFNVAPFCN
NIANVFIFK-----------TENYTL-EFSLYYQFPGID--------PTDYFTTTSIYNFYLS------YNC
-AMMVSGLDLILFLIIFQIIGHVYILRYNL----ENF--PWPKNKVV----------------------FKL
GDILKYKINESITSEMFDAEE----------------NKEVRF-----KLAE----CIEYHKKIIG--F---
-TDEVSALFGPILACNYLFHLICCSLLLLECS---EGGYSAM-LRYGPMTVLIYGQLIQMSVIFELLGSETE
----KLPDSAYFLP-WECM-----D---TSNRRTACIMLHKMQYKISLKALGLAAVGVSTMTGI-L---KTT
FSYYA-FLQTMGD-------------
>OnubOR3/1-422
--------------------------------MSAVDQNP---STLNY-IKTVEN-F-LGASGI------WP
----SNIFSD-----KLQPLVF---RVH------------KQTL--P--Y---HTMLI--VFGGLHYLSDNF
HR---MSFLD--MGHM-ILSTFLA---MVTAM---RS-----VVPNL--KVYAALVTKLG--REI-----HL
MHF-------AHKGPY-YEE-------------MNKMVDKASYI-YTK--IIVVIMYLAM--LMFNFAPMYN
NAKNVLISK--------T---ENYTM-EFALYYSYPGF--------KPLNYFPTTTLYNFYLS------YNC
-GIMLCGLDLVLFLMIFQLIGHVYILRHNL----ENF--PSPKNKVV----------------------LNI
RDLPRYKNKENCIVEMFDAKE----------------NEEVRV-----RLAE----CIEHHKIIIR--F---
-TDEISIVFGPILAFNYMFHMVGCCLLLLECS-----AGNQI-IRYGPLTTVVFGQLIQISVMFEMLGAETE
----KLKDSAYFVP-WECM-----N---TSNRRTAHIMLHKMQDKISIKALGLAAVGVNTMMGI-L---KTT
FSYYA-FLQTMGD-------------
>OnubOR5/1-424
-------------------------MFKIENQDDINARQP---MDLRY-MKMLRN-L-LHLISS------WP
----YKLLGE-----DVKPLPL---RGT------------FYLF--V------EWAIV--LVTGLIYVKTHI
NK---LSFFE--MGNT-YVTVSLN---VVGLQ---RI-----TIFWF--KSYRQAIKEFV--LEV-----HL
FHH-------RHKTEY-SEH-------------IYQYIYKICAV-FVV--AIHAETFFGV--LLFNVMPFVN
NVRH-GMFN--------EEMPPDRQF-EHSINYSLP-F-NYHT----DLVGYIVIAVVNLILS------YDC
-LLAFCGFDLALSVIVFHVWGHLKILDHDL----RTF--PTPAEMRA-------------------------
------TRGRPEDEMSYTKEE----------------NQRVRA-----MLKD----IIDHHRHIMH--F---
-MTQASDAFGPMLCVYYMFHQVSGCILLLECS---KMDPESI-GRYAALTVTLNQLLVQLSVIVELLGTQSE
----TLKDAVYSMP-WECM-----D---TSNRRTVLFLLYNVQEPIRLKPMGIVTVGVTTMASI-L---KTS
FSYFM-FLRTFS--------------
>OnubOR6/1-421
----------------------------------MQQKSP---LQLGY-IKTISF-F-LRPPGA------WP
----SDVFEG------YLPLPI------------RIH---RATL--P--F---HTTII--VIGGLYYITDNF
HR---LSFLD--MGHM-IITTFLA---MVTAL---RS-----ILPNL--QTYNSLLCKFL--QEF-----HL
MHH-------AYKGDY-FEE-------------MNKTVDKISSY-YTK--FSTIIMYLGM--LLFNITPTYN
NIRH-TLIS-----K--T---ENYSM-EYSVYFSYPGF-NP-------LDHFASTTIYNCYLS------YNC
-STLLCGFDLLLFLMIFQIIGHVYILRHNL----ENF--QSPKNKIT-----------------------LN
LRGDALSTNNTCTYEVFDAQE----------------NEEVRL-----QLAE----CIEHHKIIIG--F---
-TDDLSGLFGPLLAFNYFFHMIACCLLLLECT-EG--SYDAV-LRYGPLTMIVFGQLIQMSVMFELLGSETE
----KLKDSVYYLP-WEAM-----N---NSNQRTAFIMLHKMQYKISLKALGLAAVGVNTMLGI-L---KTT
FSYYA-FLQTMGDR------------
>OscaOR1/1-424
-------------------------MFKIENQDDINARQP---MDLRY-MKMLRN-L-LHLISS------WP
YKLLGEDVKP------------------------LPLRGTFYLF--V------EWAIV--LVTGLIYVKTHI
NK---LSFFE--MGNT-YVTVSLN---VVGLQ---RI-----TIFWF--KSYRQAIKEFV--LEV-----HL
FHH-------RHKTEY-SEH-------------IYQYIYKICAV-FVV--AIHAETFFGV--LLFNVMPFVN
NVRH-GMFN--------EEMPPDRQF-EHSINYSLP-F-NYHT----DLVGYIVIAIVNLILS------YDC
-LLAFCGFDLALSVIVFHVWGHLKILDHDL----RTF--PTPAEMRA-------------------------
------TRGRPEDEMSYTKEE----------------NQRVRA-----MLKD----IIDHHRHIMH--F---
-MTQASDAFGPMLCVYYMFHQVSGCILLLECS---KMDPESI-GRYAALTVTLNQLLVQLSVIVELLGTQSE
----TLKDAVYSMP-WECM-----D---TSNRRTVLFLLYNVQEPIRLKPMGVVTVGVTTMASI-L---KTS
FSYFM-FLRTFS--------------
>OscaOR3/1-425
-------------------------MFKVAIENDINARHP---MDLRY-MKFVRL-M-LRMIDS------WP
----HQQLRD---------SQP------------VRFRDSRFLF--I------EGAGV--GIGGLFYVRSHY
KV---LPFLE--IGQT-YLTIFLS---IVATQ---RV-----TIAWF--KSFREVITEFV--LKI-----HL
FYF-------RHKTKH-TEN-------------VYQRINRLCSI-SVA--FVAVEVTIGV--FLFNLMPFLN
NYKK-GMFN--------QELPIGKVF-EHSINYSLP-YVDCYT----NLIGYIVMTLINIICS------YDC
-GMFFSGVDVCIAVIVFHIWGHLKILDHRL----RTF--PTPVQMRG-------------------------
-----HQSGDPGDDLMYTKEE----------------NMKAAA-----MLKD----IIEYHGMIMR--F---
-MTKTSEAFGPTLCLYYVFHQVSGCILLLECS---SLDPESL-GRYAGLTVALFQLLIQVSVIVELLGTQSE
----TLKDAVYSMP-WECM-----D---TSNRRTVLFLLHNVQEPIRLKPMGIVSIGVQTMATI-I---KTS
FSYFM-LLRTFT--------------
>OscaOR4/1-422
--------------------------------MSAVDQNP---STLNY-IKTVEN-F-LGASGI------WP
----SNIFSD-----KLQPLVF------------RVH---RQTL--P--Y---HTMLI--VFGGLHYLSDNF
HR---MSFLD--MGHI-ILSTFLA---MVTAM---RS-----VVPNL--KVYAALVTKLG--REI-----HL
MHF-------AHKGPY-YEE-------------MNKMVDKASYI-YTK--IIVVIMYLAM--LMFNFAPMYN
NAKN-VLIS-----K--T---ENYTM-EFALYYSYPGF-KP-------LNYFPTTTLYNFYLS------YNC
-GIMLCGLDLVLFLMIFQLIGHAYILRHNL----ENF--PSPKNKVV----------------------LNI
GDLPRYKNKENCIVEMFDAKE----------------NEEVRV-----RLAE----CIEHHKIIIR--F---
-TDEISIVFGPILAFNYMFHMVGCCLLLLECS-----AGNQI-IRYGPLTAVVFGQLIQISVMFEMLGAETE
----KLKDSAYFVP-WECM-----N---TSNRRTAHIMLHKMQDKISIKALGLAAVGVNTMMGI-L---KTT
FSYYA-FLQTMND-------------
>PexcOR30/1-395
-----------------------------------MAILK---FDDLY-ALPVTC---LRLIRA------HP
----SIPRDR------------------------SWV---WQVA--L------MHGLFSVGFSSVVYSLIAV
DI-KANDFIG--TCSN-GIFVVVW---VVITF---CYG---VILIFS--DELNTLMRLNQ----------GY
FDA-------ADSLPEEDQA-------------VIREYAFRARW-VAR--LWGFACFLNG--LLFPLKSVVL
TLYS--IFI------------DEFRL-VPMYEVSFP---PAIENIKETPVMFCVIWVMFAIYA------AYA
-SIMYMGFCSLGPIFIINTCAQLELMAKEF----KNMFNITPYD----------------------------
-------------------------------------DKLVGV-----KLSA----VIKKSQDIKA--N---
-VQIINDVFRLYYEVTLKAAAIMIPITLYLVI--DTIKQGELRIEFLMFDITATMLCYIPCYYSDLLMEKGE
----AVRLAMYTSG-WENN----FD---KKARASLLIMLTVAARPISISTI-FRVVCLDAFAGL-C---HEA
YAIFS-LINAMWN-------------
>PexcOR7/1-415
-------------------------------------MDA---FNLRY-MKRIRF-T-MRTIGA------WP
----NHEFGD-------HPATA---LSPIRR---YGY---TTFL--F--T---ICCIG--MVAQAMYLINNR
DT---LSFVD--SGQT-LLTFFLC---TVYIQ---RT-----LLPMQ--TSYRAVIKEFS--LNF-----NL
VHY-------EDKSDF-SAK-------------MSSRISKICEI-LCT--IIHMQIYIAS--FFFNVVPLII
NWND-GMFG--------PDRPANATF-DQSVSYALP-FNQQ------TYYCYVIIVVYNWYVS------YNL
-SCVFCCQDLLIYVIVIHIWGHLKIFEHTL----NNF--PRPKVESK-------------------------
---------SGINLARFTEEE----------------NKEIHY-----KLKE----IILTYLKIKK--F---
-IETTSTAYSETILVYYGYHLVTDCVLLLECS---TLDPKAL-LKYGAITIVSYQQLIELSVVFELISSRSE
----GIINSVYDLP-WECM-----D---NSNSKMVLILLQIVQESVAVKAGGMVPIGLQTIVAV-L---KAS
FSYFM-MLSAFADD------------
>PoctOR30/1-395
-----------------------------------MAILK---FDDLY-ALPVTC---LRLIRA------HP
----SIPRDR------------------------SWV---WQVA--L------MHGLFSVGFSSVVYSLIAV
DI-KANDFIG--TCSN-GIFVVVW---VVITF---CYG---VILKFS--DELNTLMRLNQ----------GY
FDA-------ADSLPEEDQA-------------VIREYAFRARW-VAR--LWGFACGLNG--LLFPLKSLVL
TLYS--IFI------------DDFRL-VPMYEVSFP---PAIENIKETPVMFYVIWVMFAIYA------AYA
-SIMYMGFCSLGPIFIINTCAQLELMAKEF----KNMFNITPYD----------------------------
-------------------------------------YKLVGV-----KLSA----VIKKSQDIKA--N---
-VQIINDVFRVYYEFTLKAAAIMIPITLYLVI--DTIKQGELRIEFLMFDITATMLCYIPCYYSDLLMEKGE
----AVRLAMYTSG-WENN----FD---KKARASLLIMLTVAARPISISTI-FRVVCLDAFAGM-C---HEA
YAIFS-LINAMWN-------------
>PoctOR7/1-415
-------------------------------------MDA---FNLRY-MKRIRF-T-LRTIGA------WP
----NHEFGD---------------HPATALSPIRRYGYTTFLF--T------ICCIG--MVAQAMYLVNNR
DT---LSFVD--SGQT-LVTFFLC---VVYIQ---RT-----LLPIS--TSYQAVIKEFS--LNF-----NI
VHH-------EDKSDF-SAK-------------MSSRISKICEI-LCT--VIHLQIYIAP--FFFNVVPLII
NWNN-GMFG--------PDRPVNATF-DQSVSYALP-FNQR------TYYSYVIIVVYNYYVS------YNL
-SCVFCIQDLLIYVIVIHIWGHLKIFEHTL----NTF--PRPKVESK-------------------------
---------SGTNLARFTEEE----------------NKEMHY-----KLKE----IILTYLNIRK--F---
-IETTSTAYSETILVYYGYHMIADCVLLLECS---SMDPKAL-LRYGPLTLVNFQQLIELSVVFELISSRSE
----GIINSAYDLP-WECM-----D---NSNSKMVLILLLIVQESVAVKACGMVPIGVQTMVAV-L---KAS
FSYFM-MLSAFADD------------
>PxylOR1/1-377
----------------------------MSVDPTVQEQAK---AEILQSLNLSIF-S-MRQFGL--------
----SFDKPP---------------NRR------AFIRQKLILY-LC------FFGISYHIFSDIVNIGVTL
ATTPRVEF----VVPL-FHTFGYG---ALSNF---KLW---SVWYKK--DVFEQRIADLV---DI-----WP
VPP-------LAPELQAIKD-------------KSLLALRIAHR------FFFGLNVSAV--WIFNLTPVMI
YVYE-SWWQ----------GRPDAVV-GFPWTCWYP-FDKW------DPTNHVFVYLFEILSG------VTC
-VWAMSASDLMLTGMASHICMLLRILHQRL----TSL-----------------------------------
---------------AAREQP----------------PPDHYR-----DIVS----CIKLHQRLIV--L---
------------------------RFQLLEPL---------SALSNKMFLGAALIQVGVICWYADDIYHANS
----AVAAAAYSCQ-WHKT-----S---PSCQRALMFLIKRSQKPIALTAMKFTNINLTTFSSI-L---YKS
YSYFA-LLYTMYKEN-----------
>PxylOR12/1-351
-----------------------------MSFEKENYPDE---FIKPY-MISFAT---LRKSNV--------
----KFLTDE---------------KSFLKK---YWR---FIYI--F--PCSMSFFLC--MLTYFSIVAARM
DD-----FIE--ISNT-FAVTFVV---LQAVV---KSI---AVVHRN--EDITYIIRQMA---AL-----WP
KEE-------HLTNRQ-----------------TVVKMKHLKRLNVCV-------TVIKL------------
------------------------------------------------------------------------
-VYFLVGTELLLITMTAHLSILFTLLSDDL----LIL---QPSSRVD-------------------------
---------GEARDDEITYFE----------------ADRHEK-----RIGD----IVRRHQKLIK--L---
-SKMFDDIFNKVIFYNVTVSTVSICFFGFVAK--IAKNPGEI-ANNVVGVIASILPIFNLCYYGQLLTDASS
----SLALSAYLNI-WYAK-----D---TRFQKMLGLIMLRSQAPCCITSYKYAPVTLNMFTGV-M---STT
WSYFS-LICSVYEE------------
>PxylOR13/1-424
------------------------------MIQTGERSKA---LEVKY-IKALSK-F-LWSIGA------WP
----GEEFGD------SVALPI---RFQ------------RLTL--P--Y---QCAGI--LAAQIYYLVNHR
TN---IRFFD--VGHV-IINCFLT---LATGT---RT-----ALPSF--KGYTLIVKKFI--NDF-----HL
IHF-------KDKGEY-DEK-------------VYKITDFVSYY-FTI--MQMTLMVCGM--TLFNMSPLYN
DYRM-GAFS--------RHRPPNITM-DFAVFYEFPGA--------TQDEHFYAATFLNLWLS------WNC
-SVSVCSIDLLLSLMVFQIIGHIRILMYDF----ENLERPKSSESVK-------------------------
--TEGEESLVPVTVELFDRQE----------------NMRVHR-----KLID----MVIRHRLIVE--F---
-ADDISSFFGPLLALTYSFHLVSLCILLLECS---QNDPQAL-ARFLPLTAIIFGELVQISVVFEVVGYMGE
----KLIDSVYLSP-WECM-----N---VSNQKSMKFILSRIQLPLQVTAMGMVPVGVETMTAI-I---KTT
MSFFA-ILQSIND-------------
>PxylOR23/1-302
----------------------------------------------------------IWQTIP--------
---ESKENAK--------------------------------------------------VISKYTFISKV-
------------INRV-FVCYSLP---LVLYV-----------------DSFPWLIMKFQ--TKF-------
---------------------------------------------LGK------------------------
----------------------EKQL-LYPFDGWYP-F-D-------KTVWYFAAYSWESLMT------GIV
-VMIYMYSDMINIFSVTSICMEFRILGISL----KNL--VSDEDIQQ-------------------------
----------------MKGKD----------------AEQVNR-----RIKNDLKTILAKHDVLAG--M---
-CKELDQLLGNTMFANYTSGCGFICLTAFTFT--VVDDFYQS-IRCFFFFLSLLAAVLDHCIIGQIISDHSM
----QLADAIYSSN-WTHA-----D---QSTKRTLLILLMRTQKPFELTAKGFVTMDLNTFTDI-M---STS
YQFFN-LLRTCYLPQMGEI-------
>PxylOR27/1-398
--------------------------MEITVNNEKKQKYQ--NFNGTF--RYCTF-A-LAIALI------YP
----NPSRRV----------KK---IKF------MVF---CLII--L--C---VLRTA--MXISYLYFCYIA
RD-----MFN--FTRN-MTVGIVI---FLFFF---KTF---YLNYKS--DGFGVVMDAIS--DDL-----V-
KAN-------DMDEVY--QE-------------IFDTYIKKGLV-AQM--IWIFIPIVQT--CIFPVHAGLT
MFFN--LIN-----E--V----PQPR-VMVLEMDIL-M-VR--SKQMESPWFEIVWFYTILGG------FVL
-FPNFIGFDGSYCISVNHLCLKLRVLTEKL----RRA--F--------------------------------
----------------AETTT----------------DEQLEK-----RVKE----VIKEHQASLV--Y---
-YNLLQDVFGGWMFVVFFITSLEITFNLYQLS-LGG----MD-PKYLIFAFSTVVHNFVPCYFCTRLIEHGD
----DFCEALYMMP-WEAR-----HC--QSVTRALAFMIARTQGPLFLTGMGMVTFNMELFVSV-M---QSS
YSFFT-LIRD----------------
>PxylOR39/1-409
-------------------MKILSFKRRLFRRFVRDDEDP---IDASK--KMISL-I-QGLVGI--------
----SDVFGD-------RERSF---TPAAFS---CLS---IVGI--V--LTTTFVYVG--NVSQVMYLLRVL
PD-----RLE--AFKA-CNCISAT---SVPLS---TFV---FMWTAR--NSLQKVFAMCR----------LG
LTF-------ASKESLAHAA-------------LLRTLHKSQRL------AWLVIANQGFSHFIYLVAPLLL
TIFG-------------N--GRYLPTTPGDTYGLSPKY---------ESPFFEITFILTTIAT------AFS
-AINQTGYIILFITLVGHELGNFYAISETL----NNLHETMLDRNIP-------------------------
-----------------EDEK----------------RTTIHD-----TLVF----CIKHHQFVRK--Y---
-HAMLKDLYQTIFGAHFLMMTIVLVTTLQTLN-----AWDVR--NTILTGVTGILPLFLYCFGGELVISAGE
----EMAAALYSCG-WELM-----P---ATQARLVLMMLRVMQKPLHLTAANIFVMNRETFGDV-A---QTV
YKIYT-VFN-----------------
>PxylOR45/1-438
-----------------------------------MYTCDIKQYDETF-RVPKTI---LRLVGL--------
----RLTRHD---------------PPLVKL---CWD---VFYW--FEFA---NLFVV--TFLELIKMAETA
GGGSFQDAVD--IFRM-MPCVGYL---LMAMS---KSY---KMVVHR--PVYENLVSELR---AM-----WP
RGP-------VSKEEH---E-------------IISGALRTLNY-VVQGMGYYWCNNALL--VIFLSPPFVE
IGRR--------------LAGLEVPL-ILPFFYWFP-FDPF------QKGYYEVVLAFQTWHGEGFYQLCLI
TIWFMLCGDLLFCVFLSHVTTQFDLVAARA----RRLVYVPADRQMP-------------------GEYPLG
VYSSAYLLEDKASVESFSYQD---------------WETRHQK-----ELTE----IVQRHHALIR--L---
-AGDVERMFSFALLVNFFNSSITLCFCGFCCV---IVEKWNE-MIYKSFLTTALSQTWLFCWYGQRLLESSE
----GISDSLYKSG-WYLA-----A---KKIKSSIYIMIHRSQKEVHVTTYGFSVICLASYTTI-I---KSA
WSYFT-LLLNVYKK------------
>PxylOR46/1-397
-------------------------------------------LDLQY-IQILRR-F-LWFNGA------WP
----GDVLGE---------------PVPLLI---RYH---KYQI--Q--V---QSILV--LIAQVNYLWKFN
DE---MSFLM--MGHV-YITTFLT---AVTLV---RC-----SLPFF--QEYHNISKTFL--TEF-----HL
FYH-------KHKGKY-EAE-------------ICAFWDWLSYW-FSL--YQMALMVLGM--TLFNALPVYK
SIQA-GAFR--------TMNLQNKTL-EFAVYYTLPVYH--------CADHFYISTTMNVYFS------YVT
-SCSVCVLDLLLSLIVFQIIGHIQILLYNI----ENI-----------------------------------
---------SVAKGLKYNKEE----------------NTAVGK-----KLIE----VINHHRDIVR--F---
-AASISSFFGPMLAINYMFHLVSGCILLLECA---RPDPETL-ARFGPLTVIVFGELIQISVIFEIVGYISE
----KLIDAAYCMP-WESM-----D---VSNQKTVKFFLSRIQTPIQLTAMGIVPVGVQTMLGI-L---KTT
LSYFA-LLKSISE-------------
>PxylOR47/1-398
-------------------------------------------VYLDY-VRILRR-F-LWFNGC------WP
----GQLFGE------EVPLFI---RYH------------KYHV--L--G---QFTVN--LMAQINFLWKFH
KD---ISFLM--MGHV-YITTFLT---SVSLV---RS-----SLPHF--EEYRNIVNTFL--TEF-----HL
YYH-------KQKGKY-EAE-------------ISAYWDKFSYW-FSL--CQMALMLLGM--TSFNVLPIYK
SIQA-GAFT--------TRDIDRDNV-EFAVYFAIPGI-DC-------YDYFYILTALNVYFS------YIT
-ACSICVLDLLLSLIVFQIIGHIQILNYNI----LNI--PMPEGLK--------------------------
----------------YNKEE----------------NSVIGK-----HLIS----IIDQHRYIVR--F---
-AATISSFFGPMLAMNYMFHLVSGCILLLECA---RPDPETL-ARFGPLTIIVFGQLIQLSIIFEFVGYISE
----KLIDAVYCMP-WASM-----D---VSNQKTVKFFLSRIQTPIQLTAMGIVPVGVQTMLKI-L---KTT
MSYFA-LLKSISAD------------
>PxylOR48/1-397
-------------------------------------------LSLDY-VRTVRR-F-LWFNGA------WP
----GEVFGE------AVPRFI---RCH------------KYLI--L--V---QFVLG--LIGQVNFLWKFN
KE---ISFLM--MGHV-YITTFLT---SVTLV---RS-----LLPFF--QEYKNITEEFL--TEF-----HL
YYH-------KTKGKY-EAE-------------ICAFWDWFSSW-FAL--YQMALMVLGM--TLFNALPVYK
SVQA-GAFT--------TTDLHNATV-EFAVYFDIPGF-HC-------YDHFYILTALNFYFS------YIT
-SCSVCVLDLLLCLIVFQIIGHIQILNYKI----ENI--RTPEGLK--------------------------
----------------YNEDE----------------NMQVGK-----TLIA----IIDHHRDIVR--F---
-AASISSFFGPLLAINYMFHLVSGCILLLECA---RPDPETL-ARFGPLTVIVFGELIQLSVIFEIVGYKSE
----KLIEAVYCMP-WESM-----D---VSNQKTVKFFLSRIQTPIQLTAMGIVPVGVQTMLKI-L---KTT
LSYFA-LLKSISE-------------
>PxylOR49/1-420
-----------------MMKLKTPIISLYPPCIFLRKPRA---LSLDY-VRVVRL-F-LWFNGA------WP
----GDELGE------HVPLFI---RYH------------KYHV--L--G---QFTLG--LAGEVNFLRKFY
KD---ISFLM--LGHV-YITTFLT---LVTLV---RS-----SLPHF--REYRNIIKIFL--TEF-----HL
CYH-------KHKGKY-EAK-------------ICAFWDWLSYW-FSL--YQMALMVLGM--TLFNALPVYK
SIQA-GAFR--------TTDLHNKTL-EFAVYYTTPLF-HC-------YDHFYLATTLNLYVS------YLT
-SCSVCAQDLLLSLMIFQIIGHIQILNNSI----ENI--PIAKGLK--------------------------
----------------YNMEE----------------NTEVGI-----KLIA----IIDHHRDIVR--F---
-AANISSFFGPMLAINYMFHLVSGCILLLECS---RPDPETL-ARFGPLTVIVFGELIQISVIFEIVGYISE
----KLIDAAYCMP-WESM-----D---VSNQKTVKFFRSRIQTPIQLTAMGIVPVGVQTMLKI-L---KTT
FSYFA-LLKSMNE-------------
>PxylOR50/1-418
-------------------------MIKVSVTNVISSACSGGALRLGY-IRIVRR-F-LWFPGS------WP
GRALGERVPP------------------------LIRYHQYQIQ--V------QTLLI--LVGQILYLAEYH
ET---MSFLT--IGHV-YITTFLA---FLTSV---RV-----LVPLL--PGYKKVVKTFL--MEF-----HL
FYH-------QHKGTY-EKQ-------------IATYWDKYSYV-LTL--FQMAMVVLGM--TLFNLLPVYK
SYRA-GAFT--------AWDLTNKTL-EYSIYYTLPGFN--------CLDHFYIATTLNLYLS------YIT
-SCSICTLDLLLILIVFQIIGHIQILKYNI----ENI--PTPSRSVS-------------------------
---------------IFVTEI----------------SPSSNS-----NVT-----VQETHNQMFHSSF---
-ADRVSSLFGAMLAFNYLFQLVSGCVLLLECS---SMDPDAL-ARFGPLTCIVFGELIQISIIFEYIGYISE
----KLIDAVYCMP-WESM-----D---VSNQKTGKFFLSRIQTPIQLTAMGIVPVGVQTMLGI-L---KTT
LSYFA-LLKSISE-------------
>PxylOR51/1-416
----------------------------------MSKDDE---FSRSL--RIPKL-C-LLLSGI--------
----KIDQPL-----QTAFVAF---LKN------YYL---FIFN--L--I---ITGLC--IPCEIGWCLSSK
MG-----FVG--LTYM-MPCIVYG---ILGFV---KIA---NILHKV--DIISKLIKELH---AMFPG--N-
GDY-------KESEDI--DE--------EAESDIVIDSLKLSRK-VVF--VLFWTNLLLI--LLFDLRPLIV
LAFK--YFA-----H--G----QLEL-SLPMFMNYP-F-DP-YD---LRF-WPIAYGHQCYSS------ACC
-IYNLIGPDTLFFVCCTHLYMQFRILKRRL----EIF--ITGS-----------------------------
-----------------EIGG----------------ELEVAK-----KFSI----LAKRHQKLIE--L---
-VGRLERVYSTSIFLNYGCSSFLICFTGFNVT--TLNDAWSV-LNYLVFFSSNVSQIFLICLFGDLIMNSSR
----EVADGIYNCK-WYAT-----T---PKIRRSILFYLVRSQKPCKLTAINFADVNLISFTTI-L---SRS
WSYFA-LLRTVMSTRSQDQQTLAAIA
>PxylOR52/1-380
-------------------------------GEPEKKFKP---IAETY-RKFTLA---MVMGMM------YP
----NPRTER------------------------------RRLI--Y------LLIIS--ISFWPVYVMWFY
DVFHCLQRLD--VDNL-TRQLSLGVPIMFCQF---KMF---LVTILR--KKMQNLIEEIN--ADY-----ER
YNC-------MDAGYQ-----------------AIVMENQKSLLKLEK--VWTYMVLATV--AAFPLMALYQ
TTEH-HLFK------------EGQRF--MVHDVDVPWLKEQRF----ESPYFEILFVYMVYIA------LVL
-VLCYTAYDGMFFLCIFHACLKMKIISHQL----MGA-----------------------------------
---------------LRDHDD----------------VEQMKR-----NIAV----VVEDQCETFR--F---
-VDRIREEYEFWLVQVFGLTGIQICMNMYQII---TSDGSDIDPRYIIFFVAAILHIYVPCFLVSKLSATAA
----EVSNSAYCAG-WEQL----AD---SGVRRSIAIMIARAQIPVQVQMGKCTNVSVT------V---RRQ
F-------------------------
>PxylOR53/1-382
------------------------------------MEIP---SFQDL-VGQIKV-N-FRYTGM--------
----AYERPQ------------------------HSI---IFYI--P------FIVITGVVIEETAFFVSRM
SS---ENFLE--LTEL-APCLAMG---LLSQL---KIL---PIFLKK--EKVYKLTEALE----------IL
YNS-------IRNDPAQVVY-------------VKNDVVQIKIL--IK--YYFILNVILI--VCYNFWPLLI
MLYN-------------YAVNGEIQF-LVPYAILVP-F-SYD-----SLYTWFPVFFHLISGG------FIC
-VLYFTTVDALYFFLTSQVCIQFLVLSNEL----EKL-----------------------------------
-------------------------------------QNNEQT-----KLKD----IVKKHQYILS--L---
-SDDLEDIFSLPNFFNVIVGSTLICALGFNLT---TGELAKM-PKFLLFLSSVLLQILMMSVFGEHLIQESG
----RIADAVYLCR-WYEM-----D---QSTKNSILIIMRRSRRAQKMTAYRFSVISYGSFTKI-I---STS
WSYFT-ILRTVYKPDIN---------
>PxylOR55/1-418
------------------------------MSATEKFDHS---LYRTK-MALLAS-G-IKFSEG------YM
----NKFLDH---------------IIN------YWL---FYFN--C--F---WLYMD--VIGELIWTYEGI
QE--GRSFEE--ISVM-APCITVC---LLATA---KSM---PLYLQR--GILTNVVKELR---EI-----HP
DTD-------GDESEDDDGERRNDEDVVVLERDIAKAAIKHFDS-IMQ--LFLFLCVSVF--TFFCLLPLLL
MVYQ-------------RYTTGVAEV-QFPFSVKYF-F-DIDVN---HSSIWPVVYFHQVVST------LIV
-SLNVYGSDSLFYACCNFIQMHFRILQCQI----EFL-----------------------------------
------------IGRQWGPND----------------SHTLNE-----KFKG----IVRRHQGLTE--I---
-VRQLEFLYSYSSLFNFVTSSFLICLSGFIVT---TSKETRLVLCFVTFLFMSLAQISIFCYGGDLIMQSSK
----DVSAAGDRSR-WFVA-----D---ERLKRSMFIVLARAQRPCKLTAANFADLNLSAFATV-L---RRS
WSYFA-LLKTMNDQ------------
>PxylOR59/1-404
-------------------------------------------EDIKH-IKVVKW-T-LTSLSS------WP
----HPPHRR--------------------R---RAYVEQFFLN--L------QSFLC--IPFIVIYLLRNT
GK---KDFFR--MGHV-WITFFMN---IVAST---RL-----LLPLT--KNYQTLTKSFI--EEL-----HL
FYH-------RHTSEY-SMK-------------IHLEIHKLSHF-FTM--YLTGMMVGGI--VLFNATPLAN
NIFS-GAFK--------KDKPPDLEF-EHAVYYGLP-F-DSET----KYSGYIPVFLYNWFIS------YFC
-SSCFCIYDLILSLLIFHLWGHLKILNYNM----RTF--PRPGCVAP-------------------------
-------HIKDTSRLRYDDEE----------------MVIVGR-----MLRE----QIDYHRFISD--F---
-SDRMSATFGPMLAIYYSFHQVSGCLLLLECS---QLDADAL-IRYGPLTVILFQQLIQLSIVFELIGSSSE
----KLKDSVYSMP-WECL-----D---DKNRKILLLFLKKVQTPIHLKAMGIADIGVQTMAGI-I---KTS
LSYFA-FLRSK---------------
>PxylOR6/1-387
----------------------------------MHATST---IDQRL----------------------WG
----YQAPHK------------------------MIFLISYVFQ--Y------FGPVA--MVSQIAYAYINF
DH---MASSQ--IEAM-LIMIGLN---ILVVV---SI----TKVFSSKLEAYTTVMKNFM--NEI-----HL
FHH--------QTDEY-SKQ-------------KLISREKYTRW-TAG--TLAVCISADI--ILYCAVPIYH
NIRNKEFIA------------NKTAILQTSIYLVMP-F-DYGF----NYKNWLIMHCINTYST------TVA
-GYLLIVFDVVNYAIVFHVIGHIEILKHKM----AVF--SDAVKSLN-------------------------
-------------------------------------EREVRN-----KLIE----MIQYHAFVMK--S---
-FKEVQEAYGINVSVNYGFNLVMDSFFLFEIM---SKDKVTA-VIYTLMFSVFMGGLVLMSFILEEIRKKTD
----GLSDMVYSLP-WETM-----S---LSNQKMMILILARVQPQVSFVGAGGMRTGVQPMIGVNLFIMKST
FSYYV-MLKKKV--------------
>PxylOR66/1-405
-------------------------------------------MMKKF----------MWMNGF------WP
----GEALGE--------NVPL---LI-------RWH---KVQI--V--L---QNLIG--FAGQIMYIVVFF
DQ---IPFLD--AGLL-YITASLT---FMIIA---RC-----FLPNF--QKYHEILKTFL--TEF-----HL
INH-------KHNSGY-EAE-------------VFAKMNQFSFY-CTM--YHLGIIVIVP--LAFSAPAIYH
SYQA-GAFR--------SLNLEGIDV-ELAIYFHYPGF-NC-------LDYFYVLTIINIYFT------YIG
-CISIFTVDSFLSLIVFQIIGHIRILKHNM----EYL--PRPKKVTT-------------------------
-IQVPGRVKDNYIMSWYDEDE----------------NKNIHN-----VLVG----MIKYHKNITR--F---
-AEEVSSFFGPILGLNYMFHLVNLCVLLLECI---RCDQDAL-VRNLCLLGVSLGNLAVPSITFEIVGLYSE
----QLIDAVYGMP-WESM-----N---VSNRKCLKLFLSRVQDPIRVTTMGVVPVGVQTMGAI-L---RTS
FSYCT-FLLTIE--------------
>PxylOR67/1-405
-------------------------------------------MMKRF----------VWWTGF------WP
----GEALGE------KVPLFV------------RWH---KIQM--M--L---QNIWG--FVGQVTYIVVFF
DQ---ISFLE--AGIL-YITASVT---FMMLG---RC-----SLIMF--KKYHDILKRFL--TEF-----HL
VNH-------NHSSVY-ASQ-------------VFEKINKFSHY-CAI--YHIVMFMTVP--IAFNAPPIYT
SYKA-GAFR--------SLNIEGIDV-EMAIYFHFPGF-NC-------FDYFYILTFVNIYFT------YIG
-CISIFCIDTLLFLIIFQIIGHFQILKHNM----ENL--PPPKQKTV-------------------------
-VEIPGRNINKVILSWYDEDE----------------NKYINK-----ALVE----MMQHHKYIMR--Y---
-VHEISSFFGPILGMNYMFHLVNLCVLLLECI---RCEHDAL-VRNLSVLGVSLGNLLVTSITFEIVSTYSE
----KLINAVYGMP-WESM-----N---VSNRKCLMLFLSRVQDPIRVTTMGVVPVGVQTMGSI-L---RKS
FSFCT-FLLTIE--------------
>PxylOR68/1-405
---------------------------------------------------MMKK-L-VWWTGF------WP
----SEALGE------KEPLFV------------KWH---KVQM--I--L---QNSCG--FVGQVSYIVVFF
EK---ISFLD--AGIM-YITASLT---FMVIG---RS-----CLLFF--DQYQEILKTFL--TKF-----HL
VNH-------KHSSGY-EAE-------------VFAKMNKFSYF-CTI--YHIGIIMFIP--LAYNAGPMYT
SYKV-GAFR--------TLNLEGIDV-ELSVYYYYPGF-NC-------LDYYYIITIVNIYFI------FIG
-SIAIFTIDTFLFFIVFQIIGHFQILKHNM----ENL--PQPKQETV-------------------------
-VNIPGGKRNNVTLSWYDDDE----------------NKCINK-----LLVE----MIQHHKYIVG--F---
-VDEISSFFGPNLGLGYMFHLVNLCVLLLECI---RCEHDDL-VRNLCLLGVSLGNLFVTSITFEIVSTYSE
----KLIDAVYGMP-WESM-----N---VSNRKYLMLFLNRVQDPIRVTTMGVVPVGVQTMGSI-L---KTS
FSYCT-FLLSIE--------------
>PxylOR69/1-405
-------------------------------------------MMKKF----------IWWTGF------WP
----AEVLGE---------KEH---VFV------KWH---KIQM--M--L---QNIWG--FVGQVSYIVVFF
DQ---ISFLD--AGIL-YITASVT---FMMMG---RC-----SLPSF--KKYHEILKKFF--TEF-----HL
VNH-------KHNSRY-DEE-------------VFEKINKFSYY-CTV--YHIGMFMIVP--VAFNAAPIYT
SYKA-GAFR--------SLDIEGLDV-ELSVYYYFPGF-DC-------LDYFYILTVVNFYFT------FIG
-SIAIFSIDTFLFLIIFQIIGHFQILKYKM----ENL--PQPKQETV-------------------------
-VTIPGSLKNNVTVSWYDDDE----------------NKHINK-----VLVE----MMKHHKYIMR--C---
-VDEISSFFGPILGMNYMFHLVNLCVLLLECI---RCEHDAL-VRNLCVLGVSLGNLLVTSITIEIVSTHSE
----KLIDAVYGMP-WESM-----N---VSNRKCLMLFLSRVQDPIRVTTMGVVPVGVQTMGSI-L---RTS
FSYCT-FLLTIE--------------
>PxylOR70/1-405
---------------------------------------------------MMRK-F-TWWTGF------WP
----GEALGE------NMPLFV------------KWH---KYQM--M--L---QNVIG--LSGQVIYIVVFF
HQ---ISFLD--VGQL-YITASLT---VTIMA---RC-----CLPMF--KNYQNILKSFL--TDF-----HL
VNH-------KHDSGY-DAE-------------VFAKINKFSYF-CTL--YNIGMIVIVP--PAFNVAPIYA
SYKA-GAFR--------GRNIENIDV-ELAVYYHFPGF-DC-------MDYFYLLTFINMYFS------FIG
-CVAIFSIDAFLALIVFQIIGHFQILKHNM----ENL--PRPKTETA-------------------------
-VFIPGMLKNNVHLRWYDDDE----------------NKYINR-----AIIQ----MMNHHKYIMR--C---
-VDEISSFFGPILGLNYMFHLVNLCVLFLECI---RCEHDDL-LRNLCVLGVSLGNLLVQSITFEIVSAYSE
----KLIDAVYGMP-WESM-----N---VSNRKCLMLFLSRVQDPIRVTTMGVVPVGVQTMGSI-L---RTS
FSYCT-FLLTIE--------------
>PxylOR71/1-404
---------------------------------------------------MMKK-I-MWPTGF------WP
----GEALGE--------KVPL---LV-------KWH---KIQM--T--L---QNIVG--FIGQVNYIVVFF
DQ---IPFLD--AGQL-YITASLT---FTMMA---RC-----CLISL--QKYQSILKLFF--TEF-----HL
INH-------KHSSGY-EAE-------------VFTKINKFSYF-CTV--YHMAMILIVP--PAFNALPIYT
SYKA-GAFR--------SRSLEGIDV-ELAVYYHYPGF-NC-------LDYFYILSFVNIYFT------FIG
-CVAVFCVDLLLALIVFQIIGHIQILKHNL----ENL--PRPKQETV-------------------------
--VLVPGRNENVSMNWYDDGE----------------NKYINN-----VIVE----MIKHHKFIIR--F---
-VDEVSSFFGPILGLNYMFHLVNQCVLLLACI---RCEQDAL-VRNLCLLGGSMGNLLVTSITFEVVGAYSE
----KLIDAVYGMP-WECM-----N---VSNRKYLMLFLGRVQDPIRVTTMGVVSVGVQTMGAI-L---RTS
FSYCS-FLLTIE--------------
>PxylOR72/1-402
--------------------------------------------MRRF----------IWWTGF------WP
----GEALGE---------------KTYLLV---KWH---KVQM--I------QHIVA--FVGQLMYIKVFF
NQ---IPFLD--VGMI-YISASLT---VMVII---RC-----SLPNL--KRYNKFLKTFL--TEF-----HL
VNY-------KHNGDY-QTQ-------------VVVEMDKISYY-CVA--YHMAMILIIP--FAYNVAPIYN
SYRA-GAFK--------RKNLDGIDV-ELSIYYHFPGFN--------CFDHFYFLTVLNYYLT------LSG
-SIAIFSIDCFLSLIILQIIGHIRILTYNI----ENL--PRPKSDIV-------------------------
--VDVPGDISNVTVGWYDDDE----------------NRNVHN-----IIVE----MITHHKYIIR--Y---
-VEEVSSFFGLTLGISYMFHLVNLCVLLLECI---RCEQDAL-VRNLCVLGVSLGNLLVSSVTFEIVGAYSE
----KLINAAYGMP-WECM-----N---VSNRKMVKLFLSRVQDPIRVTTMGVVSVGVQTMGAI-L---RTS
FSYCT-FLLSIE--------------
>PxylOR73/1-403
----------------------------------------------------MRR-F-IWWTGF------WP
----GEALGE---------KSY---LFV------KWH---KVQM--I--V---QHLIA--FLGQVIYVTVHF
SH---ITFLE--AGMI-YITASLT---FLVVI---RC-----CLPSL--KKYNRFLKTFL--TEF-----HL
INY-------KQNGDY-QIQ-------------VVSELNKISHY-CVV--YHMAMILIIP--IAFNAAPIYN
SYKA-GAFR--------GRSLEGLDL-EFSTYFHFPGF-NC-------FDHFYTLTILNLYLT------SNG
-CVAIFAIDCFLSLIILQIIGHIRILTYNM----HNL--SRPKQEIL-------------------------
--VHVPGKMSNVSLSWYDEDE----------------NKNIRS-----VLVE----MIKHHKYITR--Y---
-VGEVSSLFGLTLGINYIFHLVNLCVLLLECI---RCEPDAL-VRNLCVLGVSLVNLVISSVFFEIVGAYSE
----KLIDAVYGMP-WESM-----N---VSNQKMLKLFLSRVQDPIRVTTMGVVSVGVQTMGAI-L---RTS
LSYCT-FLLTLE--------------
>PxylOR74/1-405
--------------------------------------------------MMKRF---IWWTGF------WP
----AEVLGE---------------KEHVFV---KWH---KIQM--M------LQNIWG-FVGQVSYIVVFF
DQ---ISFLD--AGIL-YITASVT---FMMMG---RC-----SLPSF--KKYHEILKRFF--TEF-----HL
VNH-------KHNSPY-EEE-------------VFAKINKFSYY-CTI--YHIGMFMIVP--VAFNAAPIYT
SYKA-GAFR--------RLDIEGLDV-ELSVYYYFPGFD--------CLDYFYILTVVNFYFT------FIG
-SIAIFSIDTFLFLIIFQIIGHFQILKHKM----ENL--PQPKQETV-------------------------
-VTIPGSLRNNVTVSWYDDDE----------------NKYINK-----VLVE----MMKHHKYIMR--C---
-VGEISSFFGPILGMNYMFHLVNLCVLLLECI---RCEHDAL-VLNLCVLGVSLGNLLVTSITIEIVSTHSE
----KLIDAVYGMP-WESM-----N---ISNRKCLMLFLSRVQDPIRVTTMGVVPVGVQTMGSI-L---RTS
FSYCT-FLLTIE--------------
>PxylOR75/1-405
---------------------------------------------------MMRK-F-TWWTGF------WP
----GEALGE------NMPLFV------------KWH---KYQM--M--L---QNVIG--LSGQVIYIVVFF
HQ---ISFLD--VGQL-YITASLT---VTIMA---RC-----CLPMF--KNYQNILKSFL--TDF-----HL
VNH-------KHDSGY-DAE-------------VFGKINKFSYF-CTL--YNIGMIVIVP--PAFNVAPIYA
SYKA-GAFR--------GRNIDGIDV-ELAVYYHFPGF-DC-------MDYFYLLTFINMYFS------FIG
-CVAIFSIDAFLALIVFQIIGHFQILKHNM----ENL--PRPKTETA-------------------------
-VYIRGMIKNNVYLRWYDDDE----------------NKYINR-----AIIQ----MMNHHKYIMR--C---
-VDEISSFFGPILGLNYMFHLVNLCVLFLECI---RCEHDDL-LRNLCVLGVSLGNLLVQSITFEIVSAYSE
----KLINAVYGMP-WESM-----N---VSNRKCLMLFLNRVQDPIRVTTMGVVPVGVQTMGSI-L---RTS
FSYCT-FLLTIE--------------
>PxylOR76/1-404
--------------------------------------------------MMKKI---MWPTGF------WP
----GEALGE---------------KVPLLV---KWHK--IQMT--L------QNIVG--FIGQVNYIVVFF
DQ---IPFLD--AGQL-YITASLT---FTMMA---RC-----CLISL--QKYQSILKLFF--TEF-----HL
INH-------KHSSGY-EAE-------------VFTKINKFSYF-CTV--YHMAMILIVP--PAFNALPIYT
SYKA-GAFR--------SRSLEGIDV-ELAVYYHYPGFN--------CLDYFYILSFVNIYFT------FIG
-CVAVFCVDLLLALIVFQIIGHIQILKHNL----ENL--PRPKQETV-------------------------
--VLVPGRNENVSMNWYDDGE----------------NKYINN-----VIVE----MIKHHKFIIR--F---
-VDEVSSFFGPILGLNYMFHLVNQCVLLLACI---RCEQDAL-VRNLCLLGGSMGNLLVTSITFEVVGAYSE
----KLIDAVYGMP-WECM-----N---VSNRKYLMLFLGRVQDPIRVTTMGVVSVGVQTMGAI-L---RTS
FSYCS-FLLTIE--------------
>PxylOR77/1-405
---------------------------------------------------MMRK-C-MWLPGF------WP
----GEGLGE------DVPRFV------------KWH---KVQI--F--L---QNVIG--FVGQVTYIVVFF
DQ---IPFLD--VGQL-YITASLT---FMMTA---RC-----SLPSF--QKYQDILSRFL--TQF-----HL
VNH-------KHSSGY-EAE-------------VFAEMNKYSYY-CTL--YHMGIIAIVP--IAFNACPIYN
SYKA-GAFR--------GFNLEGMDL-ELSIYFHYPGF-NC-------MDYFYILTVTNVYFT------FIG
-GASVILIDCFLAVIVFQIIGHIRILKYNM----ENL--PRPKQEMV-------------------------
-VQVPGRTRNNVSIGWYDDDE----------------NKYINN-----VLVD----MIKHHKYIIR--C---
-VREISSFFGPTLGLNYLFHLVNLCVLLLECI---RCEPDDL-VRNACLLASSLGNLLVVSVTFEIVSYSSE
----KLIDAVYSMP-WEYM-----N---VSNRKYLMLFLSRVQDPIRVTFMGVVAVGVKSMGAI-I---KTS
FSYCT-FLLQME--------------
>PxylOR78/1-403
----------------------------------------------------MRR-F-IWWTGF------WP
----GETLGE---------QSY---LFV------KWH---KVQM--I--V---QHIFA--FIGQLMYIKVFF
SQ---IPFLD--IGMI-YITTSLT---VMVII---RC-----SLPSL--KRYNKFLKTFL--TEF-----HL
INY-------KHNGDY-QTQ-------------VVVEMDKISYY-CVA--YHMAMILIIP--FAYNVAPIYN
SYRA-GAFK--------RRNLDGIDV-ELSIYYHFPGF-NC-------FDHFYFLTVLNYYLT------LSG
-SIAIFSIDCFLSLIILQIIGHIRILTYNM----DNL--PRPKRDIV-------------------------
--VDVPGEISNVTVGWYDDEE----------------NKNVHN-----IIVE----MITHHKYIIR--Y---
-VEEVSSFFGLTLGISYMFHLVNLCVLLLECI---RCEQDAL-VRNLCVLGVSLGNLLVSSVTFEIVGAYSE
----KLINAVYGMP-WECV-----N---VSNRKMVKLFLSRVQDPIRVTTMGVVSVGVQTMGAI-L---RTS
FSYCT-FLLSIE--------------
>PxylOR79/1-403
----------------------------------------------------MRR-F-IWWTGF------WP
----GEALGE---------KTY---LLV------KWH---KVQM--I--V---QHIIA--FVGQLMYIKVFF
NQ---IPFLD--VGMI-YISASLT---VMVII---RC-----SLPNL--KRYNKFLKTFL--TEF-----HL
INY-------KHNGDY-QTQ-------------VVVEMDKISYY-CVA--YHMAMILIIP--FAYNVAPIYN
SYRA-GAFK--------RRNLDGIDV-ELSIYYNFPGF-NC-------FDHFYFLTVLNYYLT------LSG
-SIAIFSIDCFLSLIILQIIGHIRILTYNI----ENL--PRPKSDIV-------------------------
--VDLPGEISNVSLGWYDDDE----------------NRNVRN-----IIVE----MITHHKYIIR--Y---
-VKEVSSFFGLTLGISYMFHLVNLCVLLLECI---RCDQDAL-VRNSCVLGVSLGNLLVSSVTFEIVGAYSE
----KLINAVYGMP-WESM-----N---VSNRKMVKLFLSRVQDPIRVTTMGVASVGVQTMGAI-L---RTS
LSYCT-FLLTLE--------------
>PxylOR80/1-403
---------------------------------------------------MRRF---IWWTGF------WP
----GEALGE---------------KSYLFV---KWH---KVQM--I--V---QHSIA--FLGQVIYVTVHF
SH---ITFLE--AGMI-YITASLT---FLVVI---RC-----CLPSL--KKYNRFLKTFL--TEF-----HL
MNY-------KQNGDY-QIK-------------VVSELNKISHY-CVV--YHVAMILIIP--IAFNAAPIYN
SYKA-GAFR--------GRSLEGLDL-EFSTYFHYPGFN--------CFDHFYTLTILNLYLT------SNG
-CVAIFAIDCFLSLIILQIIGHIRILTYNM----HNL--SRPKQEIL-------------------------
--VQVPGKMSNVSLSWYDEDE----------------NKNIRS-----VLVE----MIKHHKYITR--Y---
-VGEVSSLFGLTLGINYIFHLVNLCVLLLECI---RCEPDAL-VRNLCVLGVSLVNLVISSVFFEIVGAYSE
----KLIDAVYEMP-WECM-----N---VSNQKMLKLFLSRVQDPIRVTTMGVVSVGVQTMGAI-L---RTS
LSYCT-FLLTLE--------------
>PxylOR83/1-430
------------------------------MIQTGERSKA---LEVKY-IKALSK-F-LWSIGA------WP
----GEEFGD------SVALPI---RYYYSI---LVN---SLWG--C--Q---YLHLA--LSTFIYYLVNHR
TN---IRFFD--VGHV-IINCFLT---LATGT---RT-----ALPSF--KGYTLIVKKFI--NDF-----HL
IHF-------KDKGEY-DEK-------------VYKITDFVSYY-FTI--MQMTLMVCGM--TLFNMSPLYN
DYRM-GAFS-----RHRP---PNITM-DFAVFYEFPGA--------TQDEHFYAATFLNLWLS------WNC
-SVSVCSIDLLLSLMVFQIIGHIRILMYDF----ENL--ERPKSSES-------------------------
VKTEGEESLVPVTVELFDRQE----------------NMRVHR-----KLID----MVIRHRLIVE--F---
-ADDISSFFGPLLALTYSFHLVSLCILLLECS---QNDPQAL-ARFLPLTAIIFGELVQISVVFEVVGYMGE
----KLIDSVYLSP-WECM-----N---VSNQKSMKFILSRIQLPLQVTAMGMVPVGVETMTAI-I---KTT
MSFFA-ILQSIND-------------
>PxylOR86/1-370
----------------------------------MHATST---LDQRL----------------------WG
----YRAPHK------------------------MIFLISYVFQ--Y------FGPVA--MVSQIAYAYINF
DH---MASSQ--IEAM-LIMIGLN---ILVVV---SI----TKVFSSKLEAYTTVMKNFM--NEI-----HL
FHH--------QTDEY-SKR-------------KLISREKYTRW-TAG--TLAVCISADI--ILYCAVPIYH
NIRNKEFIA------------NKTAILQTSIYLVMP-F-DYGY----NYKNWLIMHCINTYST------TVA
-GYLLIVFDVVNYAIVFHVIGHIEILKHKM----VVF--SDAVKTLN-------------------------
-------------------------------------EREVRN-----KLIE----MIQYHAFVMK--S---
-FKEVQEAYGINVSVNYGFNLVMDSFFLFEIM---SKDKVTA-VIYTLMFSVFMGGLVLMSFILEEIRKKTD
----GLSDMVYSLP-WETM-----S---LSNQKMMILILARVQPQVSFVGAGGMRTGVQPMIGVNL------
--------------------------
>PxylOR94/1-412
-------------------------------------------MDETL-QCLNRV---LSFVGI--------
----SIFAKN------------------------NWDSPFYRVI--Q------IFNLIIAIITFVLTTGCII
NS-----FSD--LPAL-IESICIW---TTGVI---LSISITICWVFR--KRFRLFVLEMGFRDTILDV--PL
IHYVMG----LESGGALLME---------LKELVVDSRERLLRFVRVLLKCYVSSVFVTA--SLYIVGAIYR
MLVR-----------------EDASLRILAFEMWFPWSLE-------DMRVYAASFIFHAYAG------LIC
--CSYPGFQMTIILLVGQSIRQLRILTFVI----SHQ--DELAKEIT-------------------------
------------NMREGESLW----------------QLYCTD-----ILSQ----CIKHYITLKT--F---
-NNRVNVIFRPFYLTLILVATLLVCGCSTKIA--ISNKFALEVIKYYVHEFCFIIVVLMFCLLGQQLQDECE
----KLEGSILQK--WYIY-----N---AKHTKHLRIFKMAASQRMPIHIFGTITLSLPTFTWF-I---RTG
TSFFT-LMMSFMEEQ-----------
>SexiOR11/1-435
----------------------MFHLDTYAGDAVVGISGP---MDYKY-MKVLRF-V-LRIISG------WP
----GKALGE-----------K---TLKIEG---MGH---AYYN--T--I---LSLIY--LALGIAYLKKNA
HR---FGFLE--LGHL-YIVLLMN---MLSTS---RA----FTLCLS--EKYRTVAKIFI--QKV-----HL
FYF-------KDNSEY-AMS-------------IHVTVHRISYF-AAV--YVSIMLSIAA--CLFNLIPMYN
NYAA-GNFA-----SFDN--LQNTTY-EHAISCLYP-W-NFET----NFNGYLVATLSGWYGT------MLC
-GSSVSMFDLFLCLMIFNLWGHFKILIYNL----DHF--PRPATEVV-------------------------
DAEGEERSGRIIGSEMYSESE----------------LEEVSV-----KLKE----CIQYHMLIVD--F---
-TNNMSDAFGMALFIYYSFHQITGCLLLLECS---QMTAAAL-SRYLPLTIIMFGELVLLSIIFETIGTMSE
----KLKDAVYKMP-WEYM-----D---TKNRRTVLIFLIKVQEPIHVKAGGLVDVGVTTMASI-L---KTS
FSYFA-FLRTF---------------
>SexiOR13/1-445
------MGIMMSKKFLKMDLKLSTVKIFSDGSDLEGIENV---EDIVY-LRILKK-I-MWVIDG------WP
----KEANKS------------------------QFF---RYYI--C--I---LDMVS--LIPGTLYLKINT
GK---IPSFE--LGHT-YITVFMN---AIAAL---RT-----VLVLT--KRYNEIIFYFL--KEV-----HL
FNF-------RRKSKY-AYE-------------THILVHKISHF-FTM--YVFMLMCCGI--LLFNLTPIYN
SYAA-GMFK--------DERPPNATF-DHAVYFALP-F-DTAT----NFKGYVVVSLYNWYIS------ITC
-STYFCIIDLTIFIMVFHLWGHMRVLTYNL----EHF--PKPASVMA-------------------------
--AADDPNAYKNCENKYNEEE----------------SVEVFL-----RLRD----CIKIHSLVIN--F---
-SSMMADSFGWTLLVYLFFHQVSGCLLLLECS---QLDTAAL-ARYGPLTIIIFQQLIQLSIIFELLGSSND
----RLIDAVYSVP-WEYM-----D---TANRKNVFFMLRQSHRSMNLKACSMVTVGVQTMIAI-L---KTS
FSYFV-MLRTVADEEE----------
>SexiOR16/1-432
---------------------MNLKKFLFENEAVVGISSP---SQYLY-IKIVRF-V-LAIVGA------WP
----KKEIGE--------PEPR---YQT------IMI---NTFY--F--G---VVNAA--LFGSITYVYFHN
SE---LSFLE--VGHM-YIVILMS---AVDVT---RV----YTLTYS--QKYRDLAKEFL--TKL-----HL
FYF-------KDRSPY-AIL-------------THKKVHLICHL-FSL--WLLSQMLTGL--SLFNLIPMYT
NYSS-GRYA--------SGGTQNATF-EHSLYFPYP-F-NTST----DINGYIVACILHWLLS------YFC
-ATWFCMFDLFLSIMVFHLWGHFKILINSL----DNF--PKPSTQVS-------------------------
---CTLEGGFIVNAEKFSKEE----------------LIKVSR-----QLKE----CIDYHREIIQ--F---
-TNTMSDVFGPMLFCYYIFHQTSGCLLLLECS---QMTAKAL-MRYVPLTIILTQQLIQLSVIFELVGSESE
----KLKHAVYGLP-WECM-----D---ANNRKVVAFFLMNVQEPVHIKALGVANVGVTSMAAI-L---KTS
MSYFT-FLRSM---------------
>SexiOR18/1-411
----------------------MEYEYKSCDELKQDFLCE---MDFIS-NLGIKM-FIYPFIGR--------
----SKIIMY------------------------CFY---FTYG--L------LFLTSAQLIITLCIICIKN
FD-----WFE--IINV-APNIGVC---LMILI---KYK---KINDNK--ELYNQIFKHFR--FDL-----W-
ETV-------FDTEKH--KK-------------ILNRYTKTTRL-ILR--FEFYYTIGLA--IIVDLFPRII
MIYQ-NDIV-----------GMEKQY-LYPFDGWYP-F-D-------KIEWYNAAYIWESFMT------TVV
-IFIYVFVNMLHISFTRYICMELKILGSTM----EDL--ITDDDVVK-------------------------
-----------IKKGREVAKI----------------HKKISN-----KLKF----IISKHQYLAR--I---
-TSDLDKVLGDGMFLTYMFGSVFICLTAFTAT--VVDDLYKS-MRYFSFFCSLLVEVFFQCIMGQLLIDHSN
----KLEKAIYFAD-WVYA-----D---NATKKMLLIFLIRSQKPFEFSAKGYLTMNLDTFSGI-C---SLS
YQFFN-LLRTAYSE------------
>SexiOR28/1-401
-------------------------------MIEQFEKCL---KRVSFFWKLLGM-S-LDYRGD--------
----SKTMTE------------------------FIRRHKIYVA-QL------FSLNCENVTQILWVFEAVI
TG---KTFLE--ITYL-IPCLIHC---IIGVF---KTVSMLYYAKYN--YEFISTIKRLL----------MN
LTP-------STEEDNIFMK-------------NLIDKHVLMLMNISK--RVVIVVSVGL--VMFALGPVFV
ILPH-------------YFKTNEVKL-EMPFIAYYP-FNEF------DVRIYPFLYVHQLWTA------LSA
-TLMVYGPDCFFFTCCTFIHIQFAILSYDM----ERL-----------------------------------
----------------VNDDS----------------RICDRN-----RLKE----LVVRHIELMR--C---
-VELVEKVFSKSILFNAMTSSVIICVTGFNVS---VGDNILMMGSFLAFLIFGLMEIFFYCYYGDIIMRSSM
----GVGDAIYNSC-WYMT-----G---AADRKLFLIVLTRSQKPCKLTACGFSKINLYAFTSI-L---SSS
WSYFA-LLKTMYHPE-----------
>SexiOR3/1-413
-------------------------------------------MDEAF-LAFHRV---LSFAGI-------S
IFAKQNWDSN------------------------RWLVHQTFNF--I------IGVLC--FIFTTGFVVTNV
SD-----FLLCIQGACIWTTGVIM---TITLG---------VCLIFR--KDFRNFLEEMAFRDHMLEM--PL
IDHVLLVSSGGEKIQELRDL-------------VTGSQEKLFKYTTILLRVYVASVFLCA--TLYLCSPVYG
MMVR-----------------EDESLRLLAFDMWFPWSLE-------DYTVYIISFIFHAYAG------YLC
-CIAYPGLQSIIILLLGQIIRQIRILTFIL----LHT--NELVLEVT-------------------------
--------------RVQDKRW----------------QYMCTL-----VLSQ----CVDHYVKIKS--F---
-SNRLNVICRPFYLTLILVAIMLVCMCSVKIA--VSNKVSLDTMKYYIHEFCFILVVLMFCLVGQQVDNECE
----ALERAVTEK--WYIF-----N---HNHKSNIRIFNMALGQRMPIYIFGTITLSLPTFTWF-I---KTG
MSFFS-LVMSVLEEETQ---------
>SexiOR34/1-398
----------------------------MEIKTTIPIEKKYKGFNETF--KLCAF-S-LAFAFL------YP
----NRKTAL------------------------KRC---LTIT--L------IVTFC--GGQLFWFITYTF
KCLYTLDLYN--FARN-MTLAVVL---ILFFV---KTY---YAIYAT--QKFAPLLDKIS--EDL-------
LEA-------NNLGER-QQK-------------LYDEHIKIAKV-GEI--SWLLVPVLMS--ALFPIYAGTL
MSIE-------------SIQTDDYQR-RMVHDMELLYVEDIQS----ETPFFQCMFAYNCVQC------VVL
-VPNYCAFDGSFCIATTHLQLKLKLMALKV----SDA--FKYSKN---------------------------
-------------------------------------KYELRM-----KMNE----AIRDHQDALD--F---
-YVQTQNVFGPWLFAVFLLTSFLISFNLYQIY-----LLQRIDPKYTSFGVVGVLHIYLPCQYASSLTKVSE
----EIPNDLYVVD-WEVW----AD---PEVTKQLIFMITKAQKEMVVTGMGLVVFNMELFKSI-M---QTS
YSFFT-LITA----------------
>SexiOR40/1-395
-------------------------------MLYAELPID---YENTF-GRYIFL---FRCIGL------DF
----FEDLTI------------------------TFNKNNVKLA--L------FSLTFYPFMASQFALISKI
SG---DNFLE--NIRV-VPVDLMF---FQDVV---KML---IAIFRR--SELKEMILEIG---EL-----WP
KDL-------SSGDPK--AA-------------ILKSWIRRTKT-LLD--MFYIFAITNL--ALFEVIPFLI
SVFN----------------LCNGNE-VYLFPFQPPNFWDVD-----SFCTYILIYLWELAGT------IPC
QMCLYLPFDLTIVILTSNVSALLRLLQVDL----ENAIKIHDEDKHL-------------------------
--------------KKNINVT----------------DPESYE-----NVRT----LVMVHQKLLR--I---
-SDQLSSVFGLVIFIHVAFAALEICFFGFLTL---VYGGLADTIANLLTVFNAVFTIFLLSLSGQFLCDTSS
----QVADAAYQGY-WFES-----D---VKVKKLILFIIIRAQRPSYLSALGFSQLTLKSFSKI-M---SSA
W-------------------------
>SexiOR6/1-432
---------------------MGLKKFLFEDECVKGITAP---TDYLY-VKLLRM-S-LRIIAS------WP
----HKELGE-----------------KDPV---ILNTFLKYFY--L--A---ATSAC--QFGSYLYLRTYN
DE---LTMME--AGHS-YLMIMMT---FIDIS---RI----VTLTFR--KKYRLICKEFF--TKM-----HL
FYF-------KDISEH-AME-------------THKRVHLMSHL-FTL--WLIFQMVFGV--PLFNLIPMYY
NYAA-GRFK--------PGGTQNSTF-EHSMYYEYP-FDTLR-----DIRGYIVANIINWILS------CLC
-VTWFCMCDLILSLMVFNIWGHLRMLIYTL----YHF--PRPSIETT-------------------------
---ITIEGGLTVTSAKYSDEE----------------TLEVFK-----KLKE----CVNYHRRIVE--F---
-NSQVSDVFGPMLVCYYLYHQTSGCLLLLECS---QMTAPVL-MRYLPLTIVCTQQLIQLSVIFELIGTESE
----KLLNAVYSVP-WECM-----D---TSTRKFVSFFLMNVREPIHVKALGIANVGVTTMAAI-L---RTS
LSYFT-FLRSI---------------
>SinfOR21/1-432
---------------------MSLRKFLFENEPVIGITTP---SDYKY-IKILRF-M-LVIISS------WP
----RKEIGE--------PESN---YQA------IFF---KYFY--L--G---ITIAC--MFGGVSYVIIHM
SE---LTFLE--VGHM-YIIILMN---TVDMS---RV----ITLTFS--SKYRAVGKEFL--TKI-----HL
FFY-------KDRSEY-AMK-------------THKMVHLVSHL-FTL--FLVSQMLAGL--SLFNLIPMYS
NFAA-GRYS--------RGGTQNSTF-EHSLYYPYP-F-NTST----DMKGYIVACIIHWSLS------YLC
-STWFCMFDLFLSLMVFHLWGHFKILINLL----NDF--PRPSSNSK-------------------------
---LMLENGFELHAEKYSKEE----------------LLQVSE-----RLKE----CINYHREIVS--F---
-TDTMSDVFGPMLFVYYLFHQASGCLLLLECS---EMTAQAL-MRYLPLTIILTQQLIQLSVIFELVGSESE
----KLKDAVYGVP-WECM-----D---IKNRKVVAFFLMNVQEPVHVKALGVANVGVTSMAMI-L---KTS
MSYFT-FLRSM---------------
>SinfOR27/1-426
------------------------MKLLSDGTDLEGVERT---QDIPY-MKILRR-S-MRLLDA------WP
----KGPNDS------------------------KMY---RYYL--F--T---LHALF--LVGGLIYLRNNT
GK---LSSFE--IGHT-YITVFMN---IVAVS---RS-----MMIIS--QKYNKALFYFL--NEM-----HL
FNY-------RNKSDY-SYK-------------IHIMVHKMCHF-FTI--YLIALMCLGI--LLFNATPMYN
SYSD-GMYS--------SERPENSTF-DLSVYFSLP-F-DYTT----NYKGYSAVFCINWYLS------CTC
-SSYFCIVDLIISLMVFHLWGHMRILRYNL----ESF--PKPASLLV-------------------------
---ESGNDNVDGFDNKYTQQE----------------MKEVHN-----LLRD----NIHYHSVIIN--F---
-QARMSDTFGEVLLLYLLFHQVSECLLMLECS---QMNQKSL-IRYGPLTVVIFQQLIQLSIIFELLGSSND
----KLIDAAYCIP-WQYM-----D---TKNRKLMLVLITQSQRSMNVKAMGVLSIGVETMITI-L---KTS
FSYFV-ILRTVAEEEE----------
>SinfOR29/1-442
-------------------MLTSLRNFFFNIEPQEGVNSA---SEYPY-LILLRH-L-LSVISS------WP
LKILDPLDTV---------------AIRRRK---IWVSIQRFFH--M--F---ICLIC--VFGGVTYVLLHK
KS---MTFFE--LGHL-YISLLMN---AVIFS---RI----TTLCYN--DEYVVVAREFL--EKM-----HL
FYY-------KDRSEY-SMK-------------IHKQVHRISHL-FTL--CLVCQMLAGL--SLFNVTPMYN
NYSAGNYAR--------GGSQGNATY-EHALYFSNP-FPTSD-----DLKWYIAYNFYNWGIS------YLC
-ATWFCMHDCFLSLMVFHMWGHFKILLYNL----DNF--PKPTTKTS-------------------------
--FILEGTFTTVNYEIFTSHE----------------QKNVSV-----QLHE----LIEYHRSIVK--F---
-TDKMSEVFGPMLFAYYGFHQTSGCLLLLECS---QMTTAAL-TRYLPLTVILFQQLIQLSVIFELIGSISD
----RLKNAVYGVP-WESM-----D---TRNRRTVAFFLMNVKEPVHVKALGLADVGVTSMTAI-L---KTS
ISYFT-FLNSI---------------
>SlitOR11/1-435
----------------------MFNLDTYAGDAVVGISGP---MDYKY-MKVLRF-V-LRIISG------WP
----GKALGE----------------KTLKI---EGMGHAYYNT--I------LSLIY--LALGIAYLKKNA
HR---FGFLE--LGQL-YIVLLMN---MLSTS---RA----FTLCLS--EKYRTVAKIFI--QKV-----HL
FYF-------KDKSDY-AMS-------------IHVTVHRISYF-AAI--YVSIMLSIAA--CLFNLIPMYN
NYAAGNFAS--------FDNLQNKTY-EQAISCLYP-W-NFET----NFKGYLVATLSGWYGT------VLC
-GSSVSMFDLFLCLMIFNLWGHFKILIYNL----DHF--PRPATEVV-------------------------
DAEGEERSGRVIGSEMYSESE----------------LEEVAI-----KLKD----CIQYHMLIVN--F---
-TNNMSDAFGMALFIYYSFHQITGCLLLLECS---QMTAAAL-SRYLPLTIIMFGELVLLSIIFETIGTMSE
----KLKDAVYKMP-WEYM-----D---TKNRRTVLIFLIKVQEPIHVKAGGLVDVGVTTMASI-L---KTS
FSYFA-FLRTF---------------
>SlitOR12/1-408
---------------------------------MEEEPLL---INKTI--KKIEI-W-LRTTGT--------
----NVKSTP----------KTRMDTIKS-----RAI---YIIN-FF------WLNMD--LGGAVVWFISGI
AN-KKS-FTE--LTYV-SPCITLS---FLANF---KCF---FLFLNE--DTVDKLLETLR---EL-----E-
MNE-------RSRPRH--KD---------KD-AIMVHEHKFLTN-LIS--FLNVFFCGLI--VAFAIGPVTL
TIFI---------YVTTN----EVDL-QLPFLIIYP-F-DAFQ----LKI-WPWVYLHQIWSE------VVV
-IVGLGAADYLFYIFCSNISVQFQLLKYNI----ENL--IPDDETCG-------------------------
-----------------RLVN----------------VEEVRA-----EFVD----LIKWHQDLIS--S---
-VKLLETIYTRSTLLNFVSSSALICLTGFNVL--AGSDFVYV-MTFVSFLFLSALQIFFLCFFGDLLLTSSV
----KVSDAVYNCR-WYLA-----G---TSLGKDLLLVQTRSQTPCKLTAWDFSEVNLKSFMTI-L---STA
WSYFA-LLQTLYGSPP----------
>SlitOR13/1-434
-----------------MDIKLSSVKFFSDGSDLEGIEKV---EDILY-LRILKK-I-MWVIDG------WP
----KEAHKS------------------------QFF---RYYI--C--I---LDMVS--LIPGTLYLKINT
GK---IPSFE--LGHT-YITVFMN---AIAAL---RT-----VLVLT--RNYNEIIFYFL--KEV-----HL
FNF-------RRKSKY-AYE-------------THILVHKISHF-FTM--YVFMLMCCGI--LLFNLTPIYN
SYAA-GMFR--------DEPPPNATF-DHAVYFALP-F-DTST----SFKGYAIVSLYNWYIC------ITC
-STYFCIIDLTIFIMVFHLWGHMRVLSYNL----ENF--PKPASVLA-------------------------
--AANDTHAYTACENKYNEEE----------------LVEVFI-----RLRD----CIQIHSLVIN--F---
-SSMMADSFGWTLLVYLFFHQVSGCLLLLECS---QLDTAAL-ARYGPLTIIIFQQLIQLSVIFELIGSSND
----RLIDSVYSVP-WEYM-----D---TANRKNVFVMLRQSQRSMNLKACSMITVGVQTMIAI-L---KTS
FSYFV-MLRTVADEEE----------
>SlitOR16/1-429
------------------------MSINFVFPFLSGISSP---SQYIY-IKIVRF-M-LVIVGS------WP
----RREIGE--------PEPR---YQT------IML---NSFF--F--C---VVNAA--LYGSISYVYMHT
SE---LSFLE--IGHM-YIVILMS---VIDMS---RV----FTLTLS--QKYRDLAKEFL--TKI-----HL
FYF-------KDHSPY-AMV-------------THKKVHLICHL-FSL--CLLSQMLTGL--SLFNLIPMYT
NYSS-GRYA--------SGGTQNSTF-EHSLYFPYP-F-NTST----DFNGYVVACILHWLLS------YLC
-STWFCMFDLFLSIMVFHLWGHFKILINSL----NNF--PKPSAETH-------------------------
---CELEGGININAEKYSKEE----------------LVKVSQ-----KLKE----CIDYHREIVQ--F---
-TNAMSDVFGPMLFCYYVFHQTSGCLLLLECS---QMTAQAL-IRYVPLTIILTQQLIQLSVIFELVGSESE
----KLKDAVYGVP-WECM-----D---VSNRKVVAFFLMNVQEPVHIKALGVANVGVTSMAAI-L---KTS
MSYFT-FLRSM---------------
>SlitOR18/1-398
----------------------------MEIKSDILTQKKYKTFNDTF--KLCAF-S-LAFAFL------YP
----NRNTAV------------------------KRC---ITIT--L------IVTFC--GGQLFWFITYTF
KCLYTLDLYN--FARN-MTLAVVL---ILFFI---KTY---YAIYAT--QKFATLLDKIS--EDL-------
LEA-------NNLGER-QQK-------------LYDEHIKIAKF-GEI--SWLLVPVLMS--ALFPIYAGTL
MSIE-------------SIQTDDYQR-RMVHDMELLYVEDIQS----ETPFFQCMFAYNCVQC------VVL
-VPNYCAFDGSFCIATTHIQLKLKLMVLKV----HDA--FKYSKN---------------------------
-------------------------------------KYELRM-----KMNE----AIRDHQEALD--F---
-YVQSQNVFGPWLFAVFMLTSFMISFNLYQIY-----LLQRIDPKYTSFGLVGVLHIYLPCQYASSLTKVSE
----EIPNDLYLVD-WEAW----AD---PKVTKQLIFMITKAQKEMILTGMGIVVFNMELFKSI-M---QTS
YSFFT-LITA----------------
>SlitOR22/1-433
------------------MRLQIIKDFLMKASFDFDRPDI---NLYNF-HPQLRI-F-LAVKGV------FF
----TNRGSR------------------------FRLIWPSICI--Q------LSIIG--MTFEEMFIWRGV
SL-KDYSFAT--ECFCYWLLLGCI---PTVYV---------SILVHT--NKIYDIVVKMN--EEF------I
YVC-------SLGPRY--RK-------------PFLEGQLLIWQ-LCY--AWFGFVSFVG--GLYVVFPLVG
LIYQ-SLFA----------TLNENTTRPLQFPMWLP---HDDPY---RTPNYELFLFIQSTLC------FCF
-VQTFCVYIYTLFHILLHYYMIMDMIIIDF----SVI--FDGLEESV-------------------------
--------ALLPRHDSRRMET----------------QRILNA-----RIEK----IVKWHLSVFG--YVFR
AVKTVSSIYGPPLVYQVSFTSIAICLIAYQIA--EKLDHGSLDILFSLLSICACLQLWIPCHLGTMIRNKAF
----EVGDAGWTCG-WHET---PLG---LMIRTDIIIIILRAQQPVTIKYTGLPQIQLETFSSC-M---SSS
YSYFN-MLRQYSK-------------
>SlitOR23/1-389
----------------------------MVNFKVADLSNE---NPPSY-FNQNAI---IFMTGF--------
-----------------------------------------VAK--L------LCISS--FYHGLMTFNLRL
AT-------E--AGTY-IIVMAYA---LLISS---------CTRRNV--PQYHNFLRAMK--EDF------Q
FIC-------TSGEKYRVPY-------------FSNQLLTWKICIFAC--IFTASIAVGM--VSFAFLSLFY
FLAT-------------YKEEIGGSR-PLLFPFWLPNV-DFG-----ETPVYEIAFMFSNICA------LLY
-AYNYIFMIQTQIVWIRQITSKVDIVIWSI----QDL--LVDIHPAG-------------------------
-----------------SEEESVYF------------SYLIKA-----RMRD----ILLHHQSMYS--L---
-MEDYAVVYKKMLMFEQKCCGSVVCLTAYCIA--EAFDAGEFQAILLLLCIGTTVLHFVPCYFCTFLAVKVS
----SVCDACWNIPFWKAG---------PLIRPYMVLIMQRSLRHLPLQAAGFEDISIETFSKK-M---TNA
YSLFN-MLRQANI-------------
>SlitOR24/1-416
------------------MRVLSHMWRRISQSKALELAGP---LETAF-FASVYR-L-SFVVGL--------
----STSDDY------------------------LLY---TMYS--S------FIRII--SALVVWFEIWSV
LGNTDVSLDQ--IISS-VNVIFIH---LVTFW---KLV---TVVKNK--RIFKKLAKALE-SSNF-------
----------DMSTER-RKG-------------IVNDWILINNK-YLK--VVLTLGCLTL--IVWESYPMID
ELKF-----------------------NLMVDVKLP-F-EYQ-----SLLTYMVTYTAVAIMF------AYA
-SLMVIISELMMQAHLIRLICQFDVLADCF----ENI--FEECAEEF-------------------------
-------PDLKKHELVKDKTF----------------VDKYVK-----RLGD----LVAQYREILD--Q---
-TNDLRTILSAPLLGQLACSGLLICFVGYQATATIAENLGKF-VMSLLYLGYNMFTWYLMCRWCEEITIKSQ
----RIGQSAYFSG-WESG-----ISLAPGARATIVLVIARANKPLVFVAGGMYTLSLSSYTTL-V---KAS
YSALN-ILLTMSHE------------
>SlitOR25/1-416
-----------------MGLIKNLCLKLSYTKAIDRSSGR---LETIF-FENYYR-I-AYMAGM--------
----STADDN------------------------IGY---LVYS--N--TVKLMIVLL--VFGVVWYGFMET
TS-----FDE--FAGN-LNVSLLQ---FITFY---RYR---NMLAHE--KFYKELASSME-----------S
PYF-------DISTEQ-RKK-------------LVEFWSRTNVK-YLK--LLMGLGNCTL--VAWFIFPLLD
DIEY-NLIV--------G-------L-YLPFFYKSPSI-------------YPLAYMLSVIFF------FYI
-SHFVMVTDLKMQTHLIHLLCQFSVLADCF----ENM--IPDCVTGF-------------------------
-------EGVPRNHLMYNNHF----------------AAKYTE-----RLGN----LVKQHKALLG--H---
-AMNLRDTLSGPLLGQLAASGVLICFIGYQAT-ATIGQSVVACMTSFLFLAYNLFDFYMICRWCQEITNQSA
----NVGEAIYCSG-WECG-----VSKLPGVRSTIMFVIARANKPLVLTAGGMYDLSLTSYTSL-V---KTS
YSALTVLLRFRHD-------------
>SlitOR28/1-453
-------------MTSLYRKFLFKKKLKQRIDERVYNKRD---YDASY-APTKKV-LGWVAIRM--------
----THNISE------KTSMLW---DMF------YWFEMMNLFL--V--G---PSELV--SMLTTAYEAKTF
RD-----SIK--VFRT-MPCFGCV---VLSMF---KSI---KMVVHR--PVYENLANELR---DM-----WP
EGE-------VSEEEH---Q-------------IISAALKQLNF-IVK--GYYWCNNALL--ISFLSPPYFI
TLAR--YFG------------YDSPM-GLHFLYWLP-FDPY------QSVYYEITLVLQTWHA------LVV
-IWFNVAWDMLFCLFLCHITTQFDLLARRV----QRLFYVQVDNQLV-------------------RSYPMA
SVSREFIQTEGERVNSYGAQY---------------WEARHQK-----EITE----IVLRHHSLIR--L---
-TGDVENMFSLALLINFMNSSIIICFCGFCCV--LIEKWNEV--AYKSFLVTALSQTWLLCWYGQKLIDSSQ
----RLADALYGCG-WYNS-----S---KRARSAVLIMLHRAQKGIYVTTHGFSVISLASYSTI-I---KTA
WSYFT-LLLNFFKEKSVN--------
>SlitOR3/1-412
-------------------------------------------MDEAF-LAFHRV---LSFAGI--------
----SIFAKQ----------NW---NSH------RWL---AHQT--FNFI---IGVLC--FIFTTGFVVTNV
SD-----FLL--CIQG-ACIWTTG---VIMTI---TLG---VCLIFR--KEFRSFLEEMV--FRD-----HM
LEMPLIDHILLVSPRGEKIQ-----ELRNLVTGSQEKLFKYTTL-LLK--SYVANVFLCA--TLYLCSPVYG
MLVR----------E-------DKSLRLLAFDMWFP-WSLE------DYTVYIISFIFHAYAG------YLC
-CIAYPGLQSTIILLLGQLIRQTRILTFIL----LHM--NELALEVT-------------------------
----------------GVQDE--------------RWQDICTL-----ILSQ----CVDHYVKIKR--F---
-SNRLNLICRPFYLTLILVAIMLVCMCSVKIA--VSNKLSLDTFKYYIHEFCFILVVLMFCLIGQQVENECE
----ALERAVTEK--WYIF-----N---HIHKSNVRIFKWALGQRMPIYIFGTITLSLPTFTWF-I---KTG
MSFFT-LVMSVLEEET----------
>SlitOR30/1-395
---------------------------------MDATDLN---FEKMF-KIAIVS---MKLNRS------HP
----SIARDR------------------------RWKFQFSIIM--M------ITFFCFIFLSYSIFCHDIK
SG----KFAE--ASKN-ATMVIVS---LTITL---KYI---VLLYHQ--ESIKELISIVE----------RD
YAA-------AQEFCNEDKE-------------IVVQYAKRGVT-VCK--FWLVFGFGTS--AIFPIKAFVL
MGYY--YWK------------GEFVL-VPLFDLTYP---EPIEEYKNVTICFWLLFILTFSFD------AYA
-SSMYVGFDPMVPIFMLHTCGQLDLLSRHI----STL-----------------------------------
----------------FVDAN----------------IEEIED-----GLKK----IISKQQDLCK--L---
-VDRVKKNFSILYEYNMKATTFLLPLTTFQIV--EDLRDKQINVEFISFFVGCILHFFMPCYYSDLLMEQSE
----KNRQAIYSCG-WEKC----PD---RRIRQIILFMITRARIPLGITTV-FYEINLNTFAEM-C---RQS
YGILN-LMNAAWG-------------
>SlitOR35/1-408
--------------------------MWNKIRKFGLEYCD---LPTMI-WNVAVF-LKVLTLNV------YG
----KKKTGI------------------------PFI---FYIV--VVVAALSYLYVY--LICMVWFVFVRS
RE-----TED--LGAA-MVILSLGISSEIGTL---KLL---YMFLYI--KDIRNLTDAFL----------DF
DSH-------MVPGTRMYTN-------------LLRYLRDVKKR-AIF--YWAVIMGNGT---LYVTMPMLR
PGRH-------------------LTEDMLVIYGLEPMF---------ESPNYEIAWFMMAASV------ATI
-CYISANVTAYFIVIIGYAESQMRALSDEV----THV--WKDAEKHF-------------------------
-----EDLNYGTDLQDFDRKKMII-------------NEHVFK-----NLKY----IIKRHATIKT--L---
-INQVEDVCSGPTAVGLTFLLLGLISELLGGL-----------ENTFLQMPFVFMQVGTDCFIGQRIMDAGE
----VFEWAVYDCQ-WENF-----D---PKNMKMILLMLQISQKTSSISAGGMTKMSFRCLMGA-M---RVT
YSAYT-AFRSIM--------------
>SlitOR36/1-418
--------------------MLTFHEIIHEIRKFGLEYCD---LPTML-ENVSIL-LRVLTVNI--------
----DSKYKK--------GITI---LSY------IVT---AVTA--A--C---FYYVF--LFSMTWFVFWRA
RI-----TGE--LVGA-MVVLSLG---ISSEI---GPFKLFYMCYYM--DKTHKIADGFL--ECD-------
ANT-------IKGTRF-HSN-------------LMKCLRNVKKR-AML--YWVVVAGNGV---LYVMKPVAM
RGRN-------------LPEN------YFLIYGLEPML---------ETPNYQIAYFMMIASV------FFV
-CYVPASVTAFLIVITGYAEAQMLALSEEM----LEL--WSDAIKYA-------------------------
---KTQTEDTSEELDVYNPKVKVII------------NQFVER-----RLRE----IIGRHANVIN--L---
-LNQVEIVFRQAIAIGFVLLVLGLLSELLGKL-----------ENTFLQLPFALMQVSMDCFAGQRVMDAST
----MFEASVYDCK-WENF-----D---KSNMKLVLVMLQNAQKTMTLSAGGVRTLSFSALMSV-F---RGI
YSAYT-ALRSTMK-------------
>SlitOR38/1-390
-------------------------------------------MADQF-EKTLKL-F-LVPMRL--------
----TLTSPE-------IPITF------------KWL---IRYL--LGFL---TLTALAIVITYNTYISITN
RV-----FFE--ACRNITLSLTYY---GCCMN---NI----LSFWHR--SSLRALLETIR--HDY-----KM
AAQ-------LPREEQ----------------LIFEDYDRKKCL-MCK--IWFHLFTVSL--FLFVAKAVVL
MIYY--YFI------------GEFRL-VHLYELTYPDFIEKRKG---ELVIYLFIFCIVFLYG------LLS
-GLGFASFVPYGTICMLHACGHLEIARKRI----DSL-----------------------------------
----------------FTGD-----------------RRYVNE-----KLKN----IAQLLQYTYK--F---
-MENTNGCFRLFYDATLKLSAIAIPFTLYALL-EGLRHGEFS-LEFTMFVLNAIMLTSIPCYLSDKLLEKGE
----EVRLALYSCG-WECE----YN---RRVRINILLLLTCCSRPIAMQTM-FTTLCLYAVTDM-F---QQA
YTILN-LMNAVWN-------------
>SlitOR39/1-421
--------------------------MKEAIRKFGLEYCE---LPDML-SNVSTM-LRTLTLNV--------
----DSRNKT------------------------PIL---TIFY--ISMVIVSIDYIHVYVLSGAWFSLWRC
VK-----TGE--LGPA-MIAFSLMSTSAVPFI---KLLKKVMVIYRR--AKFKNLIDRYI----------AC
DSR-------TVKGSRFSKN-------------LSKALRNVKKR-GIF--YWLLLIINAV---LYVLRPMVT
PGRH-------------------LTVDTFIIIGMEPMF---------ESPNYELATLMFMIAV------FFI
-CFTVANVNCFLIMITGYTESQMLALAEEM----THI--WDDANEYY----------------------QIM
MNELSSYGSLYLDHKDFNRVKEKEVL-----------NDYVTE-----HLKD----IIQRHAFNVS--L---
-LEEIEDVMRGPNAVGFLFLIVGLVAELLGGL-----------NNTILQLPFTLSQMGTDCFLGQKIMDANI
----KFEHAVYDCK-WENF-----N---QVNKKIVLVMLQNSQKTMTLTAGGMATLSFSYFMNI-I---RST
YSVYT-TLRSNI--------------
>SlitOR4/1-386
----------------------------MVNTFRGRLLNI---RDRLK-QNSCGN-L-VWLINF------LP
NLAGFPLLSQ----------KF---KFF------FWI---VHTI--L------LFYVY--LLGTAMYQTYFA
ED-----FVD--SINS-FFNISVF---ILIGN---DSW---WLISKR--NDLNDLLKMVK--KND-------
DLI-------IESGRF--QD-------------VHQKLMKSIKIIVIM--CYMFHFVNDV--MIFIPSRTI-
---------------------GMDDFSTVSCVGMEPLT---------SSPNRQACMVVLALQE------LTA
-IVAVCSYDVALLFLFSHTTAVFQILYQDM----TEFANISKSHETY-------------------------
----------------YVVED---------------------------RLKN----IVFRHVLALH--T---
-VRKLEDIYSVAIGIGFGLDAISMCLFFVLPL-------DVC-LNFAPLIYHSLFIFFLYCFQGQRLTTASE
----KFEMAVYCCG-WENL-----R---VKERRQVLLMLKQAQKPVIVYAARVIPIRIHTFAST-M---QSI
YKFVT-IFKV----------------
>SlitOR40/1-395
------------------------------MEELPEISKE---FIEPI-LPCLGL-LRNAHILI--------
----YAHGKP------------------------FWNEKCHLTL--N------IVSVVTYLFSLTMYMGKVF
RG--ELQLEE--LAYV-ISVYVVS---VQAIL---KGS---VVVLYK--KEIRAIILQLG---GM-----WR
MEH-------LTEVQINKKN-------------TLLRRLKFCYA------VFYWINMIGS--WQYILAPLLE
TVTRKFILL------------QECGL-LLPFSCSFP-F-DPTG----NWARYIGVYIFETYSM------FRI
-IYVYLGTEFLMITLCSHLTTAFTLLQEDL----LNN-----------------------------------
-------------------------------------EPGNFK-----NLKT----IIVHHQKLIR--I---
-SKQLDDIFNKIIFVNLSSASISMCFFGFCAK---VAHRALDMANNFVAVLALTLPLFNLCDYAERLREAST
----GMADSVYNNL-WYLS-----D---KHYQKLLWFILRRSQKPCCLTSLKYSEIGLNTFSAV-L---STT
WSYFS-LASSLYESET----------
>SlitOR41/1-393
----------------------------------MEEQPEFTTFHETY--KLITF---ALSVGM-----IYP
-----NPKTE------------------------MWRLASIPFL-IA------TITPLATMIFIDMYKCWMA
KD-----IVN--IIRH-STVVGPF---LGGFF---KMI---LMYHKR--IQAKQILDEID----------RD
YAN-------INNYSEIYKD-------------IARASVKNCQIYSER--GWAITVVTCV--MTFPVMAISL
NVYN-FVFK-------------SEPVKYMIHDLEKP-F-SEDPEDRFESPYFEIIFVYMFYCS------ILY
-VVNFTGYDGFFGLAINHACLKMDLYCKAL----EEA--FKAD-----------------------------
-------------------------------------AHEVCG-----RVIG----VIKEQCRMFQ--F---
-VDLIQDTFNIWLGIIFLATMIQICTCLYHIT-----EGYGFDLRYMIFVTGAVIHIYLPCRYAAKLKAMSL
----ETANRFYSSG-WEQV----DD---QRVRKMILFMVARAQVPNEIVALNMLAFNMELFVSI-L---QTS
YSMFT-LLRS----------------
>SlitOR46/1-386
-------------------------MNLINDLKKLVMYMKGRIQENSY-DSI------LWLVDI------VP
KISGFSYRKD-------KVSAW------------FWY---IHMF--L------LFYVY--AVGNFWYQWKFA
HG-----AGD--FIKS-YVNISII---VIIGN---NSV---WFVKQR--PLLRTVLKKIEQSDEL-------
----------SRRSSF-LMR-------------KHEKLMKIVKR-IVL--IFYGFNYIDA---FFIYFPHRV
DLRN--------------------NYSMTPCVGLQPLT---------ASPNREICMTILTLQE------FTI
-NIVALNYQALLLFLIAHTAAMYQMMAYEM----MAL-----------------------------------
--------------NDYKKEN----------------LGQVKK-----KLSS----LIERHCLTLD--V---
-VDNLRSLYSVPLGVNFGSNAVCISLFFYLPL-------REC-LQFMPVFVYCSLVFFLYCFLCQRLINSAE
----VFARAVYCCG-WENF-----G---LKEKRLVFVMLRQSQKPVELLAADIIPVNIYTFATT-L---QAM
FKFVT-VVKF----------------
>SlitOR47/1-398
----------------------------MSESTIEQAKRE---IDESL-ILSAFC---MRRIGL--------
----SFQDPK-----------------SGAA---YLRQKLMFIA--S------VCGICYHVFSEIVFIGLTL
SN--SPRVED--VVPL-FHTFGYG---ALSIA---KVF---VLWYKK--DVFRQLLNELA---GI-----WP
MPP-------LEEEALIIKN-------------KSLAALRITHR------WYFFMNVSGV--WFYNLTPIVV
YLFG-------------LIQGKSDKI-GYVWQSWYP-FDKH------QTVAHVAVYLFEIFAG------QTC
-VWIMVSTDLLFSAMASHISILLRLLKQRL----EAV-----------------------------------
---------------GTID-------------------NEHYD-----EILA----NIKLHQRLIT--Y---
-CNDLENAFSLSNFVNIMLSSVNICCVVFVIV---LLEPFMA-ISNKLFLGSALIQIGMLCWYADDIFHANA
----DVAAAAYNSG-WYRT-----N---PRCRRALLFLIQRAQKPIAFTAMGFTNITLVTYSAI-L---TRS
YSYFA-LLYTMYNEN-----------
>SlitOR48/1-411
----------------------MEYEHKSYDELKQDFLGE---MDFIS-NIGTKM-FIYPFIGR--------
----SKIITY------------------------CFY---VTYG--L------LFLTSAQLIVTLCIICVES
FD-----WFE--IINV-APNIGVC---FMILI---KYK---KINDNK--ELYNKIFKHFR--FDL-----W-
DTV-------FNTEEH--KK-------------ILNRYTQTTRL-ILR--FEFYYTIGLA--VIVDLFPRII
MIYQ-NNIL-----------DKKKQY-LYPFDGWYP-F-D-------KIEWYNTAYIWESFMT------TVV
-IFIYVFVNMLHISFTRYICLELKILGSTM----EDL--INEDDVVK-------------------------
-----------IKKGREIAKV----------------HKKISN-----KLKF----IISKHQFLAR--I---
-TSDLDKVLGDGMFLTYMFGSVFICLTAFTAT--VVDDLYKS-MRYFSFFCSLLVEVFFQCIMGQLLIDHSN
----KLEKAIYFAD-WVYA-----N---NATKKMLLIFLIRSQKPFEFSANGYLTMNLDTFSGI-C---SLS
YQFFN-LLRTAYSE------------
>SlitOR49/1-390
-------------------------------------------MEFNF-EKSLQI-F-LMPMKI--------
----TRTHPK----------------MDKNF---KWFIQYCICH--L------PFILHYIIITYNSYLNAKN
NN-----FSA--ACKNGIISLTFL---GIWLN---NI----IMLWHR--DAMNKLLDLME--NDY-----KM
AAK-------LSKEEQ---E-------------IFRRYDQKKTL-VCK--VWLVVYTMSF--LLFCVKAIVM
MIYY--------------LLIGEPKL-VHLYDLVYP---DAIDRRKGEFFVFILITFFTFSYG------IYA
-GLVYVSFLPCGPVLMLHACGHLEMAKKRT----ESL--FVGN-----------------------------
-------------------------------------QEDVNE-----RLKE----IVLILQYTYQ--F---
-VGIVNDCFKVFYEATLKLSAVSLPVTFYALL--EGLQRGYLSLEFSSFILSGMALSSAPCYFSDMLLAKGE
----EVRLALYSCG-WECE----HN---RRVRITILLLLTRCSRPIAVQTM-FTTLCLDRLSDM-F---HQA
YTIFN-LMNAVWT-------------
>SlitOR5/1-397
--------------------------------MTNQKDLD---FENIF--KITTT-A-LHISGS------HP
----SVPKDL------------------------KWA---LKFT--ILHGTFALGFVT--VIYSIIYHDLKE
QN-----FVQ--ICKD-CVVFVLF---CVTSL---QYC---VLLIHQ--DNLVLLIKNIN--SDY----EQM
QNL-------SDKEKQ-----------------LMDKYMNLGAK-VCR--HWFVLVLVTC--LIFLIKSVGF
MCYY--YLI------------NDIKY-IPYYDIKYPEFIEERKNE--NFSVFLITYCLMFYFA------LYS
-VLIYVAYVPLGPVFMLHASGLLEVVKNRI----DDL-----------------------------------
----------------FSDSN----------------PEKIRE-----KLKD----VVMKLQYIYS--I---
-VDDMKTIFRFGYEVSLKGTAVLLPVTFYAVL-EAAKNGEIS-MEFISFIAGGIVISAVPCYYSDLLMEKGE
----AVRLSLYMCG-WEQH----YD---RRTRTTLQLMLLRALRPIAIQTL-FRTLCLDALTDL-F---QQS
YGIFN-LMNAMWS-------------
>SlitOR50/1-396
-------------------MKIFSEKTIEQYTKTIGERNE---VDKLV--IVPLF-I-QDILGH--------
----NVLNPK---------WTW---TTR------IPQ---QLFI--V--F---LLVYV--ILGTQDYLKDA-
TD-----IND--IGEA-YYTLIII---LFFPI---KYL---LFIQNR--FTLQQLYAMAK--TTL-----LD
MIK-------SDSNEK-----------------LEELFAKIKLA-VK---ILFGTIFWSI--SVYFMVAMWN
YAQ--------------G---TRVTL-SKTTTILMP-M---------TSPYYELGLAIHTVFL------FEM
-AFTYCVIDLWFVVLMFSFCTAIDSTINRL----KIE--GKRPDE---------------------------
----------------TDEQY----------------MDRLND-----ALRI----FYQNHSKIME--F---
-LYILSETYKWPSIIPILGILLAFCLILLCMS-------VEVHWMFLSNLIPTTTELFAYNWFGDQVKDKGT
----ALILALSEFD-WPNM-----R---TKDKKNYLIMVSYMNKEFKIKTALGYDLSLVTMSSV-F---KAS
YQTFA-VLKTVDH-------------
>SlitOR52/1-387
-----------------------------------MENIP---PYKDF-HKQIKI-N-LWLAGI--------
----PYGDPK------------------------FYF---RFYV--I------FVQLLLMIVFEVSFFVSRI
SA---ENFLE--LTQL-APCMGIG---ILTAL---KTM---AVIQKR--KKIYDLTECLE----------KL
YCN-------ILSNEQ-KVK-------------LVRKDLVLVNL-LMK--YYFILNLLLI--SVYNFSTPFI
ILYH---YF----------AKHEVIY-ILPYAILVP-FSTD------SWLPWIIVYIHSIMCG------FIC
-VLFYTTIDGLYFVLTSHVCANFSVISDMI----ESL-----------------------------------
-------------------------------------DETTAN-----RLAD----IIKEHQYILK--L---
-GEDLEDIFTAPNLFNVLVGSLEICALGFNLT---TGSWQQI-PGCILFLLSVLLQILMMSVFGENMIREST
----KIGDAAFLCK-WYKM-----D---EKSKKIILTIMIRSKKPQQLTAYKFSTISYASFTKI-I---STS
WSYFT-ILRTVYSPPEVTRTE-----
>SlitOR55/1-414
--------------------------MMETLRRFGPQYCD---VETML-WNVSVM-LRGLTLNI--------
----DSRNRK--------PIPI------------IVYIISISIC--L--A---YFYVY--LVSMSWFVFYRC
QQ-----TGD--LLAA-IIVFSLGVSSEIGTV---KLI---FMFLHI--GKVRRIVSECLACDAL-------
----------VVAGSRFSAN-------------LLSTLTLVKKR-ALV--FWVVIIGNGV---VYVAKPIIL
PGRH-------------------FTEDKFILYGLEPME---------ENPNYQIATLMTVAGV------IFT
-CYLPANITAFLIVVTGYIEAQMLSLTEEL----LHL--WEDAESHY----------------------YIT
HQTNAILEESIENTMIRNKVI----------------NEYIES-----HLKD----IIKTHGRNIN--L---
-LHQVESVFSGAIALEFVILGVGLVVELLGGL-----------ENTYLEIPFALAQVGMDCFTGQRVMDASL
----KFERAVYDCK-WENY-----S---ISNMKIVLTMLQSSQKTMKLSAGGIIMLSFSCLMQV-F---RSI
YSAYT-TLRSTMK-------------
>SlitOR56/1-431
---------------------MGLRNFLFENESVHGINSP---TDHLY-IKILRF-N-LRIIGS------WP
----QKELGE--------KEPV---ALN------TFL---KYFY--L--L---ATIGC--QLGSTVYLRAYN
SE---LTFLE--AGHT-YLMILMT---FIDIS---RI----VMLTFS--KEYRKVSKEFL--TKI-----HL
FYF-------KDRSEY-AMK-------------TYKRVHLMSHL-FTL--CLLSQMIFGL--SCFNLIPMYN
NYVA-GRYK--------SGGTQNSTF-EHSLYFKYP-FDTT------DMRGYVLSNIINWILS------YLC
-ATWFCMFDLFLSLMVFNIWGHFKMLIHTL----NNF--PKPRLDTS-------------------------
---CLIEGGLTVTSAKYSEEE----------------CIEVFK-----KLKQ----CVDSHRMIVK--F---
-TNNVSNVFGPTLFCYYIYHQASGCLLLLECS---QMTAPAL-MRYLPLTLISTQQLIQLSVIFELVGSESE
----KLLSAVYSIP-WECM-----D---TSNRKFVSFFLMNAREPIHVKALGIANVGVMSMAAI-L---RTS
LSYFT-FLRSI---------------
>SlitOR6/1-432
---------------------MGLKKFLFEDESVQGITAP---TDYLY-VKLLRM-T-LRIIAT------WP
----QTELGE--------KEPV---YLN------VFL---KYFY--L--V---ATIGC--QIGSYCYLRTYS
DE---LTMME--AGHN-YIMIMMT---FIDIS---RI----TSLTFS--TEYRKLCKEFF--TKM-----HL
FYF-------KDISEH-AME-------------THKRVHLISHL-FTL--WLLFQMLFGV--PLFNLVPMYY
NYAA-GRYK--------PGGTQNSTF-EHSMYYQYP-F-DTLT----EIKGYIVANIINWILS------SLC
-VIWFCMCDLILLLMVFNIWGHLRMLTYTL----NNF--PRPSVETT-------------------------
---ITIDGGLTVTSAIYSDEE----------------NVQIFR-----KLKE----CVDYHRRIVE--F---
-NSKVSDVFGPMLIIYYLYHQTSGCLLLLECS---QMTAPVL-MRYLPLTIVCTQQLIQLSVIFELIGTQSE
----KLPSAVYSVP-WECM-----S---ISNKKFVIFFLMNVKEPIAVKPLGIANVGVTTMASI-L---RTS
LSYFT-FLRSI---------------
>SlitOR7/1-406
-------------------------------------MPKPLLFDGSL-DKLGVL---FRYSGM------NL
EKDIVTPMDT---------------IKH------RWL---YTLN--Y--F---SVLSA--EIAGIYYIITGI
IQ--GKSFIE--VTSV-APCLTFS---LLALI---KCS---YHHIYE--KDIKELINLLR---DL-----ER
KEN-------DRTECADKQE-------------IIDEEAGFLNK-VIN--VLYVLNCCMI--VVFDMTPMVL
IAVK--YYK------------------TKQFETLLP-YLDVFSFIPYELVYWPFAYVHQIWSE------CMV
-LLSMAAADYLFFTCCTYIRIQFRLLQYDF----ERI--IPDRSVSK-------------------------
----------------EERFD----------------EAEFRD-----KFRE----LVQWHQDLIR--S---
-AIILDIIYSKSTLFNFLSSSLVICLTGFNVT--IVDDIVII-VTFLTFLSMALMQVFFLCFFADLMMTASL
----DVSNAVYNCK-WYLG-----N---TQVGKQLLLVQTRAQEPCKLTAAGFADVNLNAFMRV-L---SSA
WSYFA-LLQTVYGR------------
>SlitOR9/1-401
------------------------------------MVEP---FQKCL-SQVNFF---CKLLGM--------
----NIDYRG---------------DSETLI---QFLRSHKYFI--A--Q---FILFNSQNVSQISWVCEAV
IT--GKSFLD--VTYM-IPCLIFC---ILSIF---KGV---SILYYA--KYNYEFIVTMK--NLL-----AG
LTP-------SNEEHNIFMK-------------TVIDKHVLMLTIIFK--RMVNIVAVCL--IMFALGPIFI
MLSN-------------YYKTKEVKL-ELPFIGYYP-FNEY------DLRIYPFMFLHQWWTS------LFA
-TLMVCGTDYFFFTCCTFIQIQFTILNYDM----EKL-----------------------------------
----------------VNDGS----------------SSCDKD-----RLKE----LVLRHIELMR--C---
-VDIMEKIFSTSILFNALTSSVIICITGFNVS---VVENVFMVGSFLAFLIFSVVEIFLYCYYGDIIMRSSM
----NVGNAIYNSC-WYMT-----G---VADRKLFLIIITRSQTPCELTAHGFAKINLYTFSSI-L---STA
WSYFA-LLKTMYHPE-----------
>SlituOR12/1-453
-------------MTSLYRKFLFKKKLKQRLDERVYNKSD---YDASY-APTKKV---LGWVAI--------
----RMTHNI---------------SEKTTM---LWDMFYWFEM--MNLFLVGPSELV--SMLTTAYEAKTF
RD-----SIK--VFRT-MPCFGCV---VLSMF---KSI---KMVVHR--PVYENLANELR---EM-----WP
EGE-------VSEEEH---Q-------------IISAALKQLNF-IVK--GYYWCNNALL--ISFLSPPYFI
TLAR--YFG------------YDSPM-GLHFLYWLP-FDPY------QSVYYEITLVLQTWHA------LVV
-IWFNVAWDMLFCLFLCHITTQFDLLARRV----QRLFYVQVDNQLV-------------------SSYPMA
SVSKEFIQTEGERVNSYGAQY---------------WEARHQK-----EITE----IVLRHHSLIR--L---
-TGDVENMFSLALLINFMNSSIIICFCGFCCV---LIEKWNE-VAYKSFLVTALSQTWLLCWYGQKLIDSSQ
----RLADALYGCG-WYNS-----S---KRARSAVLIMLHRAQKGIYVTTHGFSVISLASYSTI-I---KTA
WSYFT-LLLNFFKEKSVN--------
>SlituOR13/1-433
-----------------MDIKLSSVKFFSDGSDLEGIEKV---EDILY-LRILKK-I-MWVIDG------WP
----KEAYKS------------------------QFF---RYYI--C--I---LDMVS--LIPGTLYLKINT
GK---IPSFE--LGHT-YITVFMN---AIAAL---RT-----VLVLT--RKYNEIIFYFL--KEV-----HL
FNF-------RRKSKY-AYE-------------THILVHKISHF-FTM--YVFVLMCCGI--LLFNLTPIYN
SYAA-GMFR--------DEPPPNATF-DHAVYFALP-F-DTST----SFKGYAVVSLYNWYIC------ITC
-STYFCIIDLTIFIMVFHLWGHMRVLSYNL----ENF--PKPASVLA-------------------------
---AADAHAYTVCENRYNEEE----------------LVEVFI-----RLRD----CIQIHSLVIN--F---
-SSMMADSFGWTLLVYLFFHQVSGCLLLLECS---QLDTAAL-ARYGPLTIIIFQQLIQLSIIFELLGSSND
----RLIDSVYSVP-WEYM-----D---TANRKNVFVMLRQSQRSMNLKACSMITVGVQTMIAI-L---KTS
FSYFV-MLRTVADEEE----------
>SlituOR16/1-432
---------------------MNLKKFLFENESVVGISSP---SEYIY-IKIVRF-M-LVIVGS------WP
----RREIGE------------------PEP---RYQTIMLNSL--F------FCVVNAALFGSISYVYMHT
SE---LSFLE--IGHM-YIVILMS---GIDMS---RV----FTLTLS--QKYRDLAKEFL--TKI-----HL
FYF-------KDHSPY-AML-------------THKKVHLICHL-FSL--CLLSQMLTGL--SLFNLIPMYT
NYSS-GRYA--------SGGTQNSTF-EHSLYFPYP-F-NTST----DFNGYVVACILHWLLS------YLC
-STWFCMFDLFLSIMVFHLWGHFKILINSL----NNF--PKPSAETH-------------------------
---CELERGININAEKYSKEE----------------LVEVSQ-----KLKE----CIDYHREIIQ--F---
-TNAMSDVFGPMLFCYYVFHQTSGCLLLLECS---QMTAQAL-IRYVPLTIILTQQLIQLSVIFELVGSESE
----KLKDAVYGVP-WECM-----D---ASNRKVVAFFLMNVQEPVHIKALGIANVGVTSMAAI-L---KTS
MSYFT-FLRSM---------------
>SlituOR6/1-432
---------------------MGLKKFLFEDESVQGITAP---TDYLY-VKLLRM-T-LRIIAT------WP
----QTELGE------------------KEP---VYLNVFLKYF--Y------LVATIGCQIGSYCYLRTYS
DE---LTMME--AGHN-YIMIMMT---FIDIS---RI----TSLTFS--TEYRKLCKEFF--TKM-----HL
FYF-------KDISEH-AMA-------------THKRVHLISHL-FTL--WLLFQMLFGV--PLFNLVPMYY
NYAA-GRYK--------PGGTQNSTF-EHSMYYQYP-FDTLT-----EIKGYIVANIINWILS------SLC
-VIWFCMCDLILLLMVFNIWGHLRMLTYTL----NNF--PRPSVETT-------------------------
---ITIDGGLTVTSAIYSDEE----------------NVQIFR-----KLKE----CVDYHRRIVE--F---
-NSKVSDVFGPMLIIYYLYHQTSGCLLLLECS---QMTAPVL-MRYLPLTIVCTQQLIQLSVIFELIGTESE
----KLPSAVYSVP-WECM-----S---ISNKKFVIFFLMNVKEPIAVKPLGIANVGVTTMASI-L---RTS
LSYFT-FLRSI---------------
>HmelOR6/1-404
------------------------------MGDEYYLQPP---LNQMF-YRVIANMMSISTVGN---RTNWG
----YKTYPK------------------------IYVFINIVAI--I------FAPAV--MVSEIAYLCVNF
TK---LDFEILIIAFSIFPCIVLG---NIDIF-----------SSKT--ETYIRLSRSLL--SKI-----HI
YNIYK-----YNKNEFMKKK-----------LIFVEKSIRISSY------YLVCFYTSNW--VSWILMPIYN
NYKNKEAVL-----------NHTVQL-ETCVYLWLP-Y-DYRY----DFNVWIFVHTINTYII------FAG
-AYAIMIYQIIFYILTYNLIGHIEIFKNKL----KTE-----------------------------------
----------------FNEDLT---------------DEQVHF-----RLVE----IIKYHNFTWQ--V---
-FEDLQTTFGLNVAANYLENLVGNGLLLFQLK---YGGKDKL-LQYIAMGMTYTGGPIIMSIVIEDLRRRTL
----NLSELLYAIP-WENM-----S---IPNQKIVLLVLQKMQIVMDFKAFGGISAGVAPMISI-L---KTT
FSYYV-MLKSTRE-------------
>LcapOR28/1-404
------------------------MENVEKYKQQYLIELG---FIENI-SKIILI---YPFLGA--------
-----SKLRI------------------------------FFYN--L------VNVLIIATGFQMLYVLFLC
RN---DSLVE--ITDK-VPSIGSC---VMTVN---KYV---KVRVYA--TIYHDTVEHLR--ANL-----LD
MYG-------NKNDDQ-----------------ITKKYIFMARF-ICR--FIIYYSFPLS--AFLNAIPWLF
MTYEVHFQN------------KELKL-MFPFDGWYPVD---------KAEWPFSIYMWECVVQ------TIV
-IFIYAITDVLGIFISISICLELKLMQNSF----VSI--VSDKMAAK-------------------------
-----------CSKGELNAEE----------------HAEISR-----NLKT----LIGRYCRLQT--I---
-CSNLDIALGDVMIVDYMLGSVFICLTAFTFT--MVDEIYKS-LRFFLFFSCLMWAVFDYCMIGEFISDHSM
----ELTNSIYSCY-WYFM-----D---SDSKNMIKLMLLRTQKPFKLTARGYVDMNLNAFCTI-C---SNS
WQFFN-LLRNLYKP------------
>LcapOR3/1-415
----------------------MNFVLEKFKLDPNLIMHP---RQQNM-HKSLRG-I-LVICGM------WP
----SKAMDE---------------KKQ------KWINLHALFL---------HFFVTSVPVLDVIYIYGDQ
GV----SFIK--TCHM-YTNLILN---LILLT---RI-----VTVWT--EPYKQLVVKFY--NEV-----HL
SNY-------KFRTDA-TMK-------------ILHKTERYCHL-VLL--FVTASATFGP--FFYVLTPALT
NFLN-GAFK----------ENSTAEL-ESPFYIALP-F-DYIH----SVRNWCSLAGLFIYVG------LFF
-TCLAMIFDMFMFFYVIHLMGHLEVLVAEL----SVL-----------------------------------
----------SSDKLMLTREE----------------DDAMFN-----EMKK----IISHHSLMLD--A---
-LHLLERVFGPVMLGNYSYDSVAFCVVLVVLT----ENWPMGFIAFAVLTVVIFFQLIGESYAMEQLSTSME
----ELHSAVCDVS-WTCM-----S---LRNKRAYYLLVLITQRPYVFKGV-FVVVNLENMAAI-L---KTI
ISYFI-WLKTMGSSTN----------
